# Supplementary material for: Effects of caloric restriction on the gut microbiome are linked with immune senescence
Source: Microbiome. 2022 Apr 4;10:57. doi: 10.1186/s40168-022-01249-4 (PMC8978410; doi:10.1186/s40168-022-01249-4)
Supplement: Supplementary file 3 — Additional file 2. The three supplementary Excel files, for colon (colon_cca_xlsx), spleen (spleen_cca_xlsx), and liver(liver_cca_xlsx), comprise each four spreadsheets: The sheets “corr.matrix” and “corr.fdr” contain estimated coefficients of the latent cross-correlation matrix (as shown in Fig. 6 and Supplementary Figure 5 heatmaps) and corresponding FDR-adjusted P-values, respectively. The sheet “asv.cca” contains for all ASVs (with the same order as in the correlation matrix) FDR-adjusted P-values and log-fold change values (columns C, D) from DESeq2 differential abundance testing (as shown in heatmap Fig. 1 C), the corresponding taxonomy table including seven taxonomic ranks (columns E-K), taxa labels used for heatmaps (column L) and two columns indicating the top (upper and lower) ASVs that were highlighted in correlation heatmap and circular chord diagrams (column M) and that were selected by sparse canonical correlation analysis using the Bayesian information criterion (column N), with sparse coefficients’ weights provided in column O. The sheet “imm.cca” contains for all immunological parameters (with the same order as in the correlation matrix) that were assessed in a given organ, FDR-adjusted P-values from GLMM and non-parametric (Wilcoxon-Mann-Whitney) differential abundance testing (columns C, D) between AdLib and CalRes groups. Columns E indicates type of parameter, i.e., whether absolute cell counts, or cell frequencies were determined. Column F denotes which cell population served as input for cluster-based analyses or was manually gated. Columns G – I provide cell subset IDs including prepended cluster numbers, manually annotated population names, and differentiation state. Columns J – L contain labels as displayed in correlation heatmap and circular chord diagrams for subset name, differentiation/antigen-experience, and lineage membership, respectively. Columns M – O indicate the top left and right immune parameters in the correlation heatmap, thos [file 40168_2022_1249_MOESM3_ESM.zip › Additional file 1 (3).xlsx]

## Sheet: colon.corr.matrix
	freq__lineages__10_CD19-TCRb-CD3-NK1.1- cells	freq__CD19-TCRb-CD3-NK1.1- cells__25_10,20,23,25,5	abso__lineages__10_CD19-TCRb-CD3-NK1.1- cells	freq__manual__IgD-IgM-	freq__TCRb+CD3+ T cells__9_CD8+Tcells	freq__lineages__20_CD19-TCRb-CD3-NK1.1- cells	freq__lineages__24_CD19+B220+ B cells	freq__CD19-TCRb-CD3-NK1.1- cells__8_12,19,8	freq__TCRb+CD3+ T cells__20_DN Tcells	freq__manual__NK cells	freq__manual__CD19-TCRb-CD3-NK1.1- cells	freq__manual__IgD-IgM+	freq__lineages__NK cells	freq__CD19-TCRb-CD3-NK1.1- cells__12,19,8	freq__TCRb+CD3+ T cells__12_CD8+Tcells	freq__lineages__6_CD19+B220+ B cells	freq__CD19-TCRb-CD3-NK1.1- cells__19_12,19,8	freq__lineages__9_CD8+Tcells	freq__lineages__13_CD19+B220+ B cells	freq__CD19-TCRb-CD3-NK1.1- cells__9_3,4,7,9	freq__TCRb+CD3+ T cells__CD8+Tcells	freq__TCRb+CD3+ T cells__5_CD8+Tcells	freq__lineages__CD19-TCRb-CD3-NK1.1- cells	abso__lineages__24_CD19+B220+ B cells	freq__CD19-TCRb-CD3-NK1.1- cells__6_6	freq__lineages__26_DN Tcells	freq__lineages__16_CD8+TCRb-	freq__manual__CD8+Tcells	abso__lineages__20_CD19-TCRb-CD3-NK1.1- cells	freq__TCRb+CD3+ T cells__17_CD8+Tcells	freq__lineages__18_CD19-TCRb-CD3-NK1.1- cells	abso__manual__IgD-IgM-	freq__CD19-TCRb-CD3-NK1.1- cells__7_3,4,7,9	freq__CD19-TCRb-CD3-NK1.1- cells__17_1,11,17,2,21,22,24	freq__lineages__CD8+Tcells	freq__TCRb+CD3+ T cells__19_CD4+Tcells	abso__lineages__9_CD8+Tcells	freq__manual__CD8+EM	freq__lineages__1_CD19-TCRb-CD3-NK1.1- cells	abso__manual__CD62L-CD11b+NK	abso__lineages__18_CD19-TCRb-CD3-NK1.1- cells	freq__CD19-TCRb-CD3-NK1.1- cells__3,4,7,9	abso__lineages__CD8+TCRb-	abso__lineages__1_CD19-TCRb-CD3-NK1.1- cells	freq__manual__DN Tcells	freq__TCRb+CD3+ T cells__DN Tcells	freq__TCRb+CD3+ T cells__1_CD4+Tcells	abso__manual__CD19-TCRb-CD3-NK1.1- cells	freq__manual__CD62L-CD11b+NK
ASV70	0.86964	0.846288	0.790119	0.76881	0.745025	0.68159	0.671174	0.597004	0.61658	0.583369	0.647814	0.584568	0.544241	0.478377	0.496914	0.563301	0.459479	0.532917	0.518656	0.492232	0.554764	0.455622	0.491919	0.452422	0.461138	0.398871	0.505199	0.517764	0.435927	0.450271	0.344608	0.402749	0.441995	0.344383	0.392775	0.367372	0.389065	0.362793	0.283066	0.329483	0.278496	0.36853	0.359349	0.28271	0.264745	0.26533	0.349577	0.264123	0.205526
ASV56	0.874646	0.794631	0.770735	0.714529	0.735491	0.639035	0.629974	0.538931	0.56682	0.550642	0.615417	0.528568	0.492687	0.404172	0.569838	0.599067	0.363336	0.588857	0.390935	0.439474	0.547509	0.487761	0.461124	0.340712	0.450378	0.35887	0.466655	0.48743	0.349999	0.389792	0.401046	0.276553	0.518036	0.322939	0.328524	0.33712	0.317667	0.42036	0.276348	0.275681	0.256526	0.403277	0.288349	0.225799	0.322074	0.310244	0.425407	0.187635	0.256294
ASV171	0.871871	0.847834	0.7921	0.7756	0.707358	0.72471	0.671919	0.596758	0.566155	0.554009	0.644849	0.561149	0.50904	0.498276	0.50216	0.536045	0.479581	0.475753	0.540209	0.486172	0.506817	0.425584	0.459544	0.484718	0.484902	0.355936	0.435148	0.461309	0.477534	0.385549	0.329991	0.443209	0.425519	0.296407	0.348473	0.353297	0.356184	0.346352	0.343464	0.342968	0.265502	0.369629	0.310922	0.311228	0.23798	0.244051	0.28965	0.277285	0.270054
ASV46	0.820047	0.814102	0.732029	0.763623	0.686265	0.675288	0.713707	0.621163	0.576588	0.505867	0.624764	0.581244	0.483287	0.408573	0.542989	0.565712	0.367935	0.534689	0.515228	0.388735	0.460241	0.425458	0.426214	0.461552	0.410636	0.389468	0.360101	0.414236	0.408962	0.354908	0.365803	0.371844	0.439954	0.248131	0.31837	0.393541	0.267885	0.318129	0.305495	0.232513	0.245162	0.30322	0.21433	0.237524	0.324365	0.340204	0.382268	0.190546	0.222647
ASV26	0.872442	0.77147	0.73723	0.678884	0.72973	0.615186	0.588203	0.553546	0.536287	0.527351	0.568597	0.481809	0.449701	0.427068	0.578216	0.59232	0.367319	0.587541	0.355365	0.415812	0.50741	0.527676	0.399317	0.288188	0.467499	0.32319	0.413336	0.438899	0.309461	0.323798	0.431041	0.229959	0.53542	0.32542	0.27006	0.357733	0.24683	0.467764	0.299261	0.238229	0.234998	0.414502	0.217775	0.179431	0.327851	0.322057	0.427514	0.13319	0.290409
ASV201	0.87245	0.81313	0.716137	0.738465	0.678968	0.654841	0.659613	0.610378	0.535383	0.551767	0.547855	0.464992	0.480026	0.522976	0.5865	0.475593	0.478103	0.478264	0.440196	0.456973	0.403596	0.484315	0.345609	0.399391	0.443949	0.339689	0.37475	0.347686	0.368447	0.296621	0.412704	0.332542	0.451637	0.338212	0.23954	0.37738	0.22624	0.414433	0.349777	0.243855	0.221111	0.350291	0.201541	0.196809	0.230557	0.227425	0.255435	0.152541	0.230038
ASV329	0.803103	0.758005	0.705849	0.750778	0.625359	0.661385	0.635062	0.501479	0.509534	0.438123	0.589208	0.540486	0.440958	0.431013	0.31091	0.496972	0.470419	0.483506	0.636046	0.504173	0.546124	0.43628	0.44731	0.532977	0.529236	0.277193	0.559877	0.528075	0.480585	0.464401	0.157854	0.513837	0.463873	0.207989	0.373354	0.444882	0.404354	0.371158	0.184505	0.26545	0.177901	0.448592	0.41554	0.253201	0.134305	0.155513	0.306429	0.265159	0.0940816
ASV256	0.866588	0.797011	0.686488	0.743134	0.691347	0.628557	0.659535	0.630826	0.548392	0.498309	0.504192	0.457112	0.423079	0.490266	0.580209	0.48661	0.450648	0.466877	0.440485	0.483386	0.396695	0.491072	0.307338	0.388527	0.449189	0.302155	0.357649	0.34081	0.320414	0.26447	0.354741	0.303092	0.462632	0.325159	0.258013	0.363712	0.171394	0.424065	0.378479	0.176532	0.139657	0.355035	0.164265	0.157499	0.20476	0.213078	0.294461	0.0821022	0.239235
ASV145	0.700486	0.784969	0.832241	0.699965	0.621417	0.757394	0.554662	0.480727	0.557093	0.555818	0.760457	0.659999	0.563102	0.448058	0.224762	0.513995	0.483798	0.343506	0.670251	0.42365	0.61666	0.220494	0.631108	0.597618	0.469343	0.395589	0.468997	0.603638	0.674122	0.505287	0.175019	0.635368	0.213101	0.179345	0.510921	0.259529	0.61708	0.102252	0.265874	0.581797	0.416923	0.279264	0.504311	0.544831	0.223814	0.245237	0.210249	0.572311	0.331694
ASV237	0.710404	0.781212	0.828	0.70758	0.6166	0.763464	0.563064	0.473207	0.53716	0.523164	0.751038	0.655139	0.531561	0.427681	0.231793	0.524037	0.465165	0.344316	0.668834	0.435806	0.611372	0.218331	0.618084	0.599017	0.48125	0.364622	0.458652	0.594441	0.667093	0.489846	0.151674	0.632544	0.239095	0.160773	0.500574	0.25077	0.594483	0.115172	0.278935	0.557022	0.382676	0.303426	0.487248	0.535037	0.215147	0.237902	0.225664	0.5489	0.338609
ASV69	0.828974	0.777282	0.665534	0.700191	0.71586	0.548793	0.632771	0.628418	0.611364	0.581614	0.489451	0.454048	0.49612	0.483785	0.623402	0.472958	0.429691	0.492219	0.343583	0.452134	0.396294	0.501718	0.324283	0.30666	0.36034	0.396489	0.380508	0.345855	0.24411	0.296127	0.440576	0.206881	0.417387	0.415988	0.28564	0.334392	0.186572	0.402522	0.33377	0.183213	0.192535	0.277069	0.17863	0.13063	0.258367	0.24938	0.302044	0.0693145	0.181854
ASV49	0.864336	0.583756	0.682798	0.423681	0.637531	0.416793	0.306571	0.46502	0.528014	0.570344	0.517398	0.444959	0.471693	0.59634	0.379002	0.473538	0.544062	0.525306	0.414483	0.454626	0.485823	0.535933	0.32841	0.198236	0.500692	0.379491	0.396724	0.424616	0.172737	0.424369	0.30622	0.168754	0.445818	0.262657	0.243559	0.421183	0.331665	0.47981	0.167589	0.25764	0.234771	0.387621	0.254231	0.124862	0.294674	0.288114	0.342068	0.181494	0.319563
ASV281	0.683879	0.697708	0.634273	0.590584	0.662302	0.429263	0.556493	0.480998	0.648686	0.726573	0.551192	0.473051	0.690781	0.445647	0.503354	0.399433	0.41257	0.56977	0.292281	0.328599	0.480718	0.478775	0.480111	0.263687	0.222987	0.578759	0.592963	0.472288	0.262804	0.530386	0.529263	0.20315	0.318106	0.493961	0.346503	0.388565	0.425129	0.315706	0.0315284	0.309474	0.415083	0.180339	0.425322	0.16292	0.316743	0.269567	0.263898	0.247862	-0.0755536
ASV326	0.818007	0.662221	0.602381	0.572522	0.58006	0.516266	0.47608	0.465283	0.3967	0.50461	0.446074	0.313753	0.432176	0.535024	0.473746	0.446799	0.494798	0.607843	0.373448	0.321106	0.408044	0.650358	0.254561	0.246203	0.53523	0.271968	0.459377	0.351092	0.276653	0.28906	0.47447	0.235592	0.568216	0.267595	0.0875705	0.598879	0.200965	0.592179	0.133751	0.166136	0.241905	0.482495	0.211451	0.0380688	0.227649	0.225206	0.282874	0.0889917	0.0957927
ASV94	0.858691	0.730757	0.579143	0.609888	0.659186	0.497967	0.500055	0.690698	0.544024	0.449514	0.430716	0.554919	0.36362	0.663685	0.3653	0.409827	0.51831	0.439311	0.491648	0.38071	0.24814	0.576101	0.269214	0.284446	0.293509	0.303432	0.144942	0.207371	0.2551	0.357609	0.471357	0.298978	0.477963	0.394296	0.156196	0.425762	0.140153	0.494434	0.264336	0.0983791	0.279224	0.24747	0.017572	0.092582	0.395783	0.415098	0.298133	0.10266	0.186749
ASV315	0.777287	0.721416	0.662357	0.649949	0.733239	0.55091	0.436498	0.551296	0.489045	0.44594	0.462774	0.696237	0.35229	0.573172	0.526081	0.608116	0.487879	0.401575	0.381389	0.512865	0.202287	0.433313	0.319694	0.281714	0.490486	0.360464	0.165499	0.157459	0.292774	0.319979	0.288458	0.357795	0.407272	0.361687	0.314392	0.313369	0.253708	0.349618	0.488834	0.191877	0.184332	0.405746	0.0910053	0.281027	0.391331	0.401225	0.216201	0.18306	0.158195
ASV264	0.6551	0.844911	0.764639	0.728406	0.687506	0.785337	0.688655	0.519772	0.411019	0.451383	0.633307	0.608416	0.43026	0.39546	0.51857	0.49674	0.356693	0.331732	0.456418	0.489194	0.331741	0.181859	0.502522	0.612208	0.427331	0.289212	0.463138	0.328575	0.615293	0.448453	0.157906	0.61935	0.226403	0.372574	0.288933	0.19354	0.450793	0.145283	0.415924	0.468689	0.302826	0.379261	0.453069	0.475223	0.116022	0.101082	0.108853	0.426799	0.193635
ASV339	0.785523	0.643375	0.578362	0.665968	0.604443	0.452871	0.671477	0.413678	0.496869	0.405408	0.446226	0.414097	0.384612	0.212329	0.581031	0.470894	0.192844	0.576609	0.260976	0.457019	0.443591	0.437107	0.351068	0.276854	0.289128	0.283191	0.508352	0.398411	0.143473	0.393873	0.281112	0.127706	0.576011	0.306264	0.260747	0.279987	0.196481	0.425385	0.115617	0.0205911	0.0556423	0.377526	0.260518	0.0225587	0.21721	0.176625	0.44007	-0.0201981	-0.00913285
ASV152	0.683929	0.550134	0.629973	0.581749	0.523508	0.457666	0.480312	0.313243	0.48168	0.49129	0.573519	0.733442	0.50099	0.260103	0.407438	0.619663	0.310675	0.496343	0.433443	0.477238	0.410755	0.329427	0.430825	0.345768	0.36072	0.51544	0.318164	0.360807	0.263849	0.483806	0.194126	0.327912	0.423545	0.185708	0.444065	0.229797	0.382221	0.247138	0.167166	0.209966	0.136955	0.351554	0.265861	0.275787	0.505609	0.498825	0.410638	0.210691	-0.0446557
ASV44	0.78355	0.620969	0.65448	0.513605	0.666433	0.344924	0.427588	0.431783	0.604244	0.587423	0.458498	0.591887	0.517274	0.520768	0.59216	0.442148	0.50058	0.441871	0.33639	0.547487	0.276671	0.371864	0.338706	0.267774	0.320411	0.522725	0.388954	0.250437	0.0912672	0.529996	0.202598	0.193046	0.296147	0.34686	0.360763	0.288257	0.357758	0.263912	0.283401	0.180565	0.161973	0.272094	0.279488	0.184525	0.243342	0.201935	0.179404	0.158088	0.0271031
ASV90	0.625143	0.714399	0.649602	0.656384	0.813573	0.563966	0.629579	0.568397	0.569881	0.523494	0.525574	0.41943	0.429872	0.40129	0.768761	0.401097	0.259668	0.470903	0.163224	0.362996	0.231148	0.378798	0.416887	0.316496	0.39116	0.406874	0.512744	0.220847	0.295607	0.320724	0.327052	0.221195	0.276013	0.463899	0.186399	0.402681	0.301179	0.23709	0.321922	0.20076	0.264963	0.24748	0.332013	0.189103	0.147921	0.0983031	0.14296	0.219849	0.212094
ASV320	0.613405	0.604858	0.700824	0.550338	0.518333	0.67479	0.406288	0.331051	0.394014	0.367673	0.750338	0.47839	0.410512	0.318859	0.0281595	0.340097	0.38604	0.351745	0.75665	0.261863	0.60314	0.30578	0.624077	0.529795	0.392038	0.268073	0.463336	0.593962	0.660756	0.511338	0.0903843	0.611203	0.235193	0.0314883	0.363906	0.337153	0.527556	0.163689	0.133194	0.49602	0.342756	0.211578	0.490899	0.494113	0.172862	0.204465	0.272291	0.589823	0.34196
ASV99	0.703853	0.706411	0.747627	0.685538	0.507742	0.750768	0.576516	0.401032	0.38454	0.347279	0.655711	0.559678	0.355619	0.319108	0.275761	0.485697	0.345041	0.283029	0.589069	0.431528	0.499825	0.151327	0.500834	0.569474	0.463862	0.193202	0.322403	0.459781	0.600047	0.348265	0.0727019	0.57037	0.319252	0.0509898	0.368921	0.163104	0.433762	0.136258	0.327242	0.418676	0.231519	0.351655	0.33759	0.460489	0.159768	0.17755	0.221982	0.417525	0.3849
ASV359	0.594583	0.783095	0.753166	0.69913	0.622474	0.696659	0.535767	0.595592	0.648413	0.568805	0.665536	0.656529	0.560343	0.496873	0.179593	0.418749	0.545489	0.137194	0.682291	0.490775	0.523508	0.106736	0.550991	0.615803	0.37138	0.434059	0.35005	0.533431	0.630715	0.41355	0.0935438	0.633502	-0.0107014	0.265284	0.61472	0.120167	0.549858	-0.0533991	0.409149	0.577497	0.337059	0.0920056	0.432901	0.565811	0.129078	0.173063	0.0808555	0.528744	0.338883
ASV370	0.60742	0.781124	0.748837	0.711385	0.618436	0.705449	0.547925	0.590809	0.627701	0.52918	0.654186	0.653543	0.522096	0.474023	0.18723	0.431448	0.525335	0.135288	0.684731	0.508386	0.516937	0.102857	0.534899	0.620607	0.385793	0.397246	0.335319	0.522463	0.623292	0.394279	0.0626998	0.632721	0.0182382	0.243138	0.606076	0.108227	0.521808	-0.0401159	0.429373	0.547332	0.293635	0.119062	0.410873	0.555574	0.117445	0.164059	0.098925	0.500054	0.348623
ASV82	0.501866	0.485015	0.593547	0.519646	0.680761	0.464405	0.495604	0.496023	0.698382	0.751335	0.640996	0.378419	0.655654	0.277159	0.524947	0.345675	0.2417	0.489939	0.225509	0.293625	0.48339	0.505794	0.483352	0.267298	0.341721	0.662836	0.589501	0.44215	0.289136	0.308633	0.428002	0.143352	0.206849	0.437195	0.327867	0.385172	0.372828	0.261563	0.0349656	0.317279	0.291104	0.0711752	0.431488	0.17218	0.411439	0.384722	0.344954	0.274321	0.280916
ASV126	0.719876	0.816175	0.683672	0.611492	0.616623	0.516587	0.524493	0.534214	0.602021	0.556171	0.462963	0.339149	0.502995	0.449831	0.461986	0.328891	0.47212	0.358549	0.417443	0.228895	0.474245	0.370991	0.39382	0.335248	0.153372	0.312353	0.356898	0.451798	0.339169	0.346004	0.45295	0.269847	0.166747	0.27484	0.369665	0.210108	0.260568	0.194647	0.380769	0.374732	0.377996	0.0705418	0.237683	0.298357	0.0640972	0.0703735	0.154889	0.222563	0.264761
ASV15	0.680602	0.706163	0.697229	0.550465	0.753154	0.527143	0.481844	0.640444	0.612215	0.645817	0.466801	0.519648	0.493322	0.608624	0.660705	0.501201	0.447783	0.329638	0.142095	0.516462	0.265801	0.273448	0.312883	0.279111	0.486611	0.437384	0.331892	0.230223	0.245822	0.250732	0.322849	0.203003	0.203014	0.500987	0.27529	0.235355	0.348818	0.218309	0.408267	0.337184	0.299412	0.298987	0.245583	0.223555	0.226203	0.196615	0.0928002	0.208212	0.387377
ASV260	0.682551	0.759333	0.703112	0.633504	0.650795	0.659572	0.46148	0.654443	0.553809	0.491286	0.540458	0.529334	0.409572	0.537614	0.32627	0.490079	0.505369	0.20211	0.511197	0.445642	0.427431	0.247588	0.361576	0.413515	0.448346	0.300303	0.156082	0.387007	0.465871	0.177239	0.235162	0.420074	0.150508	0.27205	0.420738	0.146356	0.28253	0.148904	0.537573	0.427176	0.243056	0.192045	0.152918	0.401781	0.201253	0.253804	0.176302	0.295875	0.50743
ASV148	0.782771	0.751616	0.625961	0.781113	0.486663	0.69792	0.718728	0.550042	0.411009	0.379505	0.479305	0.411813	0.35261	0.477927	0.464905	0.298054	0.496854	0.238523	0.58256	0.516712	0.26482	0.289302	0.257216	0.596908	0.431853	0.19812	0.289123	0.226895	0.465405	0.218359	0.148946	0.515473	0.34517	0.164127	0.206756	0.309883	0.190367	0.264624	0.393069	0.191694	0.0658244	0.311288	0.182983	0.238919	0.00332626	0.0163366	0.0407506	0.170948	0.189519
ASV144	0.414836	0.532679	0.749352	0.482735	0.713234	0.533606	0.405937	0.380592	0.683362	0.60832	0.802583	0.542436	0.591353	0.31096	0.414245	0.378527	0.216522	0.400216	0.330245	0.155762	0.496086	0.116271	0.740123	0.368407	0.376374	0.611592	0.56464	0.514586	0.473743	0.49869	0.163565	0.312393	-0.00641746	0.158989	0.452694	0.393024	0.724647	-0.156254	0.088229	0.501266	0.547416	0.000464168	0.584131	0.465219	0.243687	0.206016	0.14086	0.672013	0.459132
ASV295	0.603135	0.779281	0.738432	0.716281	0.599014	0.714361	0.555157	0.593509	0.607333	0.507181	0.637485	0.638139	0.49716	0.470869	0.197138	0.414392	0.521544	0.0977934	0.679108	0.514985	0.486713	0.0759104	0.509998	0.628711	0.379832	0.371426	0.294499	0.488916	0.624738	0.35545	0.0479599	0.63594	0.0065456	0.229932	0.590319	0.0782569	0.491682	-0.0553772	0.464699	0.537941	0.269376	0.110206	0.377541	0.558549	0.0965943	0.144418	0.0718134	0.485763	0.37063
ASV168	0.571201	0.631972	0.544656	0.504471	0.56733	0.369833	0.551693	0.652832	0.760937	0.775391	0.461144	0.391571	0.686339	0.573029	0.487631	0.211094	0.438989	0.444428	0.269069	0.108632	0.305298	0.478426	0.345743	0.304565	0.114628	0.617377	0.402308	0.297552	0.232051	0.375445	0.666971	0.159419	0.150219	0.429465	0.200177	0.51298	0.325996	0.22872	-0.0294655	0.249408	0.565274	-0.0697495	0.256438	0.0533803	0.341461	0.319884	0.124937	0.212795	0.144943
ASV89	0.695772	0.660672	0.633157	0.673414	0.584434	0.637025	0.456457	0.364134	0.286109	0.464211	0.458273	0.332386	0.390677	0.377325	0.532133	0.56419	0.441622	0.300123	0.235285	0.658896	0.442345	0.26703	0.26977	0.240769	0.687528	0.221928	0.372017	0.373727	0.359386	0.0359604	0.163926	0.274213	0.382245	0.33653	0.354126	0.105995	0.228405	0.32358	0.524762	0.343007	-0.0501328	0.546556	0.235241	0.294029	0.0661538	0.0565461	0.134006	0.134723	0.17638
ASV39	0.561579	0.463871	0.50978	0.424172	0.489106	0.433285	0.444749	0.432835	0.51259	0.329922	0.510419	0.264723	0.307334	0.372295	0.172485	0.0981599	0.302697	0.513502	0.596865	-0.0271554	0.355575	0.606427	0.405954	0.464573	0.272819	0.238901	0.557587	0.360494	0.382084	0.505088	0.260072	0.383815	0.328979	-0.00504428	0.0191126	0.782595	0.336093	0.364309	-0.190598	0.107839	0.409177	0.122741	0.389552	0.0570416	0.122005	0.143542	0.260289	0.316103	0.293118
ASV91	0.702073	0.544315	0.533146	0.605202	0.58346	0.446099	0.361376	0.120383	0.191408	0.184489	0.326045	0.498684	0.13821	0.221534	0.54886	0.584034	0.246866	0.574249	0.213873	0.36397	0.18622	0.578789	0.304211	0.147296	0.491787	0.11443	0.368462	0.130092	0.213978	0.35015	0.226833	0.286008	0.683331	0.161563	0.17455	0.3913	0.18965	0.537654	0.299463	-0.00689815	0.0392396	0.66286	0.166809	0.175509	0.294303	0.267079	0.291847	0.0670896	-0.160837
ASV194	0.490039	0.589547	0.593092	0.481953	0.554542	0.562062	0.450776	0.308879	0.368118	0.502836	0.618641	0.335021	0.487545	0.300694	0.392679	0.159079	0.342714	0.420465	0.49273	0.109087	0.28158	0.487037	0.509392	0.463545	0.181237	0.410603	0.550974	0.282029	0.536547	0.525955	0.349797	0.509841	0.132486	0.275183	0.116078	0.429773	0.381251	0.237665	0.135507	0.42775	0.409894	0.105235	0.493541	0.390463	0.173978	0.151793	0.0972712	0.484406	0.0774879
ASV137	0.40546	0.619162	0.641973	0.462955	0.577386	0.470933	0.320257	0.455916	0.653517	0.709365	0.618378	0.571466	0.697693	0.487802	0.0937006	0.349761	0.51961	0.267567	0.503489	0.265145	0.538975	0.224199	0.583911	0.409443	0.264105	0.595995	0.498677	0.574223	0.519358	0.53385	0.290814	0.478607	-0.0867878	0.366784	0.562035	0.260946	0.657474	-0.02317	0.106348	0.628852	0.551843	0.0113188	0.56042	0.477678	0.24447	0.261133	0.0821883	0.585533	0.130901
ASV223	0.379906	0.729966	0.633485	0.745033	0.631995	0.615152	0.614127	0.591812	0.746522	0.530174	0.598334	0.545028	0.529902	0.226241	0.294106	0.415614	0.228288	0.219743	0.419461	0.166471	0.53069	0.12507	0.58889	0.457158	0.186555	0.455411	0.334974	0.545173	0.547834	0.236565	0.314537	0.404226	-0.0253689	0.241766	0.63926	0.145851	0.436449	-0.154737	0.312008	0.428399	0.425377	-0.113521	0.326289	0.45476	0.224302	0.265928	0.192031	0.413862	0.323338
ASV19	0.585349	0.581807	0.560288	0.417542	0.65478	0.477197	0.409556	0.489104	0.450524	0.438558	0.407872	0.320455	0.309241	0.319605	0.445766	0.290737	0.293455	0.400609	0.331901	0.281607	0.277479	0.598534	0.295053	0.354182	0.240227	0.243478	0.453404	0.239019	0.298535	0.383222	0.309749	0.318814	0.24981	0.407052	0.094771	0.277074	0.158299	0.452297	0.264603	0.27043	0.210414	0.244466	0.317624	0.193654	0.200057	0.207843	0.307611	0.151903	0.321847
ASV74	0.549999	0.550099	0.62642	0.480622	0.46339	0.554053	0.448366	0.152291	0.164831	0.143559	0.483979	0.736388	0.156825	0.041756	0.511676	0.683007	0.0694174	0.565712	0.406956	0.135918	0.139758	0.367884	0.372691	0.47418	0.331507	0.201501	0.208525	0.0841233	0.399008	0.502884	0.14534	0.527452	0.460978	-0.0836061	0.130273	0.31553	0.25976	0.275415	0.290611	0.17382	0.224441	0.525423	0.190897	0.380134	0.484835	0.502754	0.418196	0.231868	0.045582
ASV55	0.495087	0.810761	0.569478	0.75669	0.468031	0.766391	0.742681	0.538138	0.382539	0.361203	0.566871	0.426538	0.404846	0.279795	0.157772	0.2289	0.272017	0.181478	0.559484	0.242792	0.405427	0.167715	0.516501	0.631833	0.0942361	0.162142	0.365047	0.425459	0.738125	0.354719	0.329916	0.665803	0.15699	0.357326	0.274796	0.101832	0.343893	0.0958352	0.212499	0.454763	0.40567	0.0775867	0.379208	0.434669	0.0909825	0.10548	0.10467	0.434328	0.109466
ASV3	0.611514	0.623403	0.559477	0.422279	0.590313	0.466344	0.397319	0.493869	0.440777	0.474738	0.392455	0.288456	0.367802	0.375992	0.391402	0.271801	0.39111	0.335568	0.380179	0.309601	0.327656	0.515983	0.265871	0.343435	0.204933	0.250098	0.387195	0.29082	0.2984	0.346753	0.326742	0.310527	0.188689	0.391828	0.158171	0.196747	0.147347	0.391056	0.317748	0.329109	0.206882	0.191732	0.275769	0.22161	0.136691	0.151198	0.244331	0.147546	0.282659
ASV262	0.754132	0.646018	0.4775	0.663542	0.517392	0.52393	0.581327	0.602003	0.386678	0.249691	0.263641	0.288006	0.163586	0.433792	0.502272	0.341404	0.409625	0.245189	0.404926	0.508053	0.182857	0.389346	0.0436023	0.356366	0.432539	0.076663	0.127203	0.122207	0.193268	0.00978177	0.149256	0.24463	0.408577	0.196732	0.138501	0.268361	-0.0886638	0.392088	0.490962	-0.0337204	-0.137919	0.328217	-0.0681594	0.0291091	0.0152715	0.0530567	0.174542	-0.133178	0.261496
ASV213	0.622379	0.541485	0.530364	0.620258	0.634737	0.469632	0.502182	0.409301	0.38333	0.415103	0.32577	0.486033	0.288749	0.325142	0.797997	0.553364	0.25914	0.337293	0.0179381	0.612467	0.0806104	0.305124	0.16358	0.19694	0.543244	0.330495	0.242371	0.0119017	0.113825	0.0743701	0.168177	0.137211	0.40648	0.388216	0.220443	0.170169	0.118632	0.309884	0.485525	0.0430685	-0.0896908	0.475446	0.0816686	0.124572	0.258737	0.219822	0.144225	-0.0360677	0.101207
ASV252	0.613673	0.754843	0.562126	0.68701	0.414453	0.552375	0.500714	0.596991	0.571104	0.492125	0.29364	0.302379	0.421676	0.536477	0.203037	0.330659	0.57621	0.131297	0.438847	0.280069	0.476959	0.280679	0.216421	0.38612	0.347006	0.159154	0.19703	0.446834	0.422578	0.0286303	0.401958	0.358953	0.167544	0.167488	0.438702	0.206949	0.212848	0.173539	0.367386	0.334918	0.308573	0.147773	0.0978175	0.232496	0.00261844	0.0682183	0.0187169	0.134203	0.312651
ASV200	0.515065	0.550287	0.494283	0.558633	0.324873	0.467271	0.494545	0.113547	0.191548	0.128964	0.47488	0.657871	0.238243	2.40661e-05	0.293339	0.489595	0.081712	0.465043	0.497251	0.0724798	0.221141	0.263867	0.440462	0.399765	0.033411	0.232056	0.126397	0.196063	0.392794	0.509124	0.237898	0.474506	0.411275	-0.0663837	0.258647	0.194027	0.234429	0.14794	0.1702	0.125345	0.238605	0.239794	0.128656	0.363855	0.445484	0.453865	0.364605	0.247849	-0.218429
ASV225	0.652181	0.62337	0.599102	0.432205	0.302996	0.517654	0.311334	0.249966	0.162937	0.297835	0.287407	0.565251	0.255701	0.416683	0.224367	0.561599	0.503082	0.314323	0.4752	0.342292	0.263391	0.336643	0.165981	0.4581	0.43409	0.0721465	0.172587	0.20736	0.409153	0.368283	0.196911	0.567064	0.370767	0.0371135	0.196261	0.195036	0.270411	0.372352	0.32821	0.355443	0.243281	0.593999	0.176407	0.333875	0.225489	0.271383	0.157079	0.174156	0.0658376
ASV221	0.491118	0.296605	0.472726	0.220761	0.42836	0.31898	0.059927	0.149922	0.336102	0.42478	0.59326	0.23835	0.411728	0.193241	-0.0891849	0.259588	0.217683	0.388458	0.354736	0.156228	0.67107	0.413994	0.545242	0.00376485	0.174966	0.303262	0.371888	0.6264	0.297501	0.388583	0.32348	0.115097	0.293318	0.220955	0.304538	0.121209	0.380213	0.315671	-0.0910753	0.409139	0.311595	0.080836	0.351644	0.270017	0.394115	0.382387	0.461638	0.403374	0.314709
ASV13	0.468498	0.435282	0.477058	0.377799	0.403059	0.469091	0.377883	0.383711	0.398239	0.231144	0.462047	0.178349	0.208112	0.369169	0.0577247	0.00324515	0.310972	0.324696	0.598724	-0.0248832	0.311234	0.449144	0.376704	0.505596	0.277239	0.0909156	0.490971	0.326535	0.469998	0.418511	0.134757	0.466187	0.204224	-0.0553629	-0.00571452	0.65047	0.344466	0.256757	-0.108456	0.194196	0.393678	0.104097	0.396377	0.145823	-0.0438972	-0.0153109	0.103763	0.38917	0.398511
ASV83	0.704867	0.594193	0.545399	0.440291	0.443025	0.562734	0.28612	0.310211	0.0388889	0.0388815	0.260459	0.274968	-0.0402976	0.373888	0.421591	0.42347	0.415197	0.277498	0.470644	0.315899	0.10346	0.407852	0.0507975	0.350839	0.528447	-0.145692	0.0540979	0.0294936	0.322558	0.0999274	0.0399052	0.421074	0.390977	-0.0653332	-0.0208243	0.278053	-0.0494112	0.42538	0.636519	0.143001	-0.0511209	0.545553	-0.0408766	0.256305	-0.0270057	0.0291453	0.131176	0.0411382	0.363205
ASV117	0.441205	0.53052	0.441216	0.603804	0.540389	0.49114	0.343038	0.396941	0.384998	0.439304	0.403569	0.261999	0.362204	0.426453	0.464379	0.251778	0.394697	0.241799	0.229321	0.159627	0.14281	0.402176	0.292397	0.137703	0.384928	0.349936	0.15923	0.111752	0.361566	-0.0269891	0.439663	0.23609	0.182267	0.256911	0.217779	0.393575	0.149145	0.176569	0.399939	0.199256	0.232531	0.0880241	0.0473354	0.25584	0.206142	0.209278	-0.0592307	0.249075	0.147192
ASV111	0.350755	0.40977	0.553064	0.611206	0.440837	0.652742	0.439262	0.28761	0.349664	0.402654	0.621035	0.292026	0.396675	0.128791	0.312924	0.392309	0.246317	0.157794	0.390338	0.448459	0.489685	0.0711598	0.401099	0.425923	0.687885	0.343101	0.413146	0.449439	0.526594	-0.0345667	-0.0960769	0.386272	0.0986433	0.0246573	0.443861	0.202765	0.365663	-0.0298384	0.333328	0.384604	-0.0478717	0.254424	0.373391	0.395395	0.0385519	0.0660497	0.101423	0.361214	0.375635
ASV4	0.704835	0.615517	0.429238	0.493515	0.48034	0.445717	0.38856	0.48813	0.194987	0.280286	0.275549	0.107738	0.223823	0.521991	0.449207	0.252291	0.48941	0.15813	0.287936	0.547816	0.197878	0.189793	0.0485519	0.136921	0.38946	0.0754516	0.0794957	0.156357	0.147135	-0.0262297	0.151128	0.107734	0.25855	0.330885	0.0923078	0.0910314	-0.0646245	0.284909	0.561848	0.135359	-0.125511	0.262788	-0.0526325	0.0950936	-0.135769	-0.140949	0.0057861	-0.0339387	0.182095
ASV286	0.453916	0.744396	0.603128	0.656216	0.279081	0.708215	0.499817	0.461552	0.398127	0.444225	0.514226	0.454803	0.479824	0.440112	-0.0703051	0.265029	0.523281	-0.0637095	0.632355	0.293585	0.504343	-0.063462	0.444257	0.601319	0.2209	0.186724	0.15087	0.510327	0.752781	0.204851	0.224472	0.687895	-0.049768	0.14008	0.505391	-0.0512013	0.461455	-0.120532	0.333689	0.648573	0.439023	0.0355659	0.299457	0.577497	0.0263245	0.0812185	-0.0951604	0.525881	0.274809
ASV123	0.444276	0.421953	0.410054	0.489681	0.485891	0.470234	0.459934	0.332326	0.361782	0.205147	0.430666	0.153314	0.144002	-0.0342396	0.3783	0.190625	-0.0634742	0.392277	0.246316	-0.044166	0.307089	0.539137	0.363589	0.215556	0.0646097	0.118413	0.258802	0.242455	0.306158	0.122078	0.401638	0.155518	0.363414	0.117181	0.060963	0.244777	-0.00922966	0.34425	0.148408	0.060217	0.17021	0.0273026	0.0905462	0.135337	0.304036	0.313957	0.433912	0.105636	0.406475
ASV130	0.684589	0.541394	0.370096	0.418507	0.443682	0.420507	0.358054	0.318618	-0.00872867	0.11936	0.205104	0.112936	0.0467856	0.323728	0.58948	0.308996	0.266542	0.353607	0.156857	0.313729	0.011097	0.427238	0.00517299	0.0638681	0.28932	-0.0403416	0.0208687	-0.0650943	0.105043	0.0165968	0.317596	0.0922026	0.48466	0.263087	-0.174449	0.179271	-0.224439	0.51059	0.501791	-0.01316	-0.091432	0.403843	-0.162362	0.0349562	0.0878846	0.0690035	0.167064	-0.132898	0.0833
ASV106	0.672659	0.432547	0.298285	0.279609	0.292892	0.289659	0.373792	0.563433	0.250568	0.257303	0.236303	0.0070161	0.21006	0.638765	0.238867	-0.00552183	0.484247	0.27168	0.423798	0.239714	0.114344	0.355118	-0.0457345	0.226003	0.273106	0.0839342	0.10707	0.0899244	0.0706002	0.112292	0.245776	0.0805475	0.311174	0.141164	-0.231196	0.522108	-0.0701831	0.40097	0.0545058	-0.0509088	0.083374	0.125377	-0.0646118	-0.205102	-0.0750401	-0.0667346	0.0496967	-0.0574329	0.243829
ASV157	0.697429	0.418364	0.326475	0.349861	0.19976	0.290804	0.355591	0.242518	0.119554	0.157837	0.224257	0.149681	0.135192	0.223604	0.344611	0.23439	0.199507	0.427552	0.279367	0.0466462	0.173865	0.491493	0.0540817	0.0775988	0.0413681	0.0307922	-0.062418	0.0763103	0.0538885	0.117043	0.492362	0.028509	0.569989	-0.00844639	-0.122405	0.242922	-0.186176	0.507142	0.128201	-0.0884848	0.0919828	0.206454	-0.231714	-0.0678579	0.322952	0.32301	0.356566	-0.14679	0.101168
ASV236	0.276635	0.469428	0.571152	0.410798	0.651312	0.408348	0.362781	0.350508	0.561699	0.628173	0.525474	0.402179	0.538101	0.369544	0.537894	0.22469	0.234629	0.180716	-0.0167746	0.331919	0.210337	0.0156699	0.525933	0.253457	0.2965	0.536939	0.539934	0.243268	0.327365	0.361375	0.163207	0.21679	-0.112844	0.488077	0.324691	0.157864	0.612417	-0.138514	0.168559	0.455796	0.427574	0.0400577	0.55461	0.362633	0.0804833	-0.00883215	-0.151462	0.513436	0.240261
ASV63	0.332268	0.403232	0.486224	0.281023	0.450931	0.38096	0.289102	0.0233406	0.0874065	0.0928975	0.344629	0.461535	0.0588802	-0.210462	0.664583	0.645967	-0.217721	0.687175	0.0388894	-0.260805	0.0857763	0.505134	0.305952	0.163279	0.157602	0.146897	0.170551	0.00807635	0.218053	0.312752	0.411704	0.196497	0.430816	-0.0977336	-0.034749	0.318605	0.0505493	0.318258	0.251253	0.092568	0.30498	0.400802	0.0554342	0.255529	0.55972	0.565946	0.530251	0.0811216	0.124196
ASV224	0.584744	0.500369	0.529541	0.446668	0.500214	0.383246	0.286138	0.103322	0.15836	0.292786	0.262126	0.377153	0.181384	0.243921	0.781249	0.483986	0.181715	0.344803	-0.131205	0.298305	0.0118494	0.256472	0.219918	0.0102064	0.32632	0.163631	0.107961	-0.0668593	0.104797	0.133543	0.326271	0.0712902	0.404542	0.219698	0.0941899	0.0544543	0.135794	0.265447	0.493223	0.130785	0.139717	0.442149	0.011659	0.243476	0.253543	0.176322	0.0406659	0.0794158	0.104156
ASV301	0.563249	0.412193	0.472937	0.379024	0.158543	0.316434	0.374576	0.20957	0.313506	0.201396	0.366982	0.572602	0.256732	0.304361	0.223935	0.288014	0.337692	0.268881	0.580964	0.123209	0.110381	0.128597	0.223356	0.46769	0.129727	0.2683	-0.0124796	0.0821988	0.228266	0.429429	0.0625963	0.397604	0.236707	-0.291045	0.186554	0.326868	0.255912	0.0289257	0.109448	0.0627869	0.225023	0.126452	0.0298528	0.214485	0.252171	0.276048	0.10799	0.202329	0.0598231
ASV60	0.424568	0.511808	0.384445	0.39846	0.296644	0.562947	0.395825	0.353305	0.0622722	0.00601143	0.407803	0.477637	0.0507152	0.262324	-0.0675898	0.235928	0.190776	0.237605	0.625946	0.0722924	0.110392	0.287354	0.315064	0.522939	0.117005	-0.0411076	0.0782184	0.115224	0.578294	0.419427	0.157185	0.66866	0.298053	0.0893349	-0.0587649	0.273422	0.181386	0.272569	0.0954313	0.218673	0.314985	0.235138	0.152772	0.304249	0.266444	0.316359	0.225283	0.343565	0.106113
ASV230	0.565286	0.400789	0.26068	0.331639	0.480967	0.105424	0.361982	0.414224	0.387455	0.39433	0.0961766	0.106274	0.276627	0.295553	0.639624	0.269882	0.176122	0.476211	-0.115879	0.229254	0.112933	0.528532	-0.00267778	-0.122497	0.114324	0.265685	0.205387	0.0549748	-0.220836	0.0764875	0.519025	-0.269905	0.432603	0.435944	-0.0202901	0.277472	-0.155698	0.491117	0.129421	-0.170826	0.0232655	0.180504	-0.0956127	-0.261699	0.246173	0.201728	0.297149	-0.311705	-0.0366047
ASV319	0.406451	0.54299	0.51417	0.357358	0.42076	0.22413	0.359799	0.54203	0.80599	0.779296	0.425758	0.365036	0.73358	0.620533	0.289711	-0.0324515	0.594794	0.0423123	0.381737	0.188447	0.262717	0.046127	0.365739	0.356955	-0.0826204	0.681281	0.26514	0.304185	0.20905	0.42266	0.328322	0.205502	-0.337246	0.304536	0.446851	0.181831	0.472344	-0.244973	0.134913	0.431527	0.52355	-0.409923	0.319344	0.279407	0.0293924	0.00733405	-0.232443	0.403417	0.196387
ASV185	0.637771	0.629756	0.389189	0.468128	0.322232	0.330008	0.306431	0.445419	0.265744	0.393024	0.26057	0.111218	0.411449	0.674398	0.204048	0.18312	0.648469	0.0586013	0.308652	0.453672	0.324259	-0.0460801	0.115185	0.0467568	0.274474	0.1735	0.0140813	0.325779	0.154012	0.00377881	0.252746	0.0593416	0.107073	0.283113	0.279915	0.0612479	0.125928	0.043048	0.404116	0.251472	0.104772	0.0732038	-0.0412206	0.12688	-0.194858	-0.207802	-0.186903	0.100784	0.00187003
ASV58	0.366522	0.589086	0.335028	0.632854	0.301487	0.674215	0.607489	0.521586	0.193761	0.108694	0.437689	0.26036	0.173769	0.332599	-0.0901854	0.03483	0.279244	0.0420616	0.644724	0.212665	0.222319	0.130084	0.327438	0.600859	0.196934	-0.0151694	0.215713	0.260532	0.691192	0.177225	0.11319	0.665444	0.156114	0.206732	0.0682465	0.271031	0.196941	0.112336	0.111113	0.241176	0.218664	0.0675699	0.23246	0.264028	-0.0503921	-0.00439501	-0.00800915	0.361408	0.104909
ASV212	0.40959	0.376113	0.276326	0.19171	0.328211	0.327634	0.200919	0.408523	0.234539	0.326147	0.333638	0.0459687	0.253085	0.310778	-0.0305601	0.0720138	0.158216	0.349902	0.219033	-0.143385	0.344099	0.562678	0.264306	0.02796	-0.0377228	0.086158	0.146051	0.301837	0.292851	0.173501	0.692325	0.101139	0.318879	0.36326	-0.137683	0.259529	0.0324538	0.49122	-0.135531	0.23987	0.477953	-0.0129586	0.0573724	0.01822	0.396415	0.406779	0.364768	0.170808	0.326724
ASV234	0.519772	0.422365	0.23199	0.410334	0.434265	0.109685	0.473703	0.409735	0.426515	0.424759	0.101893	0.13309	0.347353	0.288842	0.633612	0.152705	0.214877	0.39985	-0.0379496	0.283615	0.0574133	0.449474	0.023325	0.0111464	0.0240796	0.335608	0.28107	0.0305521	-0.170384	0.160223	0.447211	-0.162118	0.338716	0.464817	0.0307307	0.269794	-0.0956408	0.384012	0.0867985	-0.174161	0.00476558	0.0926849	0.000411659	-0.232766	0.147534	0.0906894	0.163626	-0.264098	-0.227374
ASV180	0.463686	0.34516	0.410438	0.351909	0.278219	0.285205	0.390866	0.25841	0.390893	0.294692	0.370014	0.201716	0.273795	0.195881	0.502719	0.100225	0.173821	0.356552	0.317192	-0.12533	0.092259	0.330268	0.208643	0.272003	0.0772503	0.317984	0.10239	0.0436964	0.133841	0.181231	0.313636	0.102948	0.185417	-0.205439	0.0133103	0.469731	0.0703846	0.0906163	0.106235	-0.0107628	0.245952	-0.0786453	-0.0144362	0.070212	0.190355	0.18721	0.110045	0.114611	0.279505
ASV75	0.351329	0.333443	0.353475	0.224568	0.458968	0.27882	0.304933	0.194246	0.0978771	0.170104	0.195566	0.424818	0.0755813	-0.0469489	0.689399	0.637689	-0.149651	0.61643	-0.131004	0.0494569	-0.0151865	0.486683	0.0852868	0.0756493	0.26452	0.175773	0.158082	-0.0947806	0.0179325	0.19413	0.366012	0.0434497	0.480548	0.212016	-0.128252	0.261014	-0.0613579	0.459069	0.196076	-0.0348941	0.103674	0.505295	-0.00705035	0.00498717	0.551664	0.54125	0.512142	-0.152069	0.0301344
ASV52	0.36326	0.556092	0.414353	0.508182	0.250133	0.662502	0.443052	0.28777	0.0397226	0.00478554	0.406223	0.430087	0.055523	0.204143	-0.0552465	0.182661	0.228394	0.106386	0.661883	0.0867346	0.118824	0.214221	0.340324	0.633333	0.148658	-0.0862914	0.118997	0.126763	0.720808	0.337351	0.0936298	0.804292	0.19647	0.0229352	0.0352067	0.193599	0.218415	0.16548	0.221084	0.315845	0.287609	0.224879	0.217725	0.443676	0.116427	0.17369	0.0639954	0.41886	0.109005
ASV324	0.45412	0.50556	0.461308	0.489372	0.487089	0.583518	0.456813	0.379186	0.11789	-0.0115068	0.209503	0.298086	-0.125912	0.078521	0.602725	0.45022	0.0691924	0.208666	0.227343	0.310076	-0.0143252	0.300524	0.0287143	0.433519	0.480737	-0.124822	0.0965301	-0.0861516	0.298377	-0.0460977	-0.0571105	0.373831	0.297062	0.0232242	-0.0184723	0.146824	-0.122789	0.296304	0.639968	0.0375579	-0.166188	0.480892	-0.0167076	0.206061	0.021092	0.074185	0.205478	-0.0712067	0.452678
ASV276	0.186145	0.54369	0.558953	0.545171	0.412006	0.417254	0.487362	0.263956	0.63623	0.702294	0.496664	0.391918	0.694015	0.225267	0.508518	0.116627	0.321079	0.0668802	0.199806	0.128311	0.25059	-0.0504559	0.513594	0.453976	0.0420469	0.646428	0.447399	0.2858	0.440713	0.323269	0.2581	0.368791	-0.325538	0.218303	0.537933	0.0873821	0.568232	-0.376752	0.244758	0.528493	0.473451	-0.229434	0.49904	0.508692	0.0145715	-0.0308127	-0.285542	0.52048	0.0400212
ASV310	0.322979	0.245187	0.337342	0.237331	0.539291	0.0411142	0.21232	0.313508	0.630041	0.570713	0.240457	0.147809	0.437429	0.26425	0.556879	0.158952	0.170008	0.363113	-0.144876	0.156692	0.214676	0.373579	0.232581	-0.0701549	0.164398	0.507314	0.445738	0.200165	-0.142246	0.198316	0.333236	-0.234781	0.0924803	0.354408	0.225358	0.325494	0.228353	0.154684	-0.00522829	0.0358839	0.20575	-0.0301067	0.239392	-0.0798788	0.170081	0.109069	0.122497	0.0249835	0.156782
ASV202	0.538256	0.506259	0.540338	0.354272	0.366951	0.356736	0.27834	0.0938558	0.146903	0.177963	0.218587	0.47704	0.102937	0.217581	0.720309	0.379282	0.248221	0.240615	0.168789	0.152643	-0.159549	0.203182	0.141	0.288472	0.137949	0.144349	-0.046025	-0.222696	0.153653	0.288463	0.155082	0.303608	0.186546	-0.0653292	0.0625559	0.0706316	0.0858931	0.107118	0.598973	0.139166	0.152935	0.292021	-0.0372345	0.360657	0.172831	0.148279	-0.0398215	0.115101	0.137873
ASV173	0.471712	0.225167	0.212831	0.184653	0.313218	0.0190936	0.063391	0.235751	0.32563	0.424731	0.148351	0.201222	0.366171	0.335278	0.167453	0.20038	0.445395	0.264853	0.25499	0.431077	0.242334	0.463525	0.0217078	-0.0329201	0.170253	0.377764	0.198039	0.202724	-0.127846	0.216209	0.18822	-0.0344867	0.214692	0.33062	0.248121	0.144423	0.00514826	0.389054	0.123582	0.0338834	-0.140021	0.137916	0.0626149	-0.0490887	0.216587	0.224786	0.234018	-0.122209	-0.181887
ASV29	0.354063	0.31466	0.326012	0.317052	0.514729	0.160779	0.292292	0.481098	0.610557	0.393444	0.272191	0.130927	0.315377	0.428108	0.208749	0.0391009	0.25973	0.0990778	0.0713821	0.39543	0.307502	0.0460616	0.268191	0.0971	0.25948	0.274239	0.430783	0.34742	0.0149905	0.187127	-0.0112855	-0.0658833	0.0162661	0.363206	0.282824	0.218504	0.343053	-0.00244433	-0.0133672	0.0765576	0.128633	-0.0423014	0.316985	-0.0506828	-0.158369	-0.200992	-0.0180797	0.147399	0.306949
ASV307	0.179676	0.352797	0.282401	0.41746	0.357097	0.379607	0.502396	0.272964	0.202684	-0.0483508	0.270456	0.406738	0.0103995	-0.126506	0.297184	0.36288	-0.0839335	0.389167	0.416919	0.0539509	0.0690353	0.27137	0.187275	0.529887	0.249092	0.0960882	0.339077	0.0895705	0.296834	0.301922	-0.12876	0.438975	0.208495	-0.0882962	0.0842647	0.438808	0.0751602	0.119081	0.10749	-0.0782355	-0.0353609	0.271399	0.225293	0.106045	0.0950396	0.159442	0.334567	0.0321454	-0.0788555
ASV14	0.355999	0.560672	0.321161	0.492813	0.424755	0.32271	0.462604	0.460964	0.383234	0.465052	0.161283	0.254578	0.390839	0.501366	0.392639	0.156582	0.318668	0.0780943	-0.108662	0.372959	0.0796042	0.0244993	0.198956	0.134336	0.146653	0.228936	0.273772	0.111397	0.195562	0.130919	0.380996	0.126416	0.103397	0.627262	0.159932	0.0567111	0.277949	0.0762748	0.139903	0.205301	0.326982	0.124776	0.204567	0.0670323	-0.00745919	-0.0814888	-0.221991	0.134098	-0.107039
ASV95	0.395503	0.41374	0.517629	0.327283	0.286155	0.289957	0.142961	0.279558	0.525534	0.659204	0.343963	0.282127	0.584653	0.361395	0.137512	0.312945	0.50239	-0.0703725	0.189019	0.492885	0.570887	-0.0856922	0.26441	0.152156	0.280222	0.416763	0.178693	0.526673	0.199802	0.0503672	0.123376	0.10303	-0.154091	0.217771	0.664545	-0.283664	0.39281	-0.130471	0.356502	0.564351	0.148407	0.00604719	0.248259	0.374499	0.0475912	0.0564539	-0.0224089	0.243828	0.362044
ASV269	0.41512	0.247152	0.0885971	0.363926	0.31153	0.261724	0.240619	0.370859	0.10621	-0.0825413	0.0216926	0.317358	-0.165264	0.291386	0.0272832	0.24513	0.146817	0.331653	0.280059	0.133247	-0.0946968	0.688059	-0.0366132	0.138879	0.298185	-0.125038	0.0144494	-0.131531	0.137091	0.0883593	0.259413	0.271633	0.635306	0.186712	-0.189387	0.522188	-0.161191	0.678599	-0.0216005	-0.31859	-0.00655135	0.420852	-0.162774	-0.194209	0.389791	0.448072	0.332645	-0.16628	-0.0478215
ASV115	0.171348	0.344737	0.243072	0.337866	0.477956	0.252442	0.464537	0.434999	0.438512	0.395628	0.19651	0.136837	0.276542	0.0955608	0.534063	0.204769	-0.131016	0.414267	-0.254956	-0.0796427	0.101547	0.404621	0.209511	0.0695013	0.0714057	0.266644	0.390253	0.0900734	0.0983421	0.0809279	0.572506	-0.0668919	0.236478	0.469382	-0.0667529	0.343016	0.0868718	0.272838	-0.123636	0.00829868	0.374454	0.0616008	0.172934	-0.132321	0.309076	0.264232	0.236991	-0.01961	0.133894
ASV164	0.374136	0.36008	0.249248	0.371213	0.096255	0.349891	0.224332	0.172121	0.11943	0.250353	0.357932	0.174883	0.350098	0.221267	-0.372217	0.13089	0.372489	0.0516158	0.529603	0.374638	0.57213	0.0876642	0.30294	0.217552	0.130027	0.0949755	0.22609	0.575404	0.405674	0.214345	0.103553	0.351128	0.182805	0.216019	0.367364	-0.0844796	0.253091	0.16411	-0.0278248	0.357679	0.0585189	0.10664	0.263277	0.23939	0.0516004	0.0804699	0.169497	0.257296	-0.144945
ASV327	0.38932	0.397513	0.314857	0.259556	0.285701	0.209048	0.389123	0.579391	0.530272	0.244585	0.228443	0.301801	0.20304	0.246366	0.147631	0.196625	0.0753355	0.159764	0.234947	0.00132244	0.244292	0.0875051	0.14218	0.213026	-0.110495	0.174365	-0.106454	0.219539	0.0488358	0.121588	0.301382	-0.00422532	0.0865426	0.0732524	0.150695	0.0694919	0.0193578	0.0189745	0.0619531	0.0288748	0.286421	-0.202335	-0.129506	-0.0275727	0.262053	0.303192	0.321442	-0.0279441	0.482433
ASV317	0.520295	0.375375	0.425842	0.314502	0.0697567	0.335248	0.0515401	-0.0912279	-0.0715647	0.0147901	0.182257	0.396142	0.0329887	0.135457	0.130199	0.561713	0.272403	0.213523	0.28233	0.130834	0.251115	0.120111	0.119775	0.08381	0.326331	-0.0912912	-0.211247	0.157152	0.222908	0.0532231	0.148924	0.254367	0.411995	-0.321541	0.251616	-0.0362227	0.0872885	0.188289	0.414834	0.185824	0.0801541	0.467039	-0.174318	0.33166	0.263267	0.305548	0.182048	0.0773784	0.101831
ASV12	0.308734	0.514179	0.267824	0.461464	0.393238	0.282999	0.469156	0.4705	0.381076	0.4461	0.120796	0.232078	0.36865	0.509194	0.408364	0.0737405	0.317867	0.0525204	-0.0983009	0.343991	-0.0246932	0.036967	0.146104	0.173135	0.113136	0.243417	0.267739	0.0163967	0.167914	0.136345	0.348759	0.13978	0.0593315	0.612235	0.0913192	0.120037	0.244082	0.0632492	0.106864	0.144034	0.306089	0.0799469	0.194513	0.0203292	-0.0383832	-0.111931	-0.280127	0.110511	-0.144276
ASV140	0.333295	0.327051	0.361216	0.131997	0.379669	0.339764	0.186945	0.0902891	-0.0744752	0.0898457	0.330687	0.199301	0.0475184	0.204397	0.521842	0.115265	0.0713999	0.277321	0.0862544	0.0202887	-0.200437	0.193294	0.220988	0.171104	0.104731	0.0871976	0.113755	-0.215791	0.22971	0.31478	0.157589	0.239855	0.142931	0.157055	-0.298996	0.217509	0.105707	0.163702	0.274346	0.172422	0.233695	0.196454	0.12782	0.246707	0.108737	0.0409299	-0.0432767	0.284628	0.144273
ASV272	0.266168	0.416914	0.28282	0.356697	0.141263	0.179938	0.390526	0.237173	0.470537	0.551635	0.20601	0.10317	0.549928	0.24602	0.0734886	-0.0134505	0.241046	0.158114	0.0446918	0.00861427	0.415774	0.13238	0.319541	0.157768	-0.174406	0.288834	0.40659	0.436463	0.217376	0.281974	0.550212	0.0866104	0.0564775	0.332385	0.278921	0.0574461	0.362808	0.0479548	-0.263592	0.302592	0.526093	-0.130117	0.334707	0.0606987	0.0667376	0.0143005	-0.0332297	0.197901	-0.125891
ASV98	0.0886948	0.131398	0.462638	0.270004	0.283775	0.348247	0.195911	-0.0684862	0.2537	0.0253645	0.479204	0.710329	0.0700013	-0.158825	0.188104	0.43413	-0.122534	0.215085	0.336228	0.0452358	0.0911093	-0.05106	0.48579	0.480935	0.302448	0.271044	0.212183	0.092309	0.381042	0.454087	-0.330342	0.502599	0.0538795	-0.359443	0.337652	0.214252	0.536837	-0.241906	0.0764951	0.176373	0.195484	0.209684	0.364177	0.473036	0.331065	0.347147	0.184396	0.484013	0.236941
ASV30	0.241777	0.496111	0.280816	0.472237	0.366175	0.347812	0.455522	0.418996	0.316443	0.41591	0.17701	0.205799	0.359719	0.458711	0.364185	0.0932352	0.279186	0.00687947	-0.104551	0.336517	0.0247375	-0.0732377	0.195958	0.186521	0.191823	0.214136	0.275616	0.0686864	0.260522	0.0698929	0.284213	0.178924	0.017369	0.557506	0.1205	0.0836037	0.301645	-0.0263039	0.126634	0.22279	0.307835	0.09718	0.23728	0.0985175	-0.0829235	-0.155184	-0.318838	0.19901	-0.088
ASV6	0.441827	0.508462	0.229717	0.385276	0.18252	0.294427	0.330263	0.485632	0.330149	0.376275	0.071883	-0.0916785	0.287354	0.409673	0.0756738	-0.0539932	0.391618	-0.0402423	0.166801	0.129724	0.290869	0.256195	0.0244954	0.0876819	-0.0918361	0.0051849	-0.0146873	0.251361	0.188164	-0.131135	0.560245	0.05111	0.0932219	0.358046	0.114706	-0.0900811	-0.111008	0.248877	0.224097	0.213775	0.222022	-0.131929	-0.109349	0.019289	-0.0284235	-0.00819519	-0.0191824	-0.0553952	0.248446
ASV214	0.220104	0.324781	0.138763	0.323427	0.335138	0.336144	0.32832	0.56144	0.35775	0.322358	0.225115	0.00490687	0.208905	0.360732	0.0851819	-0.23001	0.225114	0.00862256	0.258224	-0.0110263	-0.00806927	0.461997	0.133449	0.228469	-0.0882507	0.172165	0.0826686	-0.0130706	0.31728	0.000137183	0.475976	0.233792	0.00973693	0.450358	-0.122575	0.248573	-0.0728257	0.271654	0.0594768	0.111807	0.266782	-0.26786	0.0209282	0.0272728	0.170279	0.190865	-0.00717575	0.143785	0.295185
ASV191	0.495822	0.445772	0.330778	0.326516	0.352764	0.332396	0.36231	0.248798	-0.0113472	-0.0940544	0.05	0.224717	-0.174515	0.165549	0.698375	0.261756	0.0880298	0.157332	0.0771938	0.242121	-0.285969	0.145303	-0.0854606	0.228841	0.160004	-0.141249	-0.13253	-0.34038	0.0248292	0.0401238	-0.000700894	0.156779	0.264157	0.0277592	-0.190141	0.0409505	-0.231023	0.209149	0.624846	-0.126678	-0.148499	0.322272	-0.216068	0.0906945	-0.0495827	-0.0628337	0.00849629	-0.165317	0.197635
ASV170	0.316581	0.639425	0.31567	0.342092	0.260182	0.488912	0.354806	0.56122	0.144348	0.232148	0.158449	0.0755097	0.162643	0.489673	0.113521	0.0737893	0.293664	-0.0619984	0.132404	-0.0179601	0.0905469	0.0155449	0.108402	0.221717	-0.015589	-0.112693	-0.135079	0.09031	0.43775	-0.0753633	0.528928	0.283912	-0.020955	0.370727	-0.0798493	-0.0518811	0.0168619	0.0713619	0.342376	0.389451	0.498062	-0.039376	-0.0828521	0.217042	-0.0184068	0.0012041	-0.152852	0.196505	0.383879
ASV277	0.239518	0.340273	0.350592	0.333399	0.439559	0.471943	0.336816	0.440126	0.17407	-0.0333801	0.238591	0.268151	-0.123937	0.214539	0.279343	0.3209	-0.0338696	-0.000145328	0.0179228	0.328021	0.0393815	-0.142338	0.149023	0.279403	0.487899	-0.138723	0.070792	0.0332615	0.277151	-0.0825451	-0.197245	0.216813	0.128269	0.138854	0.00847729	0.0585572	0.15771	-0.0111599	0.327036	0.0919348	0.0306124	0.306432	0.0825777	0.13544	-0.0627588	-0.0543625	0.0404952	0.140915	0.619403
ASV195	0.100277	0.41959	0.521059	0.538443	0.550536	0.539401	0.447585	0.159666	0.346291	0.275146	0.452354	0.368688	0.226291	-0.0191577	0.612216	0.160903	0.0294612	-0.155242	0.0511244	0.48252	0.0291788	-0.287053	0.471951	0.480962	0.269971	0.283282	0.412058	0.0594734	0.449081	0.175918	-0.34327	0.43497	-0.295471	0.252286	0.430794	-0.234887	0.458472	-0.414554	0.593557	0.410638	-0.00708677	0.0383319	0.517322	0.609644	-0.230644	-0.295284	-0.300856	0.483853	0.292156
ASV259	0.254716	0.167121	0.203065	0.467494	0.298058	0.412578	0.381527	0.215457	0.197123	-0.0667582	0.318586	0.0153942	-0.0744874	0.0138454	0.165055	-0.204371	0.110605	-0.0663039	0.523969	0.304112	0.00317485	0.224666	0.184561	0.471529	0.250735	-0.000406061	0.270597	0.00265785	0.332329	0.0333397	-0.367102	0.402684	0.0655953	-0.0883972	0.0607845	0.258103	-0.003454	0.0678288	0.261575	-0.0962698	-0.335735	-0.0222158	0.19253	0.16069	-0.263648	-0.237741	-0.0527622	0.165311	0.278938
ASV167	0.327973	0.208097	0.086608	0.031885	0.372694	-0.0142332	0.00315335	0.361348	0.235892	0.343568	0.0254054	-0.0503643	0.201953	0.415556	0.237988	-0.0617028	0.311544	0.119521	-0.0317088	0.232855	-0.0198931	0.424403	-0.0508868	-0.185776	-0.042391	0.204474	0.064132	-0.0402842	-0.160683	0.0677024	0.365056	-0.174376	0.0685182	0.576629	-0.0894724	0.0612162	-0.152642	0.378728	0.169586	0.0265171	0.0220157	-0.062432	-0.0552267	-0.125711	0.111715	0.0828821	0.0535534	-0.1177	0.0547711
ASV149	0.385221	0.323169	0.239103	0.28235	0.233879	0.327582	0.188017	0.39237	0.0913239	0.339647	0.0124022	-0.0171367	0.173726	0.664132	0.3289	0.0748343	0.565398	-0.0991327	0.000827892	0.549585	-0.0735046	0.114459	-0.195221	0.159218	0.617501	0.0185916	0.122479	-0.105495	0.142713	-0.234068	0.0678243	0.161838	0.10844	0.358203	-0.101495	0.195278	0.0427163	0.274197	0.335837	0.156473	-0.0599418	0.404674	0.0356999	-0.034976	-0.236962	-0.251908	-0.387371	-0.0250975	0.205251
ASV178	0.0213512	0.221803	0.268673	0.126679	0.395678	0.250026	0.041519	0.143274	0.183525	0.35588	0.275503	0.00857703	0.274329	0.0331151	0.340951	0.150512	0.123738	0.182772	0.0507877	-0.009153	0.157842	0.311081	0.1948	0.0757228	0.206256	0.301417	0.30986	0.142264	0.231411	0.0185759	0.207588	0.121995	-0.16721	0.240615	0.126492	0.141955	0.086746	0.0674556	0.311555	0.356068	0.117342	0.00370364	0.252343	0.275442	0.0684283	0.0844884	0.0531969	0.204371	0.189824
ASV232	0.287743	0.327345	0.351272	0.275992	0.209582	0.224946	0.178095	0.142213	0.248196	0.22609	0.165729	0.391291	0.202128	0.131082	0.298984	0.232464	0.331956	-0.0488377	0.363065	0.343014	0.0264088	0.0239284	0.0673298	0.356996	0.0966345	0.251515	-0.0198765	-0.000182248	0.138452	0.181146	-0.14616	0.329594	-0.14041	-0.030383	0.368412	-0.143659	0.0852101	-0.10262	0.537172	0.212042	-0.11679	0.0498824	0.0588417	0.362166	0.0170931	0.0575899	-0.0464303	0.0798209	0.0542715
ASV128	0.245583	0.41181	0.265059	0.468932	0.119207	0.301849	0.37606	0.0470333	0.0706932	0.262217	0.17841	0.327086	0.302391	0.178103	0.478091	0.185051	0.233268	0.0293306	0.0455554	0.195106	-0.125624	-0.106909	0.146719	0.197631	0.0380606	0.266858	-0.0429705	-0.132182	0.229782	0.0651772	0.235314	0.253879	0.0448949	0.130637	0.182549	-0.0441679	0.140387	-0.139373	0.353099	0.151724	0.131312	0.0769449	-0.00586546	0.290267	0.0880736	0.0334732	-0.296841	0.155474	-0.356596
ASV16	0.234738	0.333586	0.078014	0.184225	0.395053	0.140067	0.115353	0.407557	0.115698	0.244564	0.0457162	-0.0796718	0.162464	0.323693	0.283279	0.0851366	0.252306	0.0976991	-0.0293021	0.231309	0.0202835	0.266445	-0.0591379	-0.154653	0.091425	0.12424	0.0138402	0.0138559	-0.0196193	-0.142192	0.327338	-0.109984	0.0259786	0.556829	-0.0213386	0.023071	-0.225439	0.251331	0.37663	0.0740259	-0.0634003	-0.000751262	-0.114052	-0.0385555	-0.000150968	0.00165419	0.0272788	-0.13202	-0.0216921
ASV77	0.391311	0.106097	0.126397	0.215483	0.255737	-0.0401491	0.276546	-0.037813	0.0641551	-0.18025	-0.033936	0.235148	-0.185828	-0.0973091	0.568484	0.257089	-0.184361	0.374696	-0.139868	0.235407	-0.176031	0.160351	-0.0115115	-0.0340551	0.0873344	-0.0461012	0.120616	-0.20275	-0.331027	0.235574	-0.140933	-0.17939	0.509087	-0.0516567	-0.086501	0.175607	-0.0948587	0.246113	0.0603231	-0.493503	-0.272041	0.360925	-0.0839951	-0.235476	0.0581431	-0.0147007	0.23666	-0.312725	-0.215648
ASV302	0.415866	0.252626	0.067503	0.216928	0.111509	0.0983618	0.10373	0.260581	-0.0256925	0.0942416	-0.0245951	0.216488	0.109578	0.508041	-0.0907758	0.204646	0.493998	-0.0462654	0.227253	0.7138	0.0581946	-0.0471149	-0.151947	0.0362508	0.354812	-0.00085812	-0.0277811	0.0687025	-0.0362854	0.051584	-0.159004	0.120618	0.237957	0.351488	0.124816	-0.0415543	0.018208	0.236586	0.180892	-0.0193087	-0.288288	0.382384	-0.0415044	-0.0839304	-0.100749	-0.0980987	-0.0752319	-0.135384	-0.340033
ASV267	0.100212	0.398717	0.247163	0.168688	0.376433	0.390833	0.338216	0.598431	0.274747	0.0489099	0.193545	0.197094	-0.0498181	0.192049	0.11933	0.00242369	-0.0471654	-0.0125598	0.209804	-0.138908	-0.0798222	0.133164	0.148175	0.400475	-0.129444	-0.0618927	-0.0394862	-0.0619942	0.358218	0.120086	0.205833	0.337426	-0.135245	0.2605	-0.172531	0.0667041	-0.0173009	0.0296617	0.213647	0.192484	0.374124	-0.176165	0.0292675	0.166315	0.100388	0.151423	0.10684	0.184604	0.613782
ASV159	-0.100749	0.134644	0.304223	0.0330233	0.347118	0.310417	0.215196	0.17471	0.190784	0.198865	0.453162	0.202584	0.152371	-0.129323	0.433215	0.136501	-0.339483	0.279204	-0.0960882	-0.401998	-0.038281	0.0659677	0.38567	0.188859	-0.0220672	0.29992	0.136992	-0.0459786	0.304072	0.15807	0.284036	0.111179	-0.126841	0.0414766	-0.171472	0.236367	0.217691	-0.160337	-0.00712036	0.259274	0.502999	-0.17507	0.197959	0.25453	0.372294	0.340763	0.164137	0.400021	0.514017
ASV333	0.389264	0.364681	0.216718	0.417992	0.0460532	0.357929	0.277307	0.0517709	-0.145001	-0.157348	0.088968	0.0450006	-0.0770001	0.099025	-0.0397375	0.281694	0.155567	-0.0266567	0.176588	0.429429	0.328723	-0.232864	0.0650809	0.11774	0.36324	-0.348994	0.0387262	0.313427	0.224026	-0.117678	-0.185699	0.170098	0.337288	-0.0577603	0.201739	-0.182483	0.0578979	0.0670076	0.271891	0.071285	-0.205565	0.429715	0.000799511	0.113578	-0.302845	-0.297763	0.00590844	-0.0197489	-0.0103843
ASV226	0.270439	0.282646	0.230525	0.328383	0.224765	0.28967	0.38252	0.261313	0.220491	0.137525	0.240053	0.147343	0.118117	0.275301	0.158969	-0.154018	0.0957188	-0.118331	0.0699028	0.292949	-0.02014	-0.167919	0.25679	0.253882	-0.0190208	0.0371815	0.153023	0.0112393	0.22546	0.190327	-0.0164604	0.194961	0.0400408	0.27541	0.00158965	-0.0515975	0.262348	-0.0826841	0.0128858	0.091948	0.171341	-0.0622876	0.204129	0.111158	-0.128054	-0.210464	-0.229078	0.267952	0.174746
ASV374	0.206785	0.123331	0.108333	0.0480306	0.138954	-0.165507	0.0924419	0.263029	0.523255	0.662317	0.0952729	-0.0464048	0.629468	0.39686	0.0529753	-0.141825	0.471854	0.041306	0.0734645	0.358153	0.337676	0.0882139	0.0437473	-0.0174796	-0.0263238	0.539636	0.407208	0.369415	-0.193849	0.212869	0.164591	-0.198391	-0.199231	0.415202	0.335856	0.0666166	0.238002	0.00175162	-0.19857	0.179079	0.0626879	-0.229215	0.30895	-0.144927	-0.119475	-0.160696	-0.103172	-0.0125633	-0.205228
ASV251	0.154668	0.145471	0.208451	0.104319	0.223075	0.0977796	0.0632536	0.145575	0.223893	0.245007	0.225604	0.0886335	0.24747	0.37195	-0.0246354	0.0142933	0.231603	0.0338608	0.0152586	0.247505	0.213073	-0.169049	0.249598	0.0280076	0.273003	0.157663	0.331111	0.270035	0.106082	0.203938	-0.0752807	0.027197	-0.023651	0.197705	0.143832	0.176972	0.451954	-0.107618	-0.158878	0.195128	0.231734	0.0729208	0.345734	0.0445821	-0.173146	-0.233956	-0.192439	0.311002	0.0745814
ASV245	0.124476	0.135239	0.211228	0.133574	0.249929	0.128058	0.0768849	0.129875	0.216216	0.239717	0.245733	0.101278	0.238644	0.329069	0.000262179	0.0320905	0.194164	0.0296072	-0.00912539	0.272862	0.207109	-0.169362	0.275099	0.0370903	0.309276	0.164875	0.363712	0.263704	0.135984	0.186927	-0.102618	0.0486315	-0.0204236	0.220658	0.159626	0.165627	0.466467	-0.113243	-0.141239	0.201313	0.20377	0.0973609	0.377774	0.07126	-0.16274	-0.226833	-0.190067	0.330343	0.0715401
ASV1	0.248647	0.306673	0.180803	0.196293	0.222067	0.120396	0.27748	0.187778	0.0651923	0.207057	0.0750205	0.165104	0.173381	0.252439	0.663725	0.134682	0.110028	0.16998	-0.168872	0.060962	-0.299943	-0.00952437	-0.028128	0.00410638	0.0015084	0.233336	-0.10921	-0.312744	-0.0691889	0.0265509	0.294951	-0.0675225	0.059809	0.202018	-0.15645	0.120252	-0.0623488	-0.0154931	0.291453	-0.0417916	0.130326	0.0348306	-0.160499	0.00469252	0.0952561	0.0243618	-0.185426	-0.046766	-0.136094
ASV47	0.193308	0.228398	0.164952	0.345309	0.322431	0.336111	0.265715	0.283019	0.125957	0.040723	0.188539	-0.0814858	0.013276	0.331831	0.0664732	-0.194425	0.298446	-0.156614	0.276971	0.485467	0.027239	-0.0172847	0.116302	0.323716	0.419221	-0.0646111	0.410901	0.0864704	0.287895	0.0296081	-0.379198	0.316652	-0.0438572	0.23377	0.0283156	0.218234	0.188491	0.0200008	0.181542	0.0720544	-0.194787	0.139681	0.351634	0.0828158	-0.530206	-0.547731	-0.330658	0.216505	0.135607
ASV215	0.241445	0.0596845	0.18554	0.209666	0.301723	0.0547194	0.156148	0.204602	0.384784	0.27399	0.129914	-0.0937977	0.174006	0.0967935	0.324251	0.0679618	0.0640124	0.00585298	-0.17397	0.431066	0.280401	-0.0230964	0.0667281	-0.10122	0.310193	0.173175	0.261914	0.245718	-0.178323	-0.178627	-0.121779	-0.313206	0.061309	0.174357	0.266091	-0.0563922	0.0761434	0.00524385	0.126956	-0.040016	-0.246796	0.0264062	0.108506	-0.115076	-0.160126	-0.204192	0.0488516	-0.11022	0.362856
ASV76	0.0576879	0.0300317	0.116797	-0.141167	0.115531	-0.0105717	-0.205844	0.0779333	0.0673332	0.140704	0.21409	0.170326	0.161821	0.259657	0.0263942	0.0687631	0.278789	0.256824	0.391129	-0.330993	-0.0946124	0.309525	0.0486632	0.0368355	0.0796176	0.33822	-0.133204	-0.0918715	0.0709119	0.184124	0.180496	0.131852	-0.125663	-0.22768	-0.0781313	0.536645	0.0263736	0.011195	0.0728295	0.0918556	0.250402	-0.144169	-0.0902968	0.127133	0.268786	0.333593	0.0358494	0.212706	0.0359887
ASV141	0.0586531	-0.14119	-0.00135824	-0.100808	0.163822	-0.0873831	0.0692024	0.0130079	0.156408	0.0165083	0.249137	-0.144536	0.0436635	-0.0358886	0.0235821	-0.257546	-0.224975	0.362163	0.0178888	-0.289035	0.0770841	0.268267	0.265127	-0.0718316	-0.125066	0.128602	0.367193	0.109787	-0.0723537	0.325585	0.115531	-0.186366	0.18343	-0.00694482	-0.283748	0.501857	0.143157	0.146994	-0.563484	-0.194637	0.229625	-0.181708	0.232592	-0.245162	0.0811855	0.0110544	0.212038	0.156103	0.0960937
ASV105	0.229789	0.484719	0.276143	0.438154	0.115678	0.526378	0.604588	0.324836	0.0467052	-0.0247606	0.120385	0.0528268	-0.048107	-0.0101892	0.218212	0.0447728	-0.110149	-0.160772	0.0180118	0.201579	0.097687	-0.243632	0.123581	0.445186	-0.0426714	-0.31612	0.0673485	0.0862387	0.404919	-0.0567107	0.0550531	0.322122	0.0815869	0.189803	-0.0414016	-0.349231	0.0241595	-0.0350592	0.250462	0.2069	0.117998	0.113886	0.0979107	0.182548	-0.222734	-0.243536	-0.0571981	0.0647665	0.363133
ASV257	0.16104	0.0320509	0.0332962	0.290778	0.188177	0.209791	0.261304	0.247278	0.0763052	0.238747	0.0765821	-0.147947	0.13957	0.25387	0.405567	0.0176989	0.176641	0.0237452	-0.149784	0.463363	-0.0637088	0.118477	-0.152686	0.0275671	0.592316	0.153166	0.229875	-0.0984542	-0.00456125	-0.375214	-0.0369838	-0.0833375	0.189196	0.272271	-0.112356	0.293192	-0.0681966	0.212463	0.0900541	-0.133629	-0.327188	0.27716	0.0327928	-0.226508	-0.12888	-0.166512	-0.177004	-0.151714	0.0430822
ASV142	0.213671	0.14178	0.159458	0.210919	-0.107827	0.205595	0.214222	0.243395	0.235202	0.157034	0.0936957	-0.0284769	0.144613	0.258145	-0.187746	0.00568917	0.222297	-0.0486015	0.213819	0.0393921	0.325875	-0.0404573	0.00968509	0.226144	0.258673	-0.0595241	0.0547514	0.302496	0.190662	-0.148211	0.0835828	0.101055	0.11659	-0.210772	0.102125	0.196222	0.153225	0.0193753	-0.183226	0.0806834	0.173748	0.0480475	0.0193023	-0.0825579	-0.0946169	-0.0516817	-0.0330852	0.0456171	0.368473
ASV250	0.232048	0.331372	0.0254976	0.226965	0.0523536	-0.0834932	0.206851	0.373458	0.34715	0.241168	-0.142617	0.0473319	0.229769	0.318859	0.243182	0.0929859	0.235945	0.107503	-0.0423137	-0.196386	0.000206035	0.0917574	-0.147855	-0.162157	-0.221939	0.182247	-0.329451	-0.0106513	-0.207496	-0.185413	0.585066	-0.275023	0.0332988	0.0554581	0.127348	0.134837	-0.227776	-0.0248621	0.148782	-0.161915	0.238736	-0.279336	-0.453242	-0.19968	0.131953	0.159758	-0.0314998	-0.287243	-0.115089
ASV87	0.0285624	0.0628155	0.108809	0.0809938	0.0428152	0.187389	0.295636	0.289062	0.306905	0.251304	0.252946	-0.141297	0.212946	0.212692	0.0765924	-0.50241	0.131281	-0.0177087	0.3304	-0.256048	-0.092035	0.212263	0.130419	0.447776	-0.135354	0.214847	0.259348	-0.0630777	0.277749	0.170344	0.148625	0.262273	-0.216134	-0.0461728	-0.267366	0.475941	0.125158	-0.037781	-0.270582	0.0811319	0.332972	-0.395954	0.242404	-0.0153981	-0.120053	-0.126704	-0.226088	0.288112	0.3412
ASV122	0.188337	0.215009	0.0535607	0.278842	0.0417481	0.260931	0.239669	-0.0168899	-0.311962	-0.351357	-0.0807151	0.355282	-0.303036	-0.0371448	0.0632207	0.371101	-0.0482772	0.132003	0.127043	0.262433	-0.191296	0.0590016	-0.0752008	0.24526	0.264391	-0.333874	-0.037309	-0.195811	0.181807	0.112395	-0.18061	0.393609	0.44912	-0.00206011	-0.11919	0.0502639	-0.0640827	0.281044	0.159723	-0.176697	-0.191278	0.617426	-0.0533145	0.0368933	0.0720272	0.0936187	0.116398	-0.123435	-0.35989
ASV161	0.0480454	-0.00947702	0.0235509	0.118977	0.119789	0.292334	0.214939	0.0388553	-0.233504	-0.412099	0.104724	-0.175126	-0.408286	-0.344434	0.0915792	0.177213	-0.439926	0.309993	0.0171899	-0.169456	0.100295	0.245129	0.012919	0.101029	0.337477	-0.423701	0.162778	0.0563476	0.163307	-0.192874	-0.104763	0.0396322	0.448712	-0.242738	-0.352936	0.321309	-0.22245	0.334634	-0.0734386	-0.241813	-0.181262	0.373831	-0.0264803	-0.165019	-0.0125366	0.027473	0.436727	-0.139665	0.365204
ASV174	-0.0354432	-0.104122	0.113255	-0.102839	0.229735	-0.166865	-0.17269	0.140384	0.471518	0.522585	0.189758	-0.104702	0.447963	0.285916	0.14606	-0.0855021	0.284569	0.0832931	-0.0454855	0.0287876	0.214577	0.0920518	0.108698	-0.159645	0.237174	0.556896	0.307893	0.234065	-0.164599	-0.00678916	0.0561352	-0.286826	-0.313625	0.086083	0.2519	0.345904	0.269229	-0.168247	-0.107145	0.14976	0.124094	-0.273714	0.231695	-0.0553396	-0.047946	-0.0647218	-0.1343	0.1583	0.207643
ASV43	-0.0119722	-0.176449	0.189037	0.0122329	-0.0400403	0.172878	-0.0528774	-0.28808	-0.0212217	-0.113393	0.385726	0.325476	-0.02791	-0.264115	-0.255516	0.10478	-0.1427	0.093068	0.396749	-0.0283092	0.1838	0.00740672	0.366818	0.300558	0.157654	0.0887988	0.159603	0.170147	0.310941	0.339498	-0.362358	0.379582	0.0911831	-0.429818	0.157318	0.117726	0.370748	-0.0883553	-0.207901	0.128444	0.0297252	0.103435	0.312734	0.316858	0.246401	0.266472	0.226235	0.419666	0.176849
ASV27	0.0686067	0.0988581	0.13752	0.39062	0.0189472	0.294835	0.171798	-0.115816	0.0267292	0.112263	0.175132	0.0570699	0.162772	-0.0854845	-0.0996176	0.0223601	0.262	-0.161056	0.378336	0.496144	0.269779	0.0233342	0.136143	0.356096	0.357438	0.0693524	0.383099	0.271296	0.351423	0.00192116	-0.377023	0.436849	-0.0183029	-0.00906593	0.420428	-0.0879824	0.197159	-0.00669675	0.194722	0.208346	-0.374361	0.223005	0.378974	0.295662	-0.26506	-0.23518	-0.131008	0.162322	-0.225521
ASV284	0.344352	-0.171635	-0.0155431	-0.174103	-0.0797176	-0.191748	-0.217652	-0.202119	-0.119539	-0.108216	-0.146437	-0.0698121	-0.195418	0.136993	0.124356	-0.0148145	0.0956052	0.390733	0.0150396	-0.256696	-0.183811	0.640355	-0.197496	-0.207525	0.084192	-0.128609	-0.0733377	-0.269777	-0.28363	0.11175	0.268311	-0.168852	0.547228	-0.322692	-0.424076	0.532928	-0.210171	0.600126	-0.237649	-0.388072	0.0368281	0.295181	-0.261908	-0.331674	0.269642	0.260291	0.190658	-0.239962	0.00764936
ASV48	0.0439604	-0.0388094	-0.0368483	-4.61012e-05	0.259859	-0.0677447	0.0973441	0.23237	0.222567	0.367863	-0.0269551	-0.255185	0.223297	0.115005	0.261611	0.0080598	-0.0507667	0.169164	-0.492642	0.280346	0.17829	0.213185	-0.0532264	-0.27538	0.220791	0.165684	0.4305	0.162107	-0.237064	-0.158314	0.239829	-0.423137	0.157664	0.602758	-0.0849604	0.0699072	-0.0015696	0.319162	-0.248522	-0.0433254	-0.0617496	0.136531	0.193626	-0.375236	0.0104874	-0.0664557	0.124463	-0.224278	0.0571647
ASV62	0.156033	-0.0642644	-0.132104	0.0218166	0.164803	-0.122127	0.0370084	0.218364	0.155363	0.266505	-0.1006	-0.334229	0.150384	0.153624	0.038287	-0.0366934	0.0346306	0.145247	-0.367356	0.335141	0.264915	0.302789	-0.129228	-0.378887	0.189642	0.038579	0.314839	0.234487	-0.295912	-0.226553	0.258789	-0.472518	0.312918	0.563737	-0.0657382	0.0404799	-0.138369	0.468613	-0.281631	-0.159105	-0.196442	0.148539	0.0432289	-0.473722	0.00789941	-0.0447361	0.210664	-0.346386	-0.0331646
ASV120	0.010813	0.241637	0.205647	0.169083	0.228832	0.281579	0.355353	0.280845	0.162525	-0.109645	0.143335	0.162623	-0.149398	-0.213783	0.406534	0.109911	-0.322279	0.0533516	0.0433317	-0.243434	-0.14617	-0.0214614	0.0956316	0.318311	-0.164029	-0.0482233	-0.135082	-0.16634	0.16707	-0.0149693	0.0474823	0.142829	-0.0961902	-0.11895	-0.101687	-0.032674	-0.143632	-0.154787	0.316043	-0.00873764	0.12373	-0.165509	-0.112491	0.157541	0.0947235	0.128119	0.170603	0.0130247	0.507119
ASV222	0.106708	0.0363328	0.116375	-0.00847408	-0.159259	-0.0909053	-0.172499	-0.111606	0.15049	-0.0422344	0.109509	0.129894	0.112291	0.0171467	-0.392778	0.11208	0.300594	0.0842179	0.63557	-0.203383	0.373194	0.000470689	0.0835047	0.127394	0.0200528	0.101586	-0.0869961	0.388011	0.0436926	0.17708	-0.180662	0.14021	-0.119763	-0.653247	0.429772	0.224981	0.121644	-0.215514	0.0197445	0.0667279	0.0231747	-0.155576	-0.0370459	0.166051	-0.0745044	0.045132	0.129239	0.107776	-0.0399416
ASV113	0.0361766	0.253973	0.242655	0.108376	0.0475488	0.203242	0.1811	-0.104541	-0.0964523	0.0698922	0.198316	0.177795	0.125238	-0.0621783	0.458934	0.144038	-0.07391	0.114554	-0.0580654	-0.242381	-0.162176	-0.203102	0.176922	0.130304	-0.132782	0.136608	-0.111753	-0.166862	0.188891	0.120352	0.201459	0.137366	-0.111502	-0.13233	-0.0597469	-0.0390061	0.106228	-0.275328	0.268845	0.216239	0.310879	-0.0492175	-0.0130363	0.322501	0.0805506	0.0308434	-0.169177	0.238899	-0.0358254
ASV271	0.206982	0.263325	-0.0371359	0.462821	0.125646	0.210099	0.370262	0.310443	0.105032	-0.0783603	-0.146995	-0.195438	-0.134823	0.017107	0.238027	-0.0222492	0.015951	-0.0922863	-0.0416469	0.166259	-0.00431557	0.156207	-0.169703	0.00156574	0.0615076	-0.231609	-0.109303	-0.0427216	0.00814605	-0.457921	0.168172	-0.0768575	0.224198	0.142101	0.0296958	-0.0574693	-0.401899	0.190832	0.340938	-0.265869	-0.294243	0.0146639	-0.315826	-0.166191	-0.178405	-0.148791	-0.0040517	-0.362971	0.0724222
ASV81	0.182813	0.167266	0.0737366	-0.0124849	0.010146	0.197688	0.106497	0.33802	0.0368867	0.113466	0.0169282	-0.108498	0.00970261	0.187027	-0.0810638	-0.153985	0.158523	-0.166162	0.195192	0.0856228	0.0297195	0.168643	-0.127334	0.20115	-0.132461	-0.121608	-0.146998	-0.0189792	0.150573	-0.0852127	0.184944	0.150518	-0.0575602	0.215256	-0.187759	-0.202451	-0.222214	0.229296	0.165042	0.189409	0.0319142	-0.102582	-0.101835	0.0267221	0.0202973	0.065217	0.0690785	-0.0549917	0.441327
ASV166	0.055517	0.183992	0.171544	-0.0319916	0.0590702	-0.0945512	-0.110161	0.153581	0.274748	0.247823	-0.0172829	0.285615	0.215559	0.33578	0.272981	0.157407	0.314387	0.0174557	0.0739604	-0.283084	-0.20002	-0.0466633	-0.0587717	-0.0151955	-0.0874552	0.346132	-0.392446	-0.201879	-0.0945001	0.0146401	0.277291	-0.0282633	-0.303382	-0.217638	0.164273	0.172848	0.0354305	-0.304869	0.332053	0.0967557	0.357314	-0.268501	-0.296843	0.161288	0.183454	0.22593	-0.226546	0.0681287	0.0911201
ASV11	0.160881	0.116387	0.0752341	-0.0163845	-0.148327	-0.304961	-0.0824103	0.069624	0.451951	0.384875	-0.0954279	0.193238	0.397867	0.240722	-0.015182	0.0454141	0.32036	0.0353874	0.0668508	-0.25462	0.15159	0.0115481	-0.0222464	-0.163764	-0.399962	0.388846	-0.312402	0.134555	-0.275651	0.100021	0.471399	-0.254148	-0.15057	-0.180075	0.392279	-0.030558	0.0514196	-0.202129	-0.0445714	0.0235461	0.365488	-0.428471	-0.28286	-0.0292103	0.26876	0.292969	-0.0238259	-0.0930667	-0.123
ASV71	0.147157	0.141315	0.0162948	-0.00330164	-0.00201201	0.159324	0.100332	0.338188	0.0382991	0.0765226	-0.0132728	-0.0786085	-0.0102637	0.135186	-0.129198	-0.120769	0.12097	-0.131308	0.212185	0.0518091	0.0276301	0.219003	-0.144535	0.17156	-0.161673	-0.110626	-0.178297	-0.0188137	0.122258	-0.0952489	0.206543	0.136357	-0.0219027	0.210317	-0.16206	-0.175711	-0.272573	0.256009	0.132848	0.11979	-0.00270075	-0.113596	-0.150357	-0.0120702	0.0928763	0.153719	0.145889	-0.111662	0.344837
ASV188	0.292811	0.124507	-0.0975796	0.0757982	0.221487	-0.111139	-0.121208	0.0252034	-0.224262	-0.272945	-0.313007	-0.0534858	-0.327649	0.0411352	0.192931	0.339458	0.0122308	0.133033	-0.265117	0.348785	-0.0606572	0.189494	-0.274583	-0.473304	0.163082	-0.336206	-0.219457	-0.105533	-0.380711	-0.236361	0.0149599	-0.34743	0.436198	0.269784	-0.0179643	-0.210969	-0.440696	0.421998	0.433702	-0.338122	-0.471348	0.422352	-0.407213	-0.225558	-0.0212047	-0.0204157	0.2395	-0.519683	-0.234484
ASV136	0.0887469	0.0461884	0.0213296	-0.0267094	-0.00573793	-0.0136983	0.0545209	-0.153395	-0.260061	-0.158681	-0.0836564	0.0756549	-0.153526	-0.0822501	0.528972	0.201351	-0.135847	0.333591	-0.16242	-0.286671	-0.39527	0.170477	-0.160958	-0.0639782	0.0198389	-0.0280737	-0.189976	-0.436533	-0.139936	0.000447455	0.201248	-0.0684367	0.244377	-0.231096	-0.371027	0.296798	-0.238757	0.142645	0.150853	-0.249349	0.0305488	0.232009	-0.284474	-0.0862228	0.180877	0.156417	0.0253739	-0.185873	-0.214342
ASV93	-0.0649321	-0.0245192	-0.190344	-0.0890318	0.188697	-0.165154	-0.0132543	0.154094	0.0242735	0.0549867	-0.129143	-0.233444	-0.00306538	-0.056613	0.21656	-0.0152192	-0.15256	0.307418	-0.257012	-0.231297	-0.0866916	0.440927	-0.137049	-0.31664	-0.128464	0.0752632	0.0756438	-0.0917469	-0.249222	-0.110701	0.411924	-0.34409	0.128158	0.328198	-0.254579	0.248962	-0.34533	0.333582	-0.0903174	-0.232322	-0.0143463	-0.0720117	-0.152904	-0.329368	0.169284	0.166856	0.253453	-0.311176	-0.180879
ASV233	-0.0401616	0.0454108	-0.0488168	0.126942	0.216358	-0.107995	0.0365286	0.0198799	0.185581	0.145592	-0.0652912	-0.245806	0.10247	-0.0337411	0.338604	-0.098697	-0.0208629	0.114061	-0.266702	-0.0968272	-0.0027567	0.190409	0.023057	-0.262755	-0.0424293	0.14188	0.200171	0.0119832	-0.175844	-0.147491	0.223132	-0.305688	-0.0379644	0.181102	0.0774042	0.144997	-0.101138	0.0114019	0.0880995	-0.131482	-0.0334226	-0.159748	-0.00131563	-0.121274	-0.140859	-0.181063	-0.0937723	-0.123482	-0.148174
ASV297	-0.0757024	-0.0700226	0.271382	0.0626949	-0.0456405	0.22571	0.0276182	-0.40922	-0.0628779	0.0221252	0.281247	-0.074846	0.0761245	-0.419929	-0.0229557	0.0913048	-0.145937	-0.0599247	0.059185	0.212888	0.466319	-0.284058	0.318741	0.26283	0.304168	-0.0591367	0.532161	0.453344	0.288971	0.109787	-0.512262	0.21054	-0.103818	-0.302647	0.336772	-0.262984	0.425339	-0.236409	0.0027059	0.388813	-0.151496	0.24147	0.590556	0.371161	-0.34175	-0.369588	0.00961321	0.326588	0.242913
ASV107	0.011186	0.151927	0.087736	0.288375	-0.149433	0.350396	0.132203	0.0452634	-0.000491933	-0.0117423	0.195167	-0.105648	0.0709879	-0.0177003	-0.507797	-0.176233	0.197492	-0.386172	0.471451	0.180998	0.402959	-0.212489	0.187271	0.328432	0.050213	-0.174698	0.0433793	0.413967	0.505949	-0.141377	-0.193272	0.418344	-0.170381	-0.105233	0.337095	-0.298095	0.139708	-0.183388	0.12492	0.358382	-0.0666958	-0.138024	0.178633	0.344979	-0.297405	-0.231202	-0.135071	0.295572	0.206914
ASV40	-0.297001	-0.225642	-0.020841	0.0244588	0.178565	0.216611	0.146856	-0.0279482	-0.0692015	-0.0574651	0.205295	-0.148089	-0.0883077	-0.421034	0.127061	0.036569	-0.381227	0.124537	-0.0665032	0.138678	0.0890383	0.133941	0.0935274	0.236866	0.439587	0.0203775	0.56609	0.0904554	0.200628	-0.0947061	-0.39403	0.135804	0.0112414	0.0747009	-0.120773	0.211689	0.0598787	0.103751	-0.153224	0.00729473	-0.328404	0.254533	0.45106	-0.0267459	-0.0906732	-0.0834921	0.224068	0.0553922	0.1858
ASV179	-0.0630734	0.159053	0.00289606	-0.0395273	-0.0221442	-0.0888645	-0.116992	-0.134674	-0.139433	0.0897445	-0.135385	0.255972	0.117321	0.012608	0.093328	0.355815	0.0160072	0.166322	-0.255169	-0.169526	-0.0749363	-0.00512837	-0.00397054	-0.228206	-0.149928	0.085082	-0.182349	-0.0719796	-0.0390128	0.0926028	0.412012	-0.0291815	0.0497403	0.175738	0.0832759	-0.143423	0.028695	0.0116388	0.0951914	0.138544	0.296388	0.147297	-0.127883	0.117971	0.330573	0.318067	0.0232398	-0.0286746	-0.481726
ASV187	-0.00743211	-0.0233371	-0.240877	0.12484	-0.0271644	-0.223075	0.290366	0.367408	0.304333	0.111985	-0.173074	-0.0997239	0.162768	0.243799	-0.0509791	-0.159965	0.0985994	-0.0399627	-0.0732666	0.290946	0.0152238	-0.196046	-0.20335	-0.0175368	0.0446286	0.152739	0.15996	0.0941813	-0.313439	-0.0930177	-0.113881	-0.285261	-0.00104879	0.243415	0.0627489	0.229647	-0.0253185	-0.0860904	-0.368503	-0.379395	-0.194325	-0.135513	-0.00867861	-0.525725	-0.269257	-0.288082	-0.108968	-0.324701	-0.364175
ASV97	0.0188787	0.0572238	-0.245863	-0.00989515	0.0212857	-0.242486	-0.00237479	0.142081	-0.00889462	0.0339974	-0.336338	-0.133164	-0.00805311	0.065125	0.207154	0.0731215	0.000331347	0.239522	-0.28	-0.211816	-0.18784	0.377088	-0.311778	-0.367707	-0.188857	0.0203658	-0.190274	-0.205216	-0.347034	-0.20501	0.538639	-0.36016	0.208917	0.253798	-0.183412	0.174353	-0.445902	0.331214	-7.2464e-06	-0.336833	-0.0122405	-0.0147593	-0.411341	-0.386691	0.210049	0.223432	0.13915	-0.487462	-0.428903
ASV41	-0.0634548	0.119954	0.0441566	0.15181	0.145219	0.192559	0.241772	0.0344772	-0.128145	-0.0776413	0.0160213	0.0644216	-0.121713	-0.18632	0.340499	0.195519	-0.428701	-0.0517311	-0.577144	0.125469	-0.105538	-0.3367	0.113143	-0.130023	-0.0225677	-0.166311	-0.0604122	-0.119829	0.0500078	-0.182227	0.111745	-0.138553	0.1378	0.361466	-0.105481	-0.426295	0.0157825	-0.0858875	0.121692	0.0323651	0.0664612	0.155623	-0.0296749	0.0457884	0.101536	0.00374882	0.00737964	-0.00768547	0.122423
ASV61	-0.0822652	-0.0887537	0.0907935	-0.13524	-0.103866	0.163557	-0.099133	-0.325508	-0.34698	-0.33102	0.117642	0.213178	-0.321775	-0.417378	0.068971	0.157098	-0.392873	0.163419	0.072899	-0.487713	-0.228959	0.178707	0.123613	0.132843	-0.183043	-0.194706	-0.279176	-0.29833	0.234666	0.139236	0.094854	0.27986	0.159114	-0.413175	-0.29354	-0.03014	-0.098057	0.0887858	0.0893158	0.0429974	0.189533	0.108315	-0.139057	0.296224	0.450883	0.476835	0.274534	0.170882	0.237467
ASV261	0.193167	0.0113206	-0.290621	0.0501483	0.0597131	-0.167606	0.0381364	0.177935	-0.138602	-0.14054	-0.357386	-0.319231	-0.245856	0.158769	0.332233	-0.190125	-0.00631089	0.0381835	-0.325327	0.00111475	-0.424323	0.356951	-0.398866	-0.418891	-0.182877	-0.194398	-0.354069	-0.472281	-0.400249	-0.379358	0.39751	-0.422746	0.323646	0.321215	-0.432911	0.0515639	-0.649831	0.437415	0.186579	-0.519423	-0.270123	-0.0334063	-0.587236	-0.453649	0.0406965	0.00563576	-0.025408	-0.546771	-0.182727
ASV206	-0.195474	0.00853674	0.206153	0.0524664	0.0114396	0.338034	-0.102179	-0.207836	-0.0931732	-0.0525287	0.249542	-0.156587	-0.0829336	-0.319811	-0.0619219	-0.0323685	-0.180152	-0.208917	0.0387884	-0.257833	0.226252	-0.108375	0.293306	0.121034	0.0661853	-0.162361	0.018286	0.18507	0.460607	-0.218814	-0.048431	0.234744	-0.247347	-0.273505	0.145781	-0.274374	0.133627	-0.244428	0.30136	0.449466	0.1473	-0.116782	0.159726	0.511595	-0.0876832	-0.0571397	-0.060169	0.412048	0.646137
ASV103	0.107891	-0.0655415	-0.317197	0.0950615	-0.213547	-0.0355275	0.118669	-0.109409	-0.404505	-0.510092	-0.150519	-0.23728	-0.369149	-0.220795	-0.327514	-0.145371	-0.22643	0.0275258	0.101173	0.0531623	0.001127	0.0297309	-0.118928	-0.148421	-0.190546	-0.471315	-0.150075	0.00465436	-0.0762259	-0.0984505	-0.0747023	-0.0817305	0.451726	-0.0198017	-0.243949	-0.0957799	-0.37531	0.289259	-0.186506	-0.419146	-0.372696	0.106425	-0.257982	-0.289276	-0.103359	-0.107071	0.232024	-0.298632	-0.396928
ASV135	-0.00506588	0.0210703	0.122185	-0.176155	0.132593	-0.00995298	-0.176519	-0.137046	-0.0875069	-0.120961	-0.0807394	0.0399517	-0.25624	-0.149225	0.420419	0.0179674	-0.20551	0.0225647	-0.241428	-0.361443	-0.36704	0.173014	-0.00864073	-0.0974368	-0.277525	-0.119327	-0.286246	-0.426355	-0.0679783	0.0281027	0.197444	-0.0430299	-0.075158	-0.106306	-0.238713	-0.168788	-0.190988	0.0273657	0.399876	0.029573	0.18388	-0.0763237	-0.222932	0.209473	0.186875	0.167899	-0.00175728	0.0165416	0.400041
ASV210	0.0154181	0.0997399	-0.0425471	-0.0430943	-0.123573	-0.225632	-0.0995453	-0.0906696	0.0398318	0.199983	-0.181536	0.206159	0.221668	0.22532	-0.0710052	0.0409574	0.173008	-0.137796	-0.280288	0.0999803	-0.0624895	-0.286653	0.0160425	-0.24073	-0.32865	0.127189	-0.186159	-0.0281431	-0.162275	0.166753	0.266963	-0.127103	-0.0793675	0.306491	0.203111	-0.380937	0.188109	-0.164614	-0.0561372	0.123484	0.282408	-0.0845058	-0.0576705	0.0461238	0.118427	0.0439032	-0.250358	0.0280034	-0.463477
ASV21	-0.11821	-0.146704	-0.261916	0.0142348	-0.0174242	-0.132612	0.0508526	0.0826782	-0.0337132	-0.22902	-0.148427	-0.0634926	-0.192532	0.166059	-0.0747574	-0.320212	0.0474886	-0.0257352	0.124864	-0.0398884	-0.407833	0.0923823	-0.142229	0.0914033	0.0401459	-0.0495315	0.0661302	-0.325881	-0.0750253	0.0620186	-0.215617	0.0889155	0.0198137	-0.02411	-0.27822	0.508385	-0.0657634	0.0313635	-0.235841	-0.414476	-0.116628	-0.0497202	-0.0153147	-0.281815	-0.215842	-0.218494	-0.258854	-0.0543616	-0.3347
ASV104	-0.244954	-0.232016	-0.020914	-0.281861	-0.153025	-0.0550391	-0.188696	-0.486493	-0.416062	-0.34075	0.0309839	0.222573	-0.264993	-0.488947	0.0833227	0.286395	-0.462789	0.350166	-0.0973831	-0.492717	-0.220693	0.0839229	0.0764186	0.00726823	-0.0506323	-0.0918565	-0.0643565	-0.24418	0.0429328	0.248474	-0.0351311	0.126682	0.174414	-0.434001	-0.278374	0.163516	0.0270397	0.0326582	-0.165816	-0.0615209	0.149134	0.275121	0.00867906	0.126317	0.392422	0.394041	0.290332	0.0927335	-0.168534
ASV278	0.00316988	-0.0666142	0.0743853	0.0573212	-0.318383	-0.0301405	-0.0657808	-0.250643	0.0824385	-0.130398	0.0318084	0.152297	-0.0331705	-0.0496228	-0.260835	-0.163239	0.141282	-0.237684	0.403885	-0.200819	0.00527767	-0.226393	0.0995453	0.254604	-0.167609	-0.0169692	-0.22913	0.010538	0.13024	0.115859	-0.239274	0.258831	-0.174902	-0.670543	0.272387	-0.0160223	0.183093	-0.382165	0.0145414	0.0140524	0.0940474	-0.250073	-0.0592143	0.254561	-0.105639	-0.0621036	-0.23473	0.228196	0.0791746
ASV65	0.0220067	-0.091959	-0.157917	-0.151662	-0.289144	-0.0523376	-0.212253	-0.245598	-0.525777	-0.364905	-0.21098	0.0342968	-0.277702	-0.103179	-0.35208	0.290753	-0.00897533	-0.0215358	0.0355803	0.202423	0.0430026	-0.152037	-0.244661	-0.125153	0.178979	-0.386136	-0.253576	0.0164182	-0.0560511	-0.101235	-0.23204	0.0480441	0.270839	-0.126988	-0.0622147	-0.25808	-0.171366	0.188348	0.0526604	-0.0524267	-0.315836	0.471698	-0.195601	-0.0447313	0.00960357	0.0538423	0.176785	-0.22289	-0.307866
ASV199	0.101665	0.0510279	-0.141796	-0.10723	-0.284755	-0.40459	-0.144254	-0.00524387	0.144145	0.036931	-0.315116	0.0648592	0.0835597	0.179784	-0.0376044	-0.0691892	0.200495	-0.0631286	-0.0116096	-0.349534	-0.157265	-0.0779279	-0.22491	-0.289026	-0.571972	0.103537	-0.622766	-0.166708	-0.399128	-0.0323333	0.416471	-0.325758	-0.0962899	-0.236272	0.127381	-0.123309	-0.249334	-0.18305	0.0666537	-0.216801	0.207865	-0.440523	-0.585081	-0.141192	0.167156	0.189328	-0.1048	-0.275725	-0.273957
ASV125	-0.0198136	-0.065418	-0.13965	0.0214366	0.027762	-0.23399	0.0299902	-0.0463613	-0.00590425	-0.118988	-0.237621	0.169837	-0.143003	0.0151005	0.507087	-0.0269355	-0.0620575	-0.0520558	-0.252766	0.0314465	-0.621833	-0.0915276	-0.223504	-0.132109	-0.186142	0.137388	-0.353772	-0.61816	-0.374307	-0.0504189	-0.0561724	-0.190947	-0.0359602	-0.0112872	-0.10857	-0.00244822	-0.243868	-0.152474	0.280299	-0.422873	-0.206407	-0.106272	-0.369663	-0.121349	0.0669194	0.0158359	-0.247241	-0.258557	-0.332184
ASV67	-0.139485	-0.39084	-0.192181	-0.356078	-0.146364	-0.100816	-0.240134	-0.319331	-0.427244	-0.361725	-0.144993	-0.19814	-0.423389	-0.460347	-0.025974	0.0300956	-0.408776	0.217708	-0.121029	-0.210612	-0.154292	0.416745	-0.211813	-0.0844433	0.0515509	-0.313013	0.0200168	-0.234108	-0.127502	-0.049862	-0.106605	-0.0561746	0.309127	-0.202937	-0.471578	0.0798141	-0.344217	0.473253	-0.166776	-0.23128	-0.288533	0.331885	-0.0724243	-0.189499	0.21761	0.245164	0.433498	-0.26074	0.122008
ASV348	0.0234502	-0.304126	-0.1726	-0.378525	-0.200666	-0.246968	-0.507496	-0.165274	-0.253354	-0.0392915	-0.153213	-0.162342	-0.103736	0.104126	-0.207681	-0.0364775	0.179506	-0.107772	-0.00359755	0.0347543	-0.0871986	0.145249	-0.294082	-0.354555	0.0433737	-0.0278708	-0.413281	-0.163193	-0.263322	-0.236856	0.0120786	-0.231512	0.00779102	-0.090416	-0.126405	-0.141645	-0.294152	0.202156	0.133237	-0.0308869	-0.245433	0.00586387	-0.358109	-0.0772853	0.181647	0.219088	0.0626001	-0.176112	0.118001
ASV153	-0.0925761	-0.0311415	-0.116457	0.0866302	-0.216607	-0.0956151	0.0224398	-0.0365633	0.00010915	-0.0210157	-0.151398	-0.107239	0.0118577	0.155191	0.220082	-0.251674	0.201021	-0.253384	0.0250866	-0.158232	-0.389309	-0.233005	-0.212714	0.0230003	-0.0657799	0.105707	-0.354849	-0.374554	-0.0877249	-0.292093	-0.0199653	-0.0381954	-0.270606	-0.32782	-0.0164476	0.141948	-0.14772	-0.371247	0.2439	-0.179283	-0.0548075	-0.304708	-0.329763	-0.00636248	-0.239695	-0.236398	-0.54236	-0.0485198	-0.137999
ASV289	-0.28903	0.112288	0.117799	0.0256374	-0.156646	0.217588	-0.0998328	-0.0237669	-0.0257577	0.243185	0.0933509	0.00996253	0.261083	0.0741002	-0.234763	-0.0579156	0.301398	-0.572642	0.145856	0.20725	0.145608	-0.54618	0.071957	0.270433	0.0665801	0.109845	-0.0768096	0.175799	0.416074	-0.188869	-0.227471	0.376573	-0.680931	0.0482083	0.422704	-0.548347	0.269241	-0.558009	0.423901	0.678066	0.0588521	-0.199596	0.227506	0.564892	-0.310253	-0.266304	-0.489841	0.394339	0.162265
ASV146	-0.341037	0.0682272	-0.000862364	0.0851076	-0.171762	0.159931	0.210417	0.0520102	0.0328854	-0.17089	0.038931	0.0808817	-0.0947555	-0.346359	-0.0784057	0.00843839	-0.373754	-0.243427	-0.0259734	-0.376665	-0.00313557	-0.468186	0.121728	0.242998	-0.300965	-0.111828	-0.271124	0.0191314	0.263324	-0.173816	-0.0112076	0.150555	-0.323096	-0.272798	0.123094	-0.305275	0.0209427	-0.52866	0.0868205	0.136718	0.233898	-0.347547	-0.0954665	0.239018	0.00174451	0.0469999	-0.0338616	0.144151	0.293094
ASV151	-0.0639224	-0.149899	-0.171451	-0.155997	0.0305842	-0.270885	-0.071319	0.06006	0.120088	0.0800063	-0.266026	-0.332357	-0.0676411	0.0613363	0.341891	-0.317021	-0.104151	-0.110033	-0.502068	-0.114276	-0.302791	0.0593635	-0.210467	-0.323459	-0.243984	0.00397604	-0.104805	-0.321206	-0.392207	-0.239535	0.220729	-0.471939	-0.0910854	0.202971	-0.24478	-0.0646329	-0.249407	0.0277353	0.00681373	-0.244231	-0.0089903	-0.26535	-0.221169	-0.300381	-0.0961101	-0.169635	-0.203276	-0.260976	0.17328
ASV311	-0.307355	-0.183842	-0.0718564	-0.298335	-0.0777307	-0.244371	-0.253659	-0.429338	-0.231396	-0.167802	-0.138204	0.117461	-0.152065	-0.53207	0.290926	0.313261	-0.486127	0.257745	-0.435907	-0.498034	-0.188937	0.00678157	-0.000874091	-0.29867	-0.284077	0.0296315	-0.202582	-0.224932	-0.227683	0.0446237	0.186163	-0.242104	-0.0112712	-0.217609	-0.0580075	-0.172983	-0.126651	-0.102445	0.0688676	-0.0532025	0.122665	0.0284757	-0.172569	0.0916707	0.390762	0.375213	0.2634	-0.115615	-0.175744
ASV204	-0.413071	-0.380086	-0.19706	-0.334381	0.0252309	-0.322915	-0.195803	-0.169337	0.126081	0.0509139	0.0899877	-0.248103	0.079654	-0.267697	-0.159177	-0.300556	-0.419278	0.00624399	-0.395399	-0.241653	0.120142	-0.219839	0.264565	-0.320116	-0.285114	0.179653	0.298339	0.190683	-0.196701	0.127471	-0.0596975	-0.411558	-0.253965	0.163213	-0.00399151	-0.055466	0.251258	-0.288111	-0.535876	-0.000393204	0.177244	-0.410552	0.313097	-0.13479	-0.0278515	-0.121486	0.0440532	0.197592	0.0597987
ASV108	-0.166524	-0.193586	-0.402892	-0.230707	-0.301797	-0.261526	-0.277567	-0.0730412	-0.333815	-0.239917	-0.250731	-0.269179	-0.155251	0.155347	-0.290162	-0.366948	0.224265	-0.110308	0.26135	-0.290437	-0.390891	0.143571	-0.342242	-0.1441	-0.210779	-0.0686043	-0.388086	-0.354799	-0.122757	-0.14655	0.0558145	-0.000102782	-0.138102	-0.158843	-0.318558	0.280382	-0.398987	0.0464123	0.00035149	-0.250939	-0.142939	-0.255697	-0.383452	-0.174149	-0.107711	-0.0481515	-0.242262	-0.14522	-0.44537
ASV182	-0.186695	-0.256317	-0.309537	-0.126431	-0.228729	-0.0680423	0.0217997	-0.0954591	-0.315044	-0.295976	-0.0895035	-0.291001	-0.264804	-0.0403226	-0.0563275	-0.483124	-0.221423	-0.183638	-0.129755	-0.183172	-0.4428	-0.133825	-0.111367	-0.0435029	-0.217562	-0.203503	-0.17843	-0.415735	-0.0190193	-0.132617	-0.0531751	-0.0475296	0.0056357	-0.0207381	-0.520152	0.0858411	-0.183128	-0.0395043	-0.236864	-0.27535	-0.0456684	-0.197287	-0.150402	-0.198022	-0.130735	-0.195027	-0.278646	0.0169411	-0.0620069
ASV274	-0.140015	-0.354195	-0.5595	-0.228688	-0.235272	-0.361915	-0.0784182	-0.0723205	-0.366819	-0.472719	-0.325714	-0.519994	-0.393955	-0.1201	-0.100101	-0.46507	-0.203026	0.0914126	-0.0257016	-0.271529	-0.41602	0.230054	-0.396766	-0.280979	-0.231682	-0.265459	-0.165272	-0.385635	-0.39289	-0.202437	-0.0457735	-0.342477	0.195685	-0.105329	-0.601726	0.398778	-0.593681	0.262364	-0.30211	-0.692657	-0.40206	-0.16028	-0.38532	-0.597263	-0.206664	-0.208822	0.0217439	-0.454231	-0.429416
ASV382	-0.256286	-0.133682	-0.101132	-0.0223849	-0.00269239	-0.0570829	-0.0351191	0.115701	0.126904	0.0372433	-0.057226	-0.131692	-0.0101371	0.197618	0.0184426	-0.347496	0.0573111	-0.534869	-0.219524	0.235918	-0.247668	-0.564625	-0.0315298	0.00237936	0.0444773	0.0563922	-0.0914936	-0.183361	-0.0352733	-0.252804	-0.369377	-0.0820326	-0.480861	0.131266	0.0816837	-0.221862	0.15346	-0.521849	0.138556	0.0391164	-0.0828629	-0.324217	0.0472007	0.0472619	-0.416679	-0.468898	-0.590539	0.168398	0.251302
ASV209	-0.24664	-0.22195	-0.0917264	-0.125463	-0.122663	-0.187491	-0.372469	-0.303698	-0.0287953	-0.289655	-0.140551	0.00463283	-0.243479	-0.186549	-0.438169	-0.0364733	-0.0351794	-0.31641	0.0596602	0.0156876	0.111939	-0.301552	0.0720052	-0.0993545	0.00609255	-0.210281	-0.0745081	0.152977	-0.0316859	-0.0230331	-0.497371	0.0277197	-0.236336	-0.324835	0.390533	-0.27698	0.165201	-0.336651	0.0967601	0.0258445	-0.158645	-0.0758449	0.061472	0.199915	-0.264425	-0.221184	-0.116629	0.126118	0.0759596
ASV147	-0.361341	-0.235072	-0.0656085	0.037508	-0.0642057	0.0935032	-0.142144	-0.3724	-0.275558	-0.515776	0.0200809	-0.0857446	-0.44552	-0.520508	0.0366119	0.00786292	-0.358698	-0.234722	0.0312177	-0.151627	-0.164246	-0.315983	0.061457	0.0643367	0.183332	-0.25837	-0.152536	-0.160575	0.144239	-0.307642	-0.610136	0.128884	-0.207428	-0.583172	0.122754	-0.113241	-0.0735747	-0.429198	0.400245	-0.10151	-0.380196	-0.0221745	-0.0668373	0.305481	-0.283377	-0.237708	-0.12894	0.126849	0.230963
ASV378	-0.0980425	-0.386908	-0.30413	-0.429643	-0.35414	-0.47098	-0.496266	-0.505047	-0.440161	-0.40983	-0.384689	0.149488	-0.373282	-0.197346	-0.12574	0.12429	-0.144356	0.115748	-0.141177	-0.270305	-0.43107	0.125904	-0.30539	-0.365167	-0.238449	-0.164168	-0.510617	-0.471847	-0.430655	0.0971509	-0.0244292	-0.182772	0.237878	-0.362788	-0.232885	-0.0322339	-0.286536	0.174228	-0.0732075	-0.392016	-0.146242	0.176157	-0.452528	-0.15519	0.374267	0.384842	0.147394	-0.297648	-0.461384
ASV358	-0.400959	-0.386542	-0.35963	-0.232952	-0.295619	-0.384169	0.0184022	0.00577519	0.200825	-0.0191702	-0.207663	-0.234147	0.00462387	-0.116415	-0.129176	-0.479507	-0.219241	-0.079641	-0.136448	-0.42069	-0.237514	-0.0632127	-0.146213	0.0188237	-0.33893	0.140335	0.0498369	-0.175875	-0.255694	-0.0230317	-0.0028846	-0.231023	-0.241317	-0.194081	-0.197066	0.332627	-0.0338886	-0.231683	-0.604154	-0.356906	0.118442	-0.476408	-0.0102156	-0.408654	-0.0861536	-0.0969285	-0.157276	-0.122044	-0.105661
ASV227	-0.505822	-0.546434	-0.239359	-0.281136	-0.40172	-0.240077	-0.171265	-0.514572	-0.0953047	-0.0775503	0.088891	-0.30667	0.045832	-0.520436	-0.276428	-0.399513	-0.334453	-0.0262387	0.014901	-0.424269	0.0819968	-0.118446	0.141669	0.0495776	-0.164321	0.14349	0.301684	0.115155	0.0182652	0.0634845	-0.262371	-0.0463803	-0.250101	-0.487204	-0.0169745	0.181812	0.193772	-0.313977	-0.589279	-0.0338835	-0.00921785	-0.31632	0.326608	-0.0251147	-0.113462	-0.133987	-0.0563128	0.214894	-0.124838
ASV118	-0.339292	-0.518286	-0.193813	-0.433188	-0.299814	-0.22876	-0.363059	-0.469731	-0.233263	-0.231108	-0.0801143	-0.488501	-0.256132	-0.408057	-0.172062	-0.336671	-0.363436	0.0318526	-0.202741	-0.543551	0.00307126	0.119959	-0.0210531	-0.173455	-0.0653929	-0.221319	0.136764	-0.0263246	-0.0919435	-0.114096	-0.0891566	-0.215598	-0.0367018	-0.485643	-0.321594	0.178786	-0.0364228	0.0216666	-0.408112	-0.0885307	0.0443573	-0.0982909	0.088693	-0.131374	-0.11028	-0.123508	0.0390387	0.0508065	0.33913
ASV53	-0.112491	-0.218058	-0.391192	-0.0697136	-0.372529	-0.0697723	-0.126549	-0.272636	-0.626147	-0.703001	-0.253388	-0.249902	-0.5634	-0.284431	-0.382717	-0.158688	-0.224567	-0.233468	0.105289	-0.0156907	-0.230163	-0.21222	-0.257597	-0.140633	-0.121804	-0.575695	-0.459626	-0.232141	-0.0496465	-0.300985	-0.337874	0.00494669	0.191648	-0.286414	-0.256749	-0.24466	-0.450585	0.0350822	0.103206	-0.360752	-0.495324	0.0737328	-0.419175	-0.108253	-0.206682	-0.17083	0.00884851	-0.242589	-0.258336
ASV240	-0.477629	-0.432291	-0.104149	-0.27197	-0.130312	-0.279095	-0.261245	-0.252682	0.226065	0.106065	0.0183702	-0.160358	0.0928445	-0.16202	-0.134131	-0.356087	-0.152519	-0.30307	-0.232611	-0.142535	-0.00299561	-0.391679	0.155992	-0.0461763	-0.0593174	0.227238	0.216864	0.0579407	-0.0970661	-0.000643357	-0.370709	-0.166098	-0.524702	-0.20485	0.209685	-0.0438208	0.385324	-0.563202	-0.294462	0.0919098	0.0938995	-0.406726	0.332802	0.062594	-0.252125	-0.300833	-0.350099	0.29754	0.237123
ASV275	-0.407673	-0.307214	-0.101039	-0.333803	-0.169417	-0.403676	-0.484557	-0.490376	0.0314595	-0.0609769	-0.113346	-0.0292493	-0.00321782	-0.174625	-0.164236	-0.224659	-0.0158203	-0.170997	-0.0739873	-0.388254	-0.118108	-0.237824	0.13557	-0.175004	-0.286058	0.145634	-0.00612019	-0.0487224	-0.143619	0.206448	-0.229366	-0.0767485	-0.493356	-0.385334	0.264736	-0.0434466	0.277836	-0.518124	-0.0501984	0.0886769	0.184038	-0.368259	0.145673	0.23637	-0.181066	-0.197725	-0.344125	0.283125	-0.162525
ASV112	-0.187373	-0.291556	-0.405933	-0.171032	-0.420183	-0.198291	-0.147608	-0.30756	-0.490178	-0.549843	-0.400645	-0.226059	-0.498193	-0.348283	-0.115913	-0.206275	-0.17953	-0.0434621	0.129477	-0.345796	-0.464909	0.255602	-0.433849	0.000808622	-0.228894	-0.384447	-0.38529	-0.499006	-0.149632	-0.207144	-0.0991763	0.0655713	0.143979	-0.446394	-0.403767	0.109747	-0.591617	0.220128	0.0453548	-0.469641	-0.386573	0.0390042	-0.4479	-0.202882	-0.0216159	0.0537411	0.0380335	-0.402073	-0.342011
ASV28	-0.442494	-0.360012	-0.392793	-0.188436	-0.251939	-0.289422	0.0359613	-0.230053	-0.212475	-0.0847225	-0.325728	-0.199528	-0.0825765	-0.371299	0.17418	-0.124812	-0.383566	0.00615019	-0.51526	-0.0586483	-0.330536	-0.0737704	-0.271377	-0.10799	-0.108829	0.0164634	0.154382	-0.3096	-0.279796	-0.14211	-0.0602879	-0.228691	-0.0163495	0.144535	-0.2607	-0.0140672	-0.165827	0.00629512	-0.344506	-0.301628	-0.225263	0.0753085	0.0458476	-0.35109	-0.0243823	-0.0821592	-0.0673117	-0.328735	-0.517108
ASV31	-0.328449	-0.509055	-0.420952	-0.372728	-0.160767	-0.433355	-0.288658	-0.435456	-0.404322	-0.49706	-0.38146	-0.276513	-0.505938	-0.472784	0.27904	-0.119235	-0.475355	0.199034	-0.383103	-0.380202	-0.56372	0.235255	-0.346738	-0.338077	-0.1073	-0.195491	-0.124225	-0.580687	-0.489398	-0.142409	-0.176397	-0.36736	0.154711	-0.31367	-0.486564	0.266607	-0.465208	0.163686	-0.100113	-0.629106	-0.39189	0.0936656	-0.29739	-0.377492	0.0162163	-0.00402725	0.0979895	-0.428651	-0.312586
ASV298	-0.462189	-0.467495	-0.325554	-0.47894	-0.318875	-0.368368	-0.370624	-0.512329	-0.444758	-0.469641	-0.242607	0.0717605	-0.39627	-0.539998	-0.0462274	0.080768	-0.52062	0.169422	-0.219666	-0.581018	-0.437583	0.0139951	-0.157644	-0.18968	-0.279777	-0.116349	-0.307889	-0.442288	-0.242661	0.0827913	-0.0987312	-0.10337	0.010843	-0.445033	-0.324351	0.0729727	-0.210445	-0.0646926	-0.201419	-0.30319	-0.022657	0.024142	-0.234215	-0.0744515	0.339279	0.357404	0.208038	-0.135525	-0.305081
ASV132	-0.439239	-0.463029	-0.319883	-0.478565	-0.32474	-0.368191	-0.389071	-0.528552	-0.465312	-0.480323	-0.261664	0.0870703	-0.414138	-0.522635	-0.0434392	0.0896703	-0.494935	0.151105	-0.218088	-0.549534	-0.45919	0.0170691	-0.174628	-0.19298	-0.271456	-0.136649	-0.333557	-0.468692	-0.248145	0.0836837	-0.111253	-0.0891033	0.0244836	-0.444949	-0.323397	0.0449292	-0.218365	-0.047133	-0.164941	-0.302724	-0.0415423	0.0547642	-0.251394	-0.0605488	0.33852	0.356093	0.190787	-0.143441	-0.311813
ASV253	-0.439239	-0.463029	-0.319883	-0.478565	-0.32474	-0.368191	-0.389071	-0.528552	-0.465312	-0.480323	-0.261664	0.0870703	-0.414138	-0.522635	-0.0434392	0.0896703	-0.494935	0.151105	-0.218088	-0.549534	-0.45919	0.0170691	-0.174628	-0.19298	-0.271456	-0.136649	-0.333557	-0.468692	-0.248145	0.0836837	-0.111253	-0.0891033	0.0244836	-0.444949	-0.323397	0.0449292	-0.218365	-0.047133	-0.164941	-0.302724	-0.0415423	0.0547642	-0.251394	-0.0605488	0.33852	0.356093	0.190787	-0.143441	-0.311813
ASV72	-0.320481	-0.332088	-0.427151	-0.32854	-0.249602	-0.330891	-0.184326	-0.306623	-0.543821	-0.552131	-0.456615	-0.0934301	-0.524633	-0.316261	0.18116	-0.0102455	-0.394034	0.0657833	-0.355114	-0.269956	-0.682273	-0.0136757	-0.428396	-0.209503	-0.153422	-0.306576	-0.335568	-0.67523	-0.366071	-0.125032	-0.154031	-0.173883	0.122091	-0.173405	-0.532196	0.0788518	-0.455916	0.0900191	-0.00529881	-0.524587	-0.292868	0.191993	-0.384632	-0.305637	0.0262794	0.0161926	-0.0198377	-0.416986	-0.464612
ASV266	-0.371054	-0.379511	-0.208387	-0.445556	-0.278486	-0.245245	-0.44154	-0.583934	-0.562086	-0.487717	-0.287307	0.110125	-0.481378	-0.462555	0.0244949	0.134141	-0.391006	0.00529894	-0.25166	-0.360017	-0.502237	-0.0348288	-0.186833	-0.135403	-0.154868	-0.266283	-0.341218	-0.530922	-0.145916	0.0552498	-0.21663	0.0515922	-0.00791864	-0.380293	-0.296444	-0.16854	-0.178779	-0.0227231	0.1037	-0.136893	-0.0964183	0.228213	-0.197306	0.123571	0.221267	0.229849	0.0452993	-0.0747021	-0.182484
ASV139	-0.50778	-0.450586	-0.288319	-0.474655	-0.295782	-0.304862	-0.361473	-0.529177	-0.471766	-0.472566	-0.219905	0.0597582	-0.412515	-0.577951	-0.010048	0.0805791	-0.54966	0.124979	-0.245824	-0.571417	-0.445464	-0.031051	-0.128672	-0.134438	-0.248585	-0.145958	-0.263141	-0.448558	-0.167816	0.0716648	-0.146634	-0.0401748	-0.0514187	-0.431863	-0.327035	0.0176076	-0.173529	-0.107978	-0.13777	-0.219925	-0.0116084	0.0477082	-0.164588	0.0062655	0.283963	0.298998	0.161162	-0.0738184	-0.229254
ASV176	-0.48435	-0.44631	-0.283098	-0.474255	-0.302255	-0.30526	-0.380236	-0.545644	-0.492456	-0.483145	-0.239674	0.0746754	-0.430336	-0.560086	-0.00755543	0.0890578	-0.523256	0.106239	-0.244394	-0.539405	-0.467205	-0.0278124	-0.14632	-0.138378	-0.240536	-0.166429	-0.289384	-0.475187	-0.173999	0.0721269	-0.158847	-0.0264439	-0.0373806	-0.431646	-0.325978	-0.0108617	-0.181972	-0.0899582	-0.101283	-0.219956	-0.0310372	0.0783185	-0.182489	0.0196334	0.283061	0.297495	0.143492	-0.0824608	-0.236738
ASV24	-0.420879	-0.288621	-0.410994	-0.169797	-0.128831	-0.135844	-0.0749695	0.145983	-0.120489	-0.263395	-0.259986	-0.35362	-0.329894	0.0617953	-0.0767945	-0.560777	-0.181401	-0.396239	-0.229654	-0.258997	-0.582094	-0.135217	-0.248281	-0.0690438	-0.192305	-0.187167	-0.286874	-0.529548	-0.0613072	-0.380283	-0.0641365	-0.0939118	-0.297121	0.0827979	-0.45355	0.106662	-0.280618	-0.176231	-0.0653006	-0.290885	-0.0343679	-0.400223	-0.253772	-0.230793	-0.222378	-0.23013	-0.427678	-0.0505343	0.175137
ASV38	-0.411142	-0.212612	-0.408319	-0.199362	-0.187221	-0.213371	0.0165275	-0.00200178	-0.307126	-0.262991	-0.391159	-0.391511	-0.267727	-0.351657	0.15839	-0.0390354	-0.444026	-0.183558	-0.593829	-0.0136869	-0.241965	-0.362329	-0.398263	-0.281321	-0.121041	-0.250924	-0.209569	-0.23643	-0.331693	-0.529971	-0.0949545	-0.43806	-0.136069	0.185244	-0.244072	-0.373498	-0.45682	-0.135715	0.0797586	-0.255474	-0.377197	-0.0393752	-0.289016	-0.331882	-0.221819	-0.237231	-0.0142199	-0.48766	-0.122085
ASV379	-0.732326	-0.407822	-0.0716439	-0.24156	-0.0405711	0.0466762	-0.209151	-0.485564	-0.278786	-0.275881	0.0117899	-0.0505787	-0.315297	-0.652951	0.158788	-0.0589396	-0.602273	-0.246145	-0.416492	-0.234648	-0.31439	-0.347131	0.158824	0.140724	0.10131	-0.104496	0.211387	-0.2858	0.219445	-0.090584	-0.530696	0.195265	-0.43543	-0.212616	-0.0664504	-0.221443	0.226874	-0.458654	0.0875388	0.185142	-0.0538143	0.0382236	0.384382	0.36923	-0.147683	-0.180794	-0.229963	0.338073	0.262719
ASV42	-0.261025	-0.354976	-0.541793	-0.310177	-0.431768	-0.520155	-0.143506	-0.344574	-0.445291	-0.336449	-0.575588	-0.282141	-0.282454	-0.266129	0.0986044	-0.143673	-0.283726	0.0309882	-0.501311	-0.177543	-0.484948	-0.0653772	-0.498987	-0.399334	-0.334054	-0.208357	-0.269827	-0.480475	-0.564346	-0.188247	0.0596328	-0.445464	0.161138	-0.0244604	-0.401031	-0.0731502	-0.471898	0.11585	-0.236938	-0.557644	-0.307242	0.0658691	-0.400028	-0.510902	-0.0384111	-0.090708	-0.0684461	-0.590286	-0.756687
ASV217	-0.478435	-0.465028	-0.449458	-0.491993	-0.428468	-0.380635	-0.330817	-0.417899	-0.503475	-0.533878	-0.382674	-0.0167023	-0.481243	-0.493196	-0.185763	-0.0378948	-0.534535	0.068344	-0.256407	-0.615478	-0.508671	0.0435576	-0.278537	-0.19351	-0.415317	-0.274267	-0.426718	-0.515579	-0.241449	-0.00951436	0.0257441	-0.100091	0.0604981	-0.337621	-0.465219	-0.00415839	-0.351055	0.0455002	-0.281379	-0.367637	0.00338235	-0.0128834	-0.355521	-0.19399	0.343804	0.371475	0.193831	-0.248092	-0.312215
ASV349	-0.51617	-0.679937	-0.580275	-0.522407	-0.440633	-0.510208	-0.42	-0.464415	-0.397656	-0.532691	-0.289377	-0.198271	-0.446458	-0.510466	-0.4012	-0.301268	-0.548045	0.0898051	-0.150854	-0.676826	-0.396761	0.171485	-0.178608	-0.326567	-0.446823	-0.173629	-0.303496	-0.385947	-0.312794	-0.00822497	-0.0194961	-0.245853	0.0901879	-0.393272	-0.443945	0.210058	-0.322945	0.0685941	-0.572653	-0.523052	-0.0700075	-0.239372	-0.298458	-0.338132	0.324301	0.341436	0.23642	-0.187595	-0.321367
ASV84	-0.241429	-0.409667	-0.244848	-0.385134	-0.713058	-0.279397	-0.419817	-0.614983	-0.451667	-0.332601	-0.292364	-0.21416	-0.243191	-0.2486	-0.516057	-0.246205	-0.016383	-0.32255	0.0577039	-0.259226	-0.0661073	-0.29562	-0.212348	-0.0382148	-0.210129	-0.343591	-0.313764	-0.0897616	-0.059126	-0.0753474	-0.263591	0.0524421	-0.112077	-0.643379	-0.059627	-0.285655	-0.0280741	-0.181361	-0.192067	0.0127481	-0.0712724	-0.0155167	-0.134481	0.0584543	-0.177179	-0.153112	-0.220872	0.000265957	-0.108202
ASV249	-0.63124	-0.445952	-0.218147	-0.359384	-0.293836	-0.112846	-0.477847	-0.492596	-0.319402	-0.136016	-0.0245761	-0.379914	-0.0909267	-0.393762	-0.467134	-0.315173	-0.123245	-0.434802	-0.0342907	-0.097326	0.0946235	-0.331011	0.0595743	-0.0313958	0.0271295	-0.0979728	0.156999	0.135862	0.191373	-0.176642	-0.493743	0.119627	-0.568361	-0.190243	0.15358	-0.342121	0.162697	-0.399934	-0.00195604	0.367584	-0.183497	-0.181496	0.347205	0.325204	-0.386974	-0.364307	-0.289637	0.323999	0.0775196
ASV17	-0.255303	-0.320186	-0.451342	-0.339631	-0.523681	-0.220629	-0.346963	-0.148679	-0.45637	-0.249383	-0.347419	-0.574507	-0.224156	0.170735	-0.64572	-0.527132	0.115751	-0.512854	-0.134215	-0.0205193	-0.109917	-0.339777	-0.327721	-0.266778	-0.123726	-0.442647	-0.302571	-0.0814573	-0.0585024	-0.401968	-0.087832	-0.146955	-0.157915	0.0300446	-0.310533	-0.270495	-0.187131	-0.0433951	-0.227923	-0.00637644	-0.102019	-0.147001	-0.201861	-0.216947	-0.414892	-0.423284	-0.424471	-0.0629106	-0.0392709
ASV2	-0.453497	-0.506747	-0.313967	-0.303763	-0.404626	-0.282676	-0.324166	-0.368772	-0.227268	-0.252797	-0.197977	-0.459317	-0.193207	-0.272732	-0.333349	-0.253575	-0.199845	-0.374924	-0.270703	-0.0116462	0.0765854	-0.560883	-0.157473	-0.221453	0.162012	-0.20896	-0.0141688	0.103529	-0.188063	-0.42037	-0.542663	-0.309508	-0.287633	-0.381105	0.0740188	-0.196988	0.0407699	-0.425882	-0.191695	-0.0799236	-0.324069	-0.107128	0.0296321	-0.133505	-0.490079	-0.498404	-0.273241	-0.0403234	0.124159
ASV198	-0.407192	-0.378666	-0.37892	-0.459036	-0.412039	-0.267142	-0.355827	-0.423948	-0.59356	-0.549173	-0.453412	-0.0355978	-0.566346	-0.409799	-0.160767	-0.0463102	-0.436522	-0.0977707	-0.304699	-0.448386	-0.563097	0.0187968	-0.32825	-0.138079	-0.3505	-0.449579	-0.455161	-0.589247	-0.147881	-0.0649986	-0.0196947	0.0255615	0.0527315	-0.232339	-0.490447	-0.21912	-0.357271	0.117208	-0.0669963	-0.235579	-0.0295928	0.134851	-0.336595	-0.0733792	0.226226	0.246809	0.0523799	-0.224587	-0.174309
ASV165	-0.402596	-0.475059	-0.384104	-0.250978	-0.430828	-0.175279	-0.198926	-0.244052	-0.296219	-0.379077	-0.292589	-0.526707	-0.363741	-0.327631	-0.489879	-0.368906	-0.255867	-0.488493	-0.183319	0.132155	0.0589873	-0.418481	-0.251312	-0.0598374	0.0767174	-0.464795	0.0126667	0.0716985	-0.0958581	-0.434759	-0.586005	-0.150511	-0.169678	-0.206913	-0.066147	-0.357306	-0.127486	-0.172559	-0.209632	-0.127231	-0.469038	-0.0222801	0.0393836	-0.202445	-0.532629	-0.517605	-0.157221	-0.168039	0.207266
ASV59	-0.457225	-0.486088	-0.494754	-0.517282	-0.445384	-0.388635	-0.419648	-0.368762	-0.453749	-0.46762	-0.383093	-0.62638	-0.449937	-0.383313	-0.321439	-0.387192	-0.439701	-0.0500712	-0.344988	-0.745899	-0.204738	0.0487789	-0.27124	-0.431507	-0.370977	-0.451053	-0.284205	-0.212472	-0.24735	-0.34398	0.158199	-0.396536	-0.0273925	-0.350587	-0.507817	0.0404184	-0.415332	0.0480744	-0.342989	-0.286282	0.0395209	-0.241036	-0.340561	-0.324174	-0.0913616	-0.0772931	0.0320793	-0.228118	0.0685605
ASV197	-0.403569	-0.467725	-0.423232	-0.508602	-0.635188	-0.282043	-0.414042	-0.625042	-0.731197	-0.507661	-0.318731	-0.449126	-0.390057	-0.435182	-0.506958	-0.302631	-0.262034	-0.168672	-0.0673715	-0.339807	-0.13842	-0.16924	-0.255823	-0.139905	-0.245916	-0.488936	-0.144829	-0.134112	-0.060487	-0.0841421	-0.247829	-0.00878936	-0.046271	-0.391434	-0.378456	-0.21691	-0.219188	0.0132948	-0.288697	-0.0553827	-0.187639	0.073296	-0.0572991	-0.0773467	-0.243247	-0.233982	-0.0640407	-0.0901633	-0.299772
ASV7	-0.601713	-0.501118	-0.322125	-0.451995	-0.215492	-0.416275	-0.496902	-0.435992	-0.189574	-0.117816	-0.231961	-0.466185	-0.115433	-0.319658	-0.207686	-0.262277	-0.298124	-0.380886	-0.607648	-0.0547354	0.0238362	-0.569019	-0.0346053	-0.477728	-0.0743312	-0.0930658	0.0634211	0.0760453	-0.287537	-0.299022	-0.375628	-0.474391	-0.47504	0.00408188	0.128381	-0.459024	0.116079	-0.487597	-0.109109	0.0898229	-0.161552	-0.236646	0.148872	-0.0193972	-0.417182	-0.485482	-0.310865	0.0504287	0.0466685
ASV18	-0.697469	-0.826627	-0.438377	-0.612447	-0.423904	-0.518389	-0.590143	-0.731393	-0.31218	-0.383691	-0.177108	-0.283902	-0.326929	-0.739044	-0.320562	-0.299632	-0.571271	-0.0543484	-0.231348	-0.570507	-0.189669	-0.0189962	-0.0350767	-0.280643	-0.284412	-0.0343181	-0.0280643	-0.18716	-0.269553	-0.024691	-0.353767	-0.248201	-0.23426	-0.552723	-0.126109	-0.0107846	-0.0670235	-0.222806	-0.429766	-0.230175	-0.183071	-0.266748	0.0393548	-0.0640289	0.0999096	0.103962	0.116728	0.0137471	-0.0765312
ASV25	-0.624252	-0.641633	-0.414337	-0.472529	-0.271123	-0.373163	-0.346612	-0.276316	-0.129023	-0.306047	-0.157034	-0.374218	-0.282643	-0.416262	-0.439852	-0.473681	-0.439097	-0.455437	-0.267546	-0.0234776	-0.0876935	-0.492077	-0.0447204	-0.149462	-0.200571	-0.143615	0.0435846	-0.0243259	-0.214037	-0.148302	-0.647065	-0.256044	-0.454745	-0.092046	-0.0316389	-0.357645	0.0382118	-0.430362	-0.326779	-0.106786	-0.310228	-0.374574	0.176101	-0.117208	-0.345007	-0.371576	-0.128934	0.0466689	0.212641
ASV36	-0.518994	-0.427632	-0.568334	-0.388626	-0.504628	-0.220405	-0.245658	-0.291256	-0.693877	-0.591883	-0.40714	-0.326988	-0.52624	-0.26047	-0.383884	-0.300832	-0.400366	-0.25827	-0.307063	-0.340958	-0.510812	-0.259679	-0.347316	-0.186702	-0.224514	-0.508772	-0.394308	-0.477687	-0.0645795	-0.303092	-0.113071	-0.0472213	-0.00789628	-0.0955609	-0.595559	-0.114352	-0.339778	-0.0187812	-0.272859	-0.281616	-0.10894	0.0153888	-0.300828	-0.244482	-0.0828998	-0.0866982	-0.181569	-0.165069	-0.27955
ASV293	-0.635634	-0.665493	-0.499534	-0.58893	-0.478642	-0.504669	-0.398498	-0.389586	-0.221929	-0.398969	-0.317369	-0.23331	-0.367587	-0.420273	-0.391566	-0.452041	-0.497094	-0.136452	-0.227871	-0.699161	-0.407192	-0.0713896	-0.158957	-0.155367	-0.493394	-0.152378	-0.221593	-0.369444	-0.250408	0.00891133	-0.114823	-0.18577	-0.228146	-0.412588	-0.383908	0.103973	-0.124345	-0.198391	-0.584088	-0.331202	0.123364	-0.392936	-0.128289	-0.251856	0.100602	0.106235	-0.0299908	-0.0434144	-0.0291281
ASV8	-0.712059	-0.835162	-0.446367	-0.616933	-0.432249	-0.516859	-0.587773	-0.7178	-0.304153	-0.358877	-0.172322	-0.31298	-0.303013	-0.732771	-0.341253	-0.317724	-0.560778	-0.0781106	-0.236207	-0.543568	-0.161609	-0.0412712	-0.0393314	-0.279011	-0.271274	-0.0241501	-0.00661939	-0.15734	-0.264917	-0.0472188	-0.36526	-0.257554	-0.259797	-0.527921	-0.113779	-0.029396	-0.0590792	-0.234867	-0.442611	-0.20758	-0.19646	-0.279568	0.0612035	-0.0706797	0.0735657	0.0773552	0.105127	0.0159662	-0.064907
ASV22	-0.72983	-0.820289	-0.44656	-0.625051	-0.438461	-0.501565	-0.564867	-0.701503	-0.317102	-0.363713	-0.162727	-0.333225	-0.299299	-0.750883	-0.339965	-0.319345	-0.583419	-0.0690765	-0.23221	-0.57483	-0.149967	-0.0596326	-0.0388078	-0.259519	-0.286863	-0.0333585	0.000480013	-0.142486	-0.246061	-0.0506992	-0.354367	-0.252453	-0.279547	-0.529594	-0.135762	-0.0287959	-0.0684121	-0.249967	-0.449211	-0.188707	-0.178293	-0.293362	0.0687338	-0.0702307	0.0578672	0.0645167	0.116554	0.0183981	-0.0534083
ASV20	-0.72983	-0.820289	-0.44656	-0.625051	-0.438461	-0.501565	-0.564867	-0.701503	-0.317102	-0.363713	-0.162727	-0.333225	-0.299299	-0.750883	-0.339965	-0.319345	-0.583419	-0.0690765	-0.23221	-0.57483	-0.149967	-0.0596326	-0.0388078	-0.259519	-0.286863	-0.0333585	0.000480013	-0.142486	-0.246061	-0.0506992	-0.354367	-0.252453	-0.279547	-0.529594	-0.135762	-0.0287959	-0.0684121	-0.249967	-0.449211	-0.188707	-0.178293	-0.293362	0.0687338	-0.0702307	0.0578672	0.0645167	0.116554	0.0183981	-0.0534083
ASV110	-0.333154	-0.439118	-0.70672	-0.326585	-0.611101	-0.369911	-0.181858	-0.142255	-0.543808	-0.615615	-0.5599	-0.44037	-0.551085	-0.142393	-0.421781	-0.641931	-0.136844	-0.39763	0.0733358	-0.272848	-0.674399	-0.0151833	-0.596425	-0.0778122	-0.502834	-0.462578	-0.600882	-0.654695	-0.259884	-0.324733	-0.152028	-0.050562	-0.0607654	-0.205086	-0.602739	-0.0516056	-0.702587	0.0879831	-0.146144	-0.578344	-0.419895	-0.299283	-0.578375	-0.413446	-0.204739	-0.156575	-0.233718	-0.444177	-0.391424
ASV172	-0.656195	-0.649165	-0.49373	-0.520977	-0.272086	-0.456595	-0.385526	-0.365958	-0.30579	-0.457446	-0.276998	-0.409804	-0.423287	-0.370999	-0.163197	-0.446245	-0.497029	-0.248462	-0.419712	-0.342338	-0.430855	-0.374527	-0.162898	-0.28746	-0.183469	-0.189772	-0.0839159	-0.359187	-0.325677	-0.187094	-0.470303	-0.34831	-0.335089	-0.240422	-0.33866	0.0123773	-0.102965	-0.374729	-0.310277	-0.341935	-0.197267	-0.292064	-0.0364764	-0.246881	-0.309474	-0.355318	-0.249157	-0.0397518	-0.00275923
ASV9	-0.64324	-0.818342	-0.441893	-0.663802	-0.329484	-0.551641	-0.662131	-0.615989	-0.334123	-0.357027	-0.197382	-0.491508	-0.33207	-0.496147	-0.213445	-0.34155	-0.463272	-0.183842	-0.436294	-0.353329	-0.187989	-0.299308	-0.121076	-0.495987	-0.0649346	-0.078973	-0.0766218	-0.171654	-0.417138	-0.262443	-0.484415	-0.51736	-0.327932	-0.426139	-0.162624	-0.0709658	-0.0722133	-0.352038	-0.276322	-0.223212	-0.295682	-0.264008	-0.0300116	-0.161892	-0.200183	-0.236716	-0.10492	-0.0167745	0.118246
ASV189	-0.743542	-0.814317	-0.395455	-0.664094	-0.473737	-0.527317	-0.560005	-0.653378	-0.211884	-0.247946	-0.159898	-0.300868	-0.203281	-0.637593	-0.341002	-0.334568	-0.54227	-0.169878	-0.340239	-0.532534	-0.118714	-0.270694	-0.0179935	-0.253075	-0.28638	0.0228972	-0.0125695	-0.101733	-0.268863	-0.0517689	-0.36035	-0.308405	-0.390541	-0.507508	-0.0765341	-0.11655	0.0824941	-0.409499	-0.508377	-0.0940422	-0.0413515	-0.353423	0.115044	-0.0637344	0.0136147	-0.00410399	-0.0118014	0.0889111	0.0766454
ASV346	-0.66397	-0.416002	-0.468195	-0.252055	-0.21527	-0.11308	-0.104267	-0.169708	-0.428476	-0.480797	-0.398522	-0.354035	-0.549638	-0.394428	-0.0710224	-0.325146	-0.586996	-0.437795	-0.628212	-0.103257	-0.52958	-0.364932	-0.24779	-0.0988512	-0.0971099	-0.477602	-0.100922	-0.48744	-0.0415299	-0.419678	-0.325845	-0.0814374	-0.202231	0.169159	-0.436009	-0.325734	-0.217321	-0.16659	-0.086903	-0.213778	-0.218595	0.00241398	-0.0403167	-0.163062	-0.277164	-0.319941	-0.293348	-0.130661	0.0743884
ASV32	-0.659947	-0.785374	-0.606996	-0.63115	-0.433321	-0.658594	-0.669203	-0.618563	-0.459595	-0.385453	-0.38771	-0.310733	-0.309547	-0.395776	-0.321916	-0.228924	-0.31516	-0.129929	-0.373148	-0.262171	-0.358129	-0.194579	-0.295022	-0.512711	-0.099802	-0.0392636	-0.181272	-0.318151	-0.480908	-0.186285	-0.394052	-0.40959	-0.213102	-0.275486	-0.167373	-0.00229849	-0.171533	-0.201327	-0.321294	-0.354547	-0.366647	-0.107441	-0.144845	-0.262725	-0.0538802	-0.0666432	-0.11598	-0.187374	-0.492284
ASV263	-0.540661	-0.394274	-0.509539	-0.393225	-0.657093	-0.370747	-0.362222	-0.483951	-0.561632	-0.536245	-0.53199	-0.174684	-0.447313	-0.449286	-0.376462	-0.140696	-0.352105	-0.258522	-0.239492	-0.561721	-0.410026	-0.233056	-0.367461	-0.209794	-0.470337	-0.413007	-0.590896	-0.409866	-0.163809	-0.268903	0.00965892	-0.0679889	-0.124248	-0.422846	-0.239447	-0.305757	-0.377324	-0.174212	-0.0959453	-0.231092	-0.0437289	-0.122493	-0.456816	-0.0795862	0.0584227	0.109079	-0.102049	-0.25939	-0.3807
ASV34	-0.444857	-0.434237	-0.664786	-0.484019	-0.63205	-0.451635	-0.401453	-0.156712	-0.444964	-0.408516	-0.568743	-0.693175	-0.340023	-0.0451014	-0.798882	-0.609606	0.0146119	-0.479973	-0.0378294	-0.196496	-0.127972	-0.227498	-0.504092	-0.248705	-0.336235	-0.508528	-0.276866	-0.0688627	-0.235487	-0.371391	-0.190534	-0.210352	-0.270353	-0.0831125	-0.301615	-0.213153	-0.405954	-0.0321855	-0.320144	-0.200053	-0.267297	-0.277635	-0.25211	-0.391032	-0.525446	-0.468951	-0.265486	-0.319935	-0.249312
ASV283	-0.832444	-0.684638	-0.549575	-0.565991	-0.453312	-0.304255	-0.344856	-0.418598	-0.477066	-0.427968	-0.24693	-0.435092	-0.386346	-0.661134	-0.395655	-0.384622	-0.64511	-0.229747	-0.32495	-0.475259	-0.276537	-0.190605	-0.175506	-0.106972	-0.273372	-0.24981	-0.0342824	-0.24405	-0.0585912	-0.22996	-0.292975	-0.10518	-0.31718	-0.182548	-0.398863	-0.148438	-0.198993	-0.186196	-0.429897	-0.118112	-0.159913	-0.219339	0.0562981	-0.143957	-0.0630081	-0.0496789	0.0205354	-0.0413394	-0.023328
ASV186	-0.704133	-0.575529	-0.483759	-0.474085	-0.53545	-0.348756	-0.441286	-0.643298	-0.588565	-0.60889	-0.386136	-0.160365	-0.535016	-0.665507	-0.279086	-0.173625	-0.569537	-0.187822	-0.281577	-0.634175	-0.485362	-0.172097	-0.2094	-0.16941	-0.373584	-0.345393	-0.390322	-0.477879	-0.104203	-0.167029	-0.201767	-0.0139269	-0.176444	-0.500779	-0.298584	-0.181642	-0.257092	-0.224508	-0.150051	-0.232615	-0.0867342	-0.105932	-0.244114	0.0194118	0.0936839	0.122816	-0.0551086	-0.0812228	-0.250538
ASV155	-0.496605	-0.45318	-0.556904	-0.357751	-0.652158	-0.37474	-0.310691	-0.211005	-0.384231	-0.283506	-0.431536	-0.594229	-0.194819	-0.0881775	-0.540358	-0.408969	-0.0861009	-0.583028	-0.320534	-0.0504701	-0.0703292	-0.704092	-0.416012	-0.337122	-0.114136	-0.326389	-0.397792	-0.0322177	-0.254972	-0.637534	-0.280421	-0.390968	-0.348953	-0.18376	-0.0816662	-0.400545	-0.229675	-0.421992	-0.193401	-0.124955	-0.288572	-0.284482	-0.30623	-0.290537	-0.497541	-0.491435	-0.420004	-0.234195	-0.103097
ASV23	-0.668718	-0.65333	-0.516591	-0.505779	-0.518787	-0.510001	-0.413809	-0.652001	-0.480862	-0.402778	-0.451224	-0.316299	-0.356973	-0.545578	-0.0115562	-0.287586	-0.424041	-0.176756	-0.438014	-0.410309	-0.538165	-0.214553	-0.340204	-0.238319	-0.248169	-0.138915	-0.175851	-0.520074	-0.356503	-0.197086	-0.308526	-0.237618	-0.253865	-0.40338	-0.292941	-0.0722933	-0.23535	-0.256406	-0.196009	-0.330453	-0.271384	-0.0984046	-0.142653	-0.173645	-0.140688	-0.166272	-0.256138	-0.219175	-0.422961
ASV109	-0.681295	-0.566452	-0.53877	-0.557411	-0.637227	-0.446038	-0.459107	-0.546894	-0.566924	-0.45555	-0.456916	-0.22198	-0.368725	-0.547083	-0.380953	-0.131939	-0.430306	-0.229502	-0.312666	-0.474276	-0.342589	-0.290574	-0.347449	-0.2392	-0.36186	-0.268122	-0.41639	-0.335286	-0.227519	-0.237869	-0.162489	-0.150693	-0.238175	-0.36579	-0.226436	-0.309126	-0.289739	-0.227742	-0.208089	-0.162562	-0.146428	-0.110427	-0.274309	-0.100915	0.0534621	0.0909868	-0.0358191	-0.220978	-0.355173
ASV323	-0.616786	-0.732408	-0.467277	-0.707327	-0.475661	-0.60297	-0.683431	-0.706163	-0.47335	-0.586305	-0.385177	-0.28119	-0.531705	-0.455271	-0.266597	-0.370784	-0.416888	-0.217491	-0.285775	-0.567448	-0.514277	-0.270832	-0.211057	-0.335986	-0.343333	-0.263072	-0.328487	-0.479279	-0.385751	-0.024756	-0.453014	-0.26112	-0.310594	-0.61716	-0.305817	-0.0551035	-0.132994	-0.347848	-0.211768	-0.315678	-0.12867	-0.239354	-0.185666	-0.0822458	-0.156404	-0.171328	-0.221187	-0.0220359	-0.0947749
ASV322	-0.548002	-0.584295	-0.639571	-0.517069	-0.583046	-0.542104	-0.407402	-0.279489	-0.302916	-0.44032	-0.462338	-0.653401	-0.374806	-0.188749	-0.584985	-0.719728	-0.24565	-0.44673	-0.226439	-0.455257	-0.272439	-0.341567	-0.321224	-0.337429	-0.484172	-0.371668	-0.317006	-0.20801	-0.329149	-0.324356	-0.194929	-0.382835	-0.334598	-0.283335	-0.323657	-0.120439	-0.284425	-0.288497	-0.429429	-0.335218	-0.10759	-0.532453	-0.26861	-0.374072	-0.424831	-0.427452	-0.329106	-0.172448	-0.0569621
ASV246	-0.682691	-0.34426	-0.570481	-0.35384	-0.51812	-0.25596	-0.190754	-0.287683	-0.622018	-0.605787	-0.530326	-0.392731	-0.531349	-0.459108	-0.238827	-0.232472	-0.512166	-0.372971	-0.453297	-0.425483	-0.471911	-0.480175	-0.398709	-0.1868	-0.352607	-0.537218	-0.449528	-0.428313	-0.119266	-0.463832	-0.148971	-0.140702	-0.257226	-0.158649	-0.392972	-0.369204	-0.422086	-0.293448	-0.0245904	-0.223452	-0.154592	-0.125107	-0.355875	-0.161551	-0.265764	-0.246732	-0.23533	-0.278414	-0.245502
ASV207	-0.736518	-0.591783	-0.520626	-0.507354	-0.614338	-0.410627	-0.462688	-0.610697	-0.563534	-0.484375	-0.463702	-0.173507	-0.419353	-0.595144	-0.329402	-0.135535	-0.471938	-0.302435	-0.373607	-0.442802	-0.415646	-0.329245	-0.306499	-0.206232	-0.321084	-0.285854	-0.3976	-0.407393	-0.179195	-0.255124	-0.241043	-0.0866558	-0.263343	-0.380279	-0.183602	-0.354095	-0.228736	-0.286281	-0.147701	-0.15702	-0.160591	-0.0795677	-0.22932	-0.0211286	0.0371813	0.0634317	-0.124947	-0.159494	-0.325265
ASV343	-0.506965	-0.469349	-0.639762	-0.38403	-0.605836	-0.414991	-0.341104	-0.233255	-0.390038	-0.444416	-0.540747	-0.704729	-0.405934	-0.134214	-0.599604	-0.707223	-0.160224	-0.609424	-0.27178	-0.27341	-0.266296	-0.401572	-0.391893	-0.311906	-0.421397	-0.518498	-0.369534	-0.214481	-0.226693	-0.492698	-0.174057	-0.296713	-0.312696	-0.134282	-0.289018	-0.334258	-0.351963	-0.237513	-0.245033	-0.252088	-0.195206	-0.423699	-0.310327	-0.31355	-0.533012	-0.532345	-0.444776	-0.220562	-0.0708357
ASV184	-0.702589	-0.594797	-0.500746	-0.668276	-0.567902	-0.499811	-0.482713	-0.42879	-0.355906	-0.411413	-0.455022	-0.542415	-0.394417	-0.501078	-0.385426	-0.411588	-0.489553	-0.305363	-0.416626	-0.666538	-0.213586	-0.319568	-0.292837	-0.287492	-0.464513	-0.36581	-0.275053	-0.192939	-0.287232	-0.296532	-0.138491	-0.356726	-0.407333	-0.414304	-0.297716	-0.26409	-0.250829	-0.320606	-0.315787	-0.127431	0.020693	-0.375974	-0.187347	-0.198432	-0.230452	-0.209952	-0.109003	-0.168317	0.153305
ASV66	-0.445475	-0.603903	-0.608603	-0.686227	-0.464062	-0.597004	-0.601265	-0.298738	-0.521847	-0.444733	-0.697459	-0.562919	-0.532379	-0.171488	-0.293473	-0.249827	-0.307399	-0.416291	-0.736297	-0.0369831	-0.354826	-0.37214	-0.606872	-0.645435	-0.164106	-0.527161	-0.474941	-0.371447	-0.624274	-0.550526	-0.234907	-0.649378	-0.118509	0.0375668	-0.393133	-0.525671	-0.468064	-0.003964	-0.0903057	-0.323381	-0.391363	0.0127407	-0.450968	-0.463612	-0.258503	-0.283515	-0.147093	-0.527835	0.0517883
ASV80	-0.402004	-0.532172	-0.581816	-0.655077	-0.537666	-0.575694	-0.559133	-0.265519	-0.474994	-0.400138	-0.70924	-0.527623	-0.485157	-0.0859103	-0.352862	-0.334707	-0.223085	-0.483847	-0.658759	-0.113257	-0.377481	-0.384506	-0.592984	-0.566548	-0.307467	-0.532043	-0.554531	-0.391699	-0.558289	-0.496186	-0.119671	-0.56311	-0.15886	0.0106709	-0.392255	-0.556326	-0.43995	-0.0380738	-0.110595	-0.269263	-0.240264	-0.0891313	-0.483296	-0.416764	-0.243786	-0.266619	-0.2357	-0.470997	0.061655
ASV183	-0.585665	-0.623179	-0.616124	-0.459942	-0.509009	-0.487079	-0.428543	-0.295802	-0.303719	-0.3437	-0.464208	-0.676613	-0.333328	-0.154465	-0.509028	-0.688585	-0.185611	-0.623116	-0.38721	-0.0851218	-0.252247	-0.491542	-0.335166	-0.358062	-0.240102	-0.34125	-0.19274	-0.191463	-0.321837	-0.460429	-0.409041	-0.390543	-0.407458	-0.0789864	-0.192044	-0.324894	-0.189978	-0.338507	-0.284102	-0.233649	-0.317153	-0.390792	-0.127547	-0.310268	-0.567547	-0.600045	-0.483425	-0.15129	-0.0178438
ASV127	-0.703803	-0.809518	-0.678981	-0.695902	-0.553334	-0.635718	-0.508514	-0.380477	-0.320711	-0.443759	-0.441076	-0.497698	-0.416248	-0.337154	-0.517591	-0.631364	-0.437194	-0.347311	-0.354108	-0.453758	-0.413296	-0.271175	-0.315105	-0.32736	-0.417872	-0.239315	-0.232747	-0.356566	-0.413013	-0.197066	-0.323333	-0.387495	-0.321281	-0.263893	-0.415113	-0.0485318	-0.211214	-0.244505	-0.589283	-0.395484	-0.144275	-0.427509	-0.156428	-0.41044	-0.184197	-0.200793	-0.189247	-0.159785	-0.0589785
ASV203	-0.457871	-0.671398	-0.81746	-0.467	-0.67266	-0.707877	-0.454306	-0.41409	-0.490234	-0.386786	-0.711082	-0.763227	-0.333396	-0.168368	-0.343884	-0.62053	-0.0501187	-0.416203	-0.37167	-0.0607783	-0.417043	-0.207083	-0.679759	-0.543052	-0.267493	-0.293371	-0.340026	-0.392604	-0.642687	-0.55932	-0.255092	-0.577007	-0.158191	-0.138257	-0.307686	-0.157555	-0.582914	-0.0446832	-0.238622	-0.57573	-0.643894	-0.24215	-0.450161	-0.59554	-0.489009	-0.504561	-0.396932	-0.600564	-0.62109
ASV131	-0.552397	-0.576737	-0.562423	-0.519701	-0.731586	-0.364307	-0.519974	-0.624485	-0.745696	-0.68747	-0.472297	-0.494366	-0.571532	-0.506548	-0.654703	-0.365336	-0.313575	-0.487071	-0.116195	-0.262022	-0.216907	-0.432274	-0.367367	-0.219628	-0.292424	-0.621098	-0.430182	-0.208173	-0.14229	-0.35177	-0.477946	-0.0850091	-0.216997	-0.482712	-0.22614	-0.501351	-0.345082	-0.217344	-0.0836696	-0.145479	-0.405175	-0.0824802	-0.266171	-0.0512915	-0.372159	-0.330137	-0.176094	-0.181273	-0.173512
ASV150	-0.830963	-0.607138	-0.571611	-0.524335	-0.545627	-0.43598	-0.354208	-0.530036	-0.444948	-0.458902	-0.409702	-0.450767	-0.398418	-0.694681	-0.239556	-0.428056	-0.641305	-0.29403	-0.460284	-0.669992	-0.398923	-0.304023	-0.216662	-0.234149	-0.556794	-0.271088	-0.251678	-0.364909	-0.195648	-0.275638	-0.128425	-0.240003	-0.396483	-0.316783	-0.307179	-0.287868	-0.282104	-0.368191	-0.272743	-0.195358	-0.0590394	-0.402207	-0.156537	-0.109593	-0.121249	-0.127067	-0.15264	-0.125133	-0.1663
ASV181	-0.527786	-0.66071	-0.621294	-0.579654	-0.643538	-0.588387	-0.589043	-0.543872	-0.507248	-0.610097	-0.477677	-0.40434	-0.51179	-0.274071	-0.57149	-0.587064	-0.235339	-0.506466	-0.153491	-0.353643	-0.470011	-0.429657	-0.321891	-0.355512	-0.50294	-0.384072	-0.551907	-0.42314	-0.361199	-0.202704	-0.412703	-0.256755	-0.315502	-0.442422	-0.256921	-0.307688	-0.280312	-0.355011	-0.198397	-0.351627	-0.258114	-0.411077	-0.369993	-0.16413	-0.291198	-0.296446	-0.358036	-0.116447	-0.222137
ASV255	-0.65988	-0.686229	-0.635482	-0.630707	-0.755985	-0.520477	-0.630337	-0.657142	-0.653085	-0.50381	-0.474304	-0.484782	-0.396239	-0.51767	-0.635187	-0.369726	-0.296429	-0.3668	-0.175239	-0.431513	-0.226772	-0.263165	-0.379398	-0.347255	-0.384225	-0.358778	-0.424705	-0.222903	-0.248976	-0.328083	-0.255688	-0.208519	-0.279099	-0.439425	-0.204365	-0.364939	-0.356283	-0.192491	-0.227461	-0.151532	-0.301623	-0.222172	-0.288009	-0.11649	-0.141265	-0.0954246	-0.111508	-0.204886	-0.329486
ASV119	-0.81538	-0.725862	-0.665328	-0.569158	-0.555909	-0.489402	-0.451399	-0.498068	-0.44945	-0.494606	-0.430507	-0.557936	-0.451178	-0.575832	-0.464431	-0.52613	-0.597987	-0.319386	-0.466854	-0.59682	-0.332832	-0.241556	-0.231443	-0.350645	-0.435278	-0.348158	-0.19949	-0.291389	-0.232229	-0.333213	-0.166151	-0.317582	-0.282943	-0.252658	-0.365012	-0.176373	-0.255102	-0.238866	-0.473071	-0.280365	-0.0965748	-0.360666	-0.140773	-0.26121	-0.149094	-0.158808	-0.141839	-0.127251	-0.11511
ASV138	-0.670799	-0.657559	-0.597062	-0.623688	-0.736449	-0.491677	-0.62666	-0.670259	-0.666973	-0.493475	-0.489354	-0.427041	-0.404074	-0.519911	-0.568718	-0.310765	-0.301305	-0.390962	-0.231145	-0.392839	-0.267704	-0.30653	-0.381933	-0.32016	-0.35511	-0.366101	-0.42992	-0.266752	-0.229349	-0.322546	-0.275917	-0.169661	-0.301271	-0.413795	-0.190002	-0.428274	-0.325173	-0.217442	-0.154678	-0.104507	-0.287538	-0.160771	-0.268327	-0.0605465	-0.137095	-0.0967956	-0.149446	-0.189869	-0.315609
ASV254	-0.826582	-0.826137	-0.504754	-0.718978	-0.51042	-0.580359	-0.637946	-0.641153	-0.366325	-0.374025	-0.320442	-0.410264	-0.325733	-0.500628	-0.350709	-0.433725	-0.427396	-0.385145	-0.395809	-0.372144	-0.318569	-0.500163	-0.186863	-0.281182	-0.201291	-0.109535	-0.102045	-0.262909	-0.3263	-0.17689	-0.595045	-0.304904	-0.552422	-0.445165	-0.139934	-0.195378	0.0185158	-0.536969	-0.322489	-0.125565	-0.208706	-0.317944	0.0603427	-0.0815387	-0.308817	-0.331502	-0.311373	0.0419597	-0.0233057
ASV163	-0.801604	-0.751894	-0.623378	-0.668951	-0.591341	-0.485519	-0.553024	-0.656901	-0.642644	-0.689811	-0.432379	-0.403335	-0.617161	-0.669083	-0.407563	-0.414673	-0.627838	-0.256252	-0.321662	-0.673734	-0.513184	-0.217299	-0.269387	-0.256875	-0.433738	-0.417046	-0.339704	-0.483616	-0.217806	-0.193174	-0.328743	-0.158354	-0.266501	-0.492515	-0.458032	-0.146357	-0.308962	-0.238241	-0.31047	-0.307703	-0.160393	-0.234039	-0.210771	-0.129006	-0.0840344	-0.0698584	-0.095743	-0.102554	-0.156922
ASV243	-0.673907	-0.652792	-0.649192	-0.612258	-0.76914	-0.465584	-0.581722	-0.5936	-0.668286	-0.503888	-0.505046	-0.558954	-0.419102	-0.493202	-0.666251	-0.439162	-0.29712	-0.448634	-0.203768	-0.406187	-0.22874	-0.285127	-0.405973	-0.303623	-0.401391	-0.442961	-0.410754	-0.22333	-0.190978	-0.386538	-0.234062	-0.173472	-0.303939	-0.355861	-0.257616	-0.432489	-0.381306	-0.170375	-0.221032	-0.108735	-0.286641	-0.228324	-0.270503	-0.124457	-0.216443	-0.171527	-0.162194	-0.209031	-0.25292
ASV88	-0.849235	-0.785825	-0.629521	-0.611664	-0.480705	-0.506928	-0.497438	-0.568475	-0.514065	-0.619777	-0.409877	-0.399545	-0.565674	-0.597485	-0.294943	-0.429018	-0.634296	-0.322489	-0.457478	-0.490763	-0.541705	-0.376284	-0.249712	-0.289146	-0.288618	-0.309457	-0.239443	-0.486191	-0.291343	-0.262013	-0.479539	-0.262372	-0.34309	-0.374221	-0.378672	-0.121068	-0.20944	-0.375848	-0.312984	-0.362172	-0.244674	-0.255647	-0.132313	-0.191591	-0.198002	-0.215255	-0.218904	-0.0918368	-0.131704
ASV229	-0.695258	-0.625401	-0.576963	-0.583689	-0.652218	-0.565995	-0.565356	-0.658131	-0.570995	-0.624207	-0.541492	-0.299314	-0.524845	-0.487917	-0.338891	-0.302511	-0.416372	-0.342325	-0.356769	-0.579359	-0.518077	-0.437853	-0.343357	-0.34053	-0.426992	-0.367612	-0.528398	-0.481868	-0.337334	-0.252258	-0.307897	-0.243394	-0.319625	-0.572914	-0.240517	-0.249888	-0.269741	-0.421687	-0.131169	-0.312894	-0.14071	-0.243414	-0.371843	-0.101182	-0.173731	-0.162942	-0.291937	-0.169385	-0.313839
ASV268	-0.749085	-0.557509	-0.509243	-0.426072	-0.504392	-0.422488	-0.424472	-0.520684	-0.447013	-0.498462	-0.512158	-0.303277	-0.467002	-0.419476	-0.199917	-0.304618	-0.41312	-0.516557	-0.542589	-0.300809	-0.510479	-0.610337	-0.294964	-0.260608	-0.228881	-0.344227	-0.355874	-0.458941	-0.242006	-0.384664	-0.429954	-0.206399	-0.423943	-0.319227	-0.136936	-0.380746	-0.129767	-0.529528	-0.0260733	-0.20616	-0.190472	-0.181692	-0.196032	-0.0476449	-0.340367	-0.362268	-0.48156	-0.10041	-0.165446
ASV64	-0.578913	-0.653389	-0.726149	-0.553657	-0.674913	-0.544918	-0.505982	-0.311058	-0.436406	-0.355945	-0.550459	-0.812378	-0.320409	-0.146146	-0.727216	-0.736915	-0.10862	-0.665801	-0.318	-0.0780612	-0.157952	-0.458254	-0.46167	-0.423371	-0.321624	-0.425426	-0.284583	-0.11071	-0.349593	-0.536027	-0.328865	-0.42482	-0.387444	-0.0452607	-0.23311	-0.43877	-0.332133	-0.2247	-0.333619	-0.197646	-0.387185	-0.398307	-0.218321	-0.380027	-0.574727	-0.580636	-0.415365	-0.265047	-0.120105
ASV169	-0.687821	-0.739907	-0.66498	-0.619065	-0.695298	-0.543838	-0.667225	-0.576343	-0.628218	-0.462922	-0.44225	-0.568772	-0.353755	-0.294602	-0.61659	-0.422825	-0.193936	-0.52428	-0.312723	-0.179154	-0.246018	-0.585999	-0.392181	-0.471737	-0.122638	-0.30449	-0.414292	-0.206931	-0.32153	-0.501605	-0.474339	-0.362672	-0.388034	-0.340407	-0.155723	-0.348021	-0.228935	-0.401894	-0.198095	-0.164386	-0.404663	-0.230619	-0.262066	-0.18171	-0.380611	-0.375555	-0.379176	-0.136584	-0.266523
ASV290	-0.717253	-0.706148	-0.768116	-0.652593	-0.542816	-0.489543	-0.458289	-0.402405	-0.751301	-0.683584	-0.608693	-0.49209	-0.668898	-0.461981	-0.380522	-0.369166	-0.578758	-0.33776	-0.556974	-0.270561	-0.601358	-0.27958	-0.522959	-0.389585	-0.289942	-0.544802	-0.393297	-0.574313	-0.371209	-0.403295	-0.316829	-0.316563	-0.111122	-0.0218058	-0.632805	-0.303229	-0.506047	-0.00688228	-0.285058	-0.426519	-0.396126	-0.0170562	-0.333986	-0.406914	-0.144339	-0.154781	-0.09766	-0.394684	-0.272413
ASV238	-0.869494	-0.822285	-0.657666	-0.640689	-0.656073	-0.555954	-0.572136	-0.614669	-0.448882	-0.489346	-0.368343	-0.581692	-0.385535	-0.577923	-0.568579	-0.595193	-0.466038	-0.434986	-0.272947	-0.540393	-0.274166	-0.421775	-0.224704	-0.294955	-0.376243	-0.242333	-0.214791	-0.216877	-0.242524	-0.319799	-0.439876	-0.283616	-0.496919	-0.487678	-0.19947	-0.187285	-0.16934	-0.47588	-0.405013	-0.210374	-0.225069	-0.474664	-0.0861809	-0.151761	-0.321693	-0.311683	-0.26965	-0.0267415	-0.122569
ASV160	-0.813957	-0.685175	-0.617107	-0.488536	-0.556757	-0.335594	-0.466546	-0.495765	-0.576982	-0.589695	-0.375531	-0.615938	-0.518081	-0.605395	-0.506712	-0.502848	-0.470938	-0.621033	-0.282339	-0.219464	-0.267673	-0.545878	-0.290829	-0.224152	-0.220875	-0.439509	-0.288369	-0.23042	-0.121474	-0.54196	-0.61135	-0.181222	-0.497124	-0.308122	-0.165026	-0.503832	-0.31289	-0.448016	-0.0284417	-0.126206	-0.50168	-0.320711	-0.13678	-0.034769	-0.476032	-0.449492	-0.283948	-0.0970516	0.0290064
ASV50	-0.749235	-0.805955	-0.745799	-0.743557	-0.67885	-0.635094	-0.645228	-0.653404	-0.72691	-0.685662	-0.569372	-0.426376	-0.601873	-0.556914	-0.477333	-0.370486	-0.517983	-0.28853	-0.391355	-0.490097	-0.537117	-0.275726	-0.444484	-0.433402	-0.409212	-0.413195	-0.475036	-0.51298	-0.418387	-0.276024	-0.338127	-0.320909	-0.200765	-0.382517	-0.45376	-0.241599	-0.421946	-0.166137	-0.311687	-0.405744	-0.326879	-0.164232	-0.362316	-0.281703	-0.0740197	-0.0641848	-0.096168	-0.293376	-0.376323
ASV158	-0.786183	-0.854621	-0.664464	-0.685509	-0.565975	-0.49992	-0.633427	-0.608966	-0.632747	-0.564192	-0.413046	-0.68216	-0.533328	-0.472736	-0.441381	-0.580767	-0.4527	-0.468711	-0.438829	-0.311942	-0.405044	-0.406196	-0.3326	-0.394107	-0.145498	-0.396585	-0.210887	-0.369795	-0.290769	-0.441477	-0.544837	-0.339577	-0.370126	-0.321183	-0.409981	-0.225036	-0.251315	-0.296423	-0.277518	-0.247404	-0.397297	-0.225105	-0.112867	-0.216243	-0.412494	-0.436714	-0.336685	-0.0899904	-0.0095137
ASV216	-0.770997	-0.658275	-0.652671	-0.598071	-0.54561	-0.57735	-0.549618	-0.443314	-0.464563	-0.302683	-0.595252	-0.538732	-0.306334	-0.306612	-0.362918	-0.354132	-0.332841	-0.536823	-0.745515	-0.102638	-0.315973	-0.599932	-0.420077	-0.526045	-0.199082	-0.288855	-0.260763	-0.269601	-0.423629	-0.51287	-0.305807	-0.493424	-0.420904	0.0486118	-0.158219	-0.528512	-0.189565	-0.365083	-0.212151	-0.13665	-0.278833	-0.171291	-0.160246	-0.271081	-0.3545	-0.398305	-0.404844	-0.257438	-0.245733
ASV162	-0.75394	-0.696491	-0.668608	-0.723828	-0.759531	-0.659054	-0.523953	-0.477079	-0.446277	-0.477811	-0.588355	-0.406069	-0.401611	-0.387659	-0.524745	-0.46734	-0.391675	-0.400227	-0.368338	-0.581377	-0.43598	-0.457243	-0.429216	-0.286062	-0.542169	-0.311747	-0.457889	-0.385787	-0.397269	-0.232579	-0.22982	-0.318714	-0.412849	-0.426445	-0.329632	-0.245905	-0.258192	-0.389159	-0.435737	-0.283354	-0.0434195	-0.387088	-0.302923	-0.29749	-0.181447	-0.166553	-0.256402	-0.232032	-0.229233
ASV85	-0.754794	-0.84476	-0.80948	-0.73531	-0.781899	-0.700912	-0.577996	-0.452191	-0.452732	-0.45066	-0.55257	-0.604031	-0.3742	-0.383053	-0.747248	-0.638312	-0.36591	-0.42958	-0.308787	-0.460147	-0.302591	-0.311443	-0.44025	-0.401909	-0.498453	-0.29728	-0.365598	-0.258747	-0.426504	-0.33741	-0.238698	-0.416341	-0.327993	-0.287515	-0.349692	-0.210907	-0.336523	-0.219359	-0.614578	-0.355069	-0.225356	-0.449504	-0.275452	-0.442698	-0.181531	-0.165332	-0.163723	-0.278801	-0.255077
ASV121	-0.812752	-0.734603	-0.696526	-0.52933	-0.704526	-0.451992	-0.481079	-0.554799	-0.56837	-0.560246	-0.398523	-0.624229	-0.437444	-0.580463	-0.628593	-0.575302	-0.46107	-0.555554	-0.269008	-0.385485	-0.24555	-0.528906	-0.281886	-0.303163	-0.386307	-0.380452	-0.351235	-0.201363	-0.181424	-0.478858	-0.432035	-0.258704	-0.434218	-0.377998	-0.192036	-0.415514	-0.296358	-0.446872	-0.269013	-0.19619	-0.356813	-0.433257	-0.204539	-0.135146	-0.364772	-0.34945	-0.271139	-0.105079	-0.155262
ASV5	-0.773786	-0.659081	-0.655843	-0.515239	-0.494545	-0.342172	-0.47809	-0.513337	-0.761411	-0.711739	-0.544584	-0.404578	-0.713052	-0.502644	-0.287862	-0.367979	-0.540939	-0.53888	-0.534265	-0.204697	-0.684337	-0.427071	-0.411202	-0.28593	-0.206137	-0.557104	-0.440786	-0.658123	-0.187475	-0.469156	-0.479396	-0.123665	-0.266754	-0.120064	-0.464478	-0.455077	-0.389138	-0.222978	0.019914	-0.284199	-0.41964	-0.0287135	-0.280841	-0.103754	-0.246478	-0.260102	-0.337751	-0.189997	-0.151763
ASV211	-0.820402	-0.583866	-0.610587	-0.524573	-0.634905	-0.390744	-0.455994	-0.390875	-0.479026	-0.349958	-0.490069	-0.632665	-0.307548	-0.338456	-0.596833	-0.543117	-0.253941	-0.706543	-0.401994	-0.158965	-0.203735	-0.651651	-0.350075	-0.21879	-0.245803	-0.390222	-0.198715	-0.137184	-0.121067	-0.499477	-0.432698	-0.185702	-0.604297	-0.0897523	-0.123942	-0.549454	-0.15068	-0.473562	-0.175385	0.0479677	-0.255061	-0.309684	-0.0253861	-0.0932839	-0.571278	-0.565108	-0.493724	-0.0764308	-0.0875483
ASV78	-0.888037	-0.667049	-0.66147	-0.561553	-0.644603	-0.418674	-0.427926	-0.529818	-0.599131	-0.621662	-0.480447	-0.517862	-0.53802	-0.622601	-0.451395	-0.47089	-0.581569	-0.443364	-0.386968	-0.575598	-0.434482	-0.445661	-0.314904	-0.209008	-0.408362	-0.448745	-0.32924	-0.382681	-0.145221	-0.392932	-0.33787	-0.163214	-0.417599	-0.381093	-0.355993	-0.293064	-0.302211	-0.40077	-0.256244	-0.216294	-0.17935	-0.313463	-0.193005	-0.131862	-0.292824	-0.273783	-0.262792	-0.123339	-0.150864
ASV175	-0.764778	-0.757628	-0.659671	-0.749665	-0.601858	-0.590247	-0.634495	-0.634841	-0.680496	-0.707834	-0.532413	-0.521948	-0.639599	-0.508781	-0.376862	-0.47926	-0.5051	-0.387309	-0.413336	-0.504476	-0.56135	-0.437198	-0.386683	-0.372293	-0.37918	-0.469969	-0.400507	-0.512693	-0.378431	-0.273724	-0.485389	-0.313362	-0.372267	-0.447755	-0.458479	-0.24704	-0.329398	-0.348722	-0.196939	-0.329332	-0.278799	-0.24175	-0.265434	-0.197655	-0.347899	-0.357304	-0.288659	-0.170819	-0.151641
ASV177	-0.708206	-0.853198	-0.743744	-0.779288	-0.766159	-0.806984	-0.738118	-0.646283	-0.532991	-0.477672	-0.610553	-0.444432	-0.386925	-0.355325	-0.561132	-0.427309	-0.275733	-0.423942	-0.406351	-0.32292	-0.405068	-0.479802	-0.4828	-0.53165	-0.374873	-0.230816	-0.484908	-0.367299	-0.586783	-0.307133	-0.407669	-0.491147	-0.354012	-0.407479	-0.200122	-0.30942	-0.277283	-0.358053	-0.363799	-0.364008	-0.341355	-0.295661	-0.349689	-0.334742	-0.203992	-0.207916	-0.278368	-0.300244	-0.419568
ASV79	-0.84584	-0.787109	-0.712339	-0.77053	-0.723559	-0.573112	-0.583784	-0.555538	-0.617595	-0.546827	-0.503322	-0.599166	-0.468043	-0.545734	-0.586476	-0.524485	-0.487024	-0.417926	-0.355479	-0.512283	-0.351422	-0.407708	-0.397502	-0.305806	-0.427572	-0.391085	-0.316342	-0.30869	-0.297381	-0.326825	-0.36202	-0.291773	-0.429214	-0.354358	-0.399706	-0.30577	-0.317624	-0.310832	-0.395783	-0.198506	-0.231018	-0.326259	-0.179292	-0.244077	-0.278353	-0.26065	-0.184414	-0.184876	-0.15506
ASV100	-0.750537	-0.69024	-0.653238	-0.666923	-0.684788	-0.52964	-0.626164	-0.701099	-0.751426	-0.743376	-0.571097	-0.495468	-0.657271	-0.558822	-0.433392	-0.431605	-0.47107	-0.421117	-0.354812	-0.55774	-0.536308	-0.405366	-0.394772	-0.34708	-0.426512	-0.544981	-0.495594	-0.503849	-0.28432	-0.325217	-0.392428	-0.212571	-0.331522	-0.515151	-0.395305	-0.334615	-0.378524	-0.324894	-0.104831	-0.281981	-0.259977	-0.209473	-0.340451	-0.103924	-0.306115	-0.293076	-0.293992	-0.178207	-0.232647
ASV68	-0.854948	-0.778147	-0.767668	-0.715691	-0.684957	-0.560733	-0.535932	-0.517803	-0.658465	-0.626765	-0.519452	-0.62709	-0.534123	-0.553888	-0.549545	-0.533522	-0.538013	-0.40906	-0.386686	-0.499107	-0.41708	-0.416676	-0.41626	-0.347767	-0.41159	-0.432542	-0.347821	-0.364839	-0.314234	-0.39185	-0.373247	-0.32572	-0.380003	-0.311306	-0.450656	-0.2665	-0.390305	-0.300646	-0.369163	-0.299994	-0.299039	-0.323221	-0.243153	-0.298724	-0.303824	-0.290922	-0.190466	-0.232115	-0.218089
ASV114	-0.835802	-0.763658	-0.728582	-0.693269	-0.735814	-0.510489	-0.542955	-0.554492	-0.649497	-0.581454	-0.537206	-0.575257	-0.522136	-0.569993	-0.607249	-0.528182	-0.505877	-0.451224	-0.360019	-0.502927	-0.39257	-0.328765	-0.405084	-0.27534	-0.444804	-0.463581	-0.34872	-0.36247	-0.228447	-0.36551	-0.299608	-0.211408	-0.349748	-0.309179	-0.422047	-0.346816	-0.362838	-0.221533	-0.373607	-0.217273	-0.235961	-0.27787	-0.213314	-0.225642	-0.216832	-0.194098	-0.178046	-0.202545	-0.173475
ASV239	-0.781896	-0.756038	-0.602081	-0.642695	-0.588807	-0.570932	-0.61207	-0.605256	-0.503864	-0.504729	-0.557917	-0.444978	-0.49658	-0.399589	-0.350807	-0.458882	-0.38045	-0.568357	-0.54511	-0.250806	-0.50587	-0.571533	-0.368728	-0.344129	-0.236132	-0.35904	-0.314522	-0.458732	-0.364277	-0.355416	-0.54784	-0.301582	-0.459415	-0.318127	-0.227885	-0.393453	-0.144462	-0.454107	-0.167189	-0.225092	-0.288054	-0.204621	-0.14794	-0.144786	-0.395383	-0.425987	-0.476538	-0.123536	-0.109009
ASV116	-0.80319	-0.825446	-0.690175	-0.761927	-0.666064	-0.544507	-0.644576	-0.613352	-0.663162	-0.578433	-0.549538	-0.556149	-0.569064	-0.521011	-0.533312	-0.521661	-0.475005	-0.481926	-0.439317	-0.362778	-0.45752	-0.33266	-0.413612	-0.316891	-0.338576	-0.468929	-0.297808	-0.433841	-0.296294	-0.32338	-0.43808	-0.237108	-0.349584	-0.267151	-0.438325	-0.381852	-0.30466	-0.191395	-0.313409	-0.211664	-0.309369	-0.174058	-0.149885	-0.206924	-0.260037	-0.261997	-0.235442	-0.179277	-0.0936714
ASV57	-0.765883	-0.720144	-0.655719	-0.729912	-0.802793	-0.531352	-0.649977	-0.591464	-0.631351	-0.43675	-0.500037	-0.739895	-0.366334	-0.395049	-0.64002	-0.61849	-0.267312	-0.610659	-0.342026	-0.411839	-0.239917	-0.553859	-0.404976	-0.363855	-0.396307	-0.417418	-0.389821	-0.209817	-0.245155	-0.472749	-0.332413	-0.313942	-0.540839	-0.365925	-0.27932	-0.488953	-0.278448	-0.412193	-0.23603	-0.018785	-0.223143	-0.393974	-0.207494	-0.130689	-0.466053	-0.458558	-0.41443	-0.107903	-0.0584493
ASV196	-0.739803	-0.798588	-0.680932	-0.776489	-0.669272	-0.595328	-0.745863	-0.732586	-0.782087	-0.70108	-0.591535	-0.563903	-0.656522	-0.499209	-0.466787	-0.478848	-0.413416	-0.479269	-0.418185	-0.369274	-0.530313	-0.405878	-0.445694	-0.422133	-0.326474	-0.535077	-0.427504	-0.504646	-0.372964	-0.333282	-0.519167	-0.284693	-0.344238	-0.403884	-0.418488	-0.401162	-0.359404	-0.25601	-0.121659	-0.262348	-0.390206	-0.139454	-0.270831	-0.150312	-0.362748	-0.368753	-0.319441	-0.196819	-0.186131
ASV37	-0.703639	-0.709328	-0.746811	-0.666619	-0.872707	-0.568939	-0.592859	-0.512874	-0.624351	-0.476735	-0.587385	-0.790929	-0.393123	-0.311232	-0.710104	-0.686162	-0.206085	-0.644568	-0.304929	-0.383127	-0.269114	-0.530781	-0.504776	-0.396747	-0.430721	-0.472086	-0.486235	-0.238393	-0.306986	-0.560986	-0.277271	-0.364232	-0.453445	-0.35749	-0.312489	-0.445441	-0.391388	-0.348687	-0.284279	-0.163119	-0.285495	-0.425977	-0.348087	-0.270609	-0.49146	-0.475026	-0.43599	-0.235295	-0.154785
ASV143	-0.706161	-0.829414	-0.71045	-0.715279	-0.786312	-0.698809	-0.779232	-0.736667	-0.611544	-0.524658	-0.61636	-0.548364	-0.460429	-0.389917	-0.621833	-0.522693	-0.227977	-0.572819	-0.368009	-0.285693	-0.377004	-0.460899	-0.448101	-0.488895	-0.352224	-0.379071	-0.463096	-0.352192	-0.439858	-0.385004	-0.454904	-0.364777	-0.385385	-0.428083	-0.166201	-0.447403	-0.2763	-0.339637	-0.218828	-0.250107	-0.383096	-0.269463	-0.299982	-0.185296	-0.340772	-0.341235	-0.395974	-0.211974	-0.305983
ASV54	-0.715611	-0.722336	-0.803964	-0.629562	-0.804098	-0.581959	-0.588622	-0.496215	-0.669629	-0.568925	-0.607086	-0.79579	-0.477903	-0.332031	-0.640654	-0.658313	-0.268858	-0.615394	-0.359219	-0.365772	-0.358257	-0.520876	-0.526879	-0.485758	-0.396124	-0.493923	-0.542824	-0.322331	-0.362762	-0.631414	-0.302444	-0.430703	-0.396477	-0.319739	-0.351159	-0.403427	-0.479629	-0.334154	-0.218177	-0.288309	-0.383816	-0.410535	-0.439525	-0.320315	-0.480838	-0.468929	-0.419595	-0.296282	-0.221335
ASV129	-0.751293	-0.799188	-0.798143	-0.735483	-0.684961	-0.607077	-0.680742	-0.640548	-0.833065	-0.741674	-0.641658	-0.640704	-0.678087	-0.490885	-0.510996	-0.49103	-0.451791	-0.475653	-0.4665	-0.318277	-0.535182	-0.407008	-0.522881	-0.503139	-0.331156	-0.574555	-0.476965	-0.504657	-0.419619	-0.457932	-0.459261	-0.372782	-0.265142	-0.273237	-0.479612	-0.404148	-0.490227	-0.185678	-0.168273	-0.369273	-0.48588	-0.142913	-0.37097	-0.289366	-0.354822	-0.358901	-0.268557	-0.325125	-0.305709
ASV124	-0.735557	-0.720928	-0.800975	-0.654688	-0.862168	-0.678246	-0.573121	-0.45035	-0.504331	-0.438777	-0.674542	-0.697864	-0.353306	-0.273962	-0.744747	-0.639777	-0.202681	-0.656644	-0.380057	-0.30087	-0.269266	-0.590239	-0.534942	-0.436993	-0.4606	-0.409149	-0.472344	-0.216418	-0.423689	-0.524824	-0.298713	-0.438897	-0.460336	-0.264191	-0.20271	-0.467588	-0.348325	-0.390352	-0.3697	-0.247369	-0.294776	-0.439138	-0.346885	-0.367589	-0.46612	-0.452744	-0.425881	-0.320526	-0.2942
ASV235	-0.794833	-0.814354	-0.793027	-0.675054	-0.724974	-0.659996	-0.656668	-0.586927	-0.624711	-0.550169	-0.592525	-0.704593	-0.4589	-0.402212	-0.597616	-0.572804	-0.317673	-0.593005	-0.444173	-0.222165	-0.344562	-0.594033	-0.472228	-0.512198	-0.28326	-0.396765	-0.382308	-0.289012	-0.44151	-0.532665	-0.516807	-0.463951	-0.443131	-0.281692	-0.22533	-0.419908	-0.336537	-0.41035	-0.245835	-0.29281	-0.482027	-0.32283	-0.273987	-0.299632	-0.506382	-0.514027	-0.410275	-0.264184	-0.307932
ASV134	-0.784905	-0.791427	-0.785916	-0.751729	-0.746999	-0.620529	-0.655509	-0.547999	-0.69077	-0.584765	-0.622811	-0.766216	-0.523164	-0.390982	-0.629356	-0.632288	-0.333978	-0.61463	-0.431299	-0.26921	-0.375919	-0.54768	-0.516189	-0.444321	-0.343314	-0.513141	-0.383715	-0.327024	-0.393863	-0.503254	-0.48475	-0.402686	-0.452605	-0.24608	-0.373144	-0.459637	-0.387733	-0.324093	-0.251975	-0.235339	-0.427232	-0.299649	-0.259308	-0.301813	-0.538526	-0.540512	-0.392966	-0.268054	-0.182759
[truncated: 117 more columns]

## Sheet: colon.corr.fdr
	freq__lineages__10_CD19-TCRb-CD3-NK1.1- cells	freq__CD19-TCRb-CD3-NK1.1- cells__25_10,20,23,25,5	abso__lineages__10_CD19-TCRb-CD3-NK1.1- cells	freq__manual__IgD-IgM-	freq__TCRb+CD3+ T cells__9_CD8+Tcells	freq__lineages__20_CD19-TCRb-CD3-NK1.1- cells	freq__lineages__24_CD19+B220+ B cells	freq__CD19-TCRb-CD3-NK1.1- cells__8_12,19,8	freq__TCRb+CD3+ T cells__20_DN Tcells	freq__manual__NK cells	freq__manual__CD19-TCRb-CD3-NK1.1- cells	freq__manual__IgD-IgM+	freq__lineages__NK cells	freq__CD19-TCRb-CD3-NK1.1- cells__12,19,8	freq__TCRb+CD3+ T cells__12_CD8+Tcells	freq__lineages__6_CD19+B220+ B cells	freq__CD19-TCRb-CD3-NK1.1- cells__19_12,19,8	freq__lineages__9_CD8+Tcells	freq__lineages__13_CD19+B220+ B cells	freq__CD19-TCRb-CD3-NK1.1- cells__9_3,4,7,9	freq__TCRb+CD3+ T cells__CD8+Tcells	freq__TCRb+CD3+ T cells__5_CD8+Tcells	freq__lineages__CD19-TCRb-CD3-NK1.1- cells	abso__lineages__24_CD19+B220+ B cells	freq__CD19-TCRb-CD3-NK1.1- cells__6_6	freq__lineages__26_DN Tcells	freq__lineages__16_CD8+TCRb-	freq__manual__CD8+Tcells	abso__lineages__20_CD19-TCRb-CD3-NK1.1- cells	freq__TCRb+CD3+ T cells__17_CD8+Tcells	freq__lineages__18_CD19-TCRb-CD3-NK1.1- cells	abso__manual__IgD-IgM-	freq__CD19-TCRb-CD3-NK1.1- cells__7_3,4,7,9	freq__CD19-TCRb-CD3-NK1.1- cells__17_1,11,17,2,21,22,24	freq__lineages__CD8+Tcells	freq__TCRb+CD3+ T cells__19_CD4+Tcells	abso__lineages__9_CD8+Tcells	freq__manual__CD8+EM	freq__lineages__1_CD19-TCRb-CD3-NK1.1- cells	abso__manual__CD62L-CD11b+NK	abso__lineages__18_CD19-TCRb-CD3-NK1.1- cells	freq__CD19-TCRb-CD3-NK1.1- cells__3,4,7,9	abso__lineages__CD8+TCRb-	abso__lineages__1_CD19-TCRb-CD3-NK1.1- cells	freq__manual__DN Tcells	freq__TCRb+CD3+ T cells__DN Tcells	freq__TCRb+CD3+ T cells__1_CD4+Tcells	abso__manual__CD19-TCRb-CD3-NK1.1- cells	freq__manual__CD62L-CD11b+NK
ASV70	0.0259687	0.0291065	0.0517132	0.0694529	0.0892655	0.173	0.189589	0.288874	0.256451	0.308116	0.215828	0.306917	0.370169	0.472631	0.444283	0.340008	0.497566	0.388898	0.410347	0.452958	0.355314	0.502655	0.453697	0.507708	0.495327	0.584331	0.430334	0.411483	0.533281	0.5092	0.660033	0.578852	0.521459	0.660033	0.591599	0.627914	0.595857	0.634592	0.745736	0.682436	0.751216	0.627103	0.640747	0.746129	0.767921	0.766818	0.652098	0.768955	0.836246
ASV56	0.0259687	0.0481904	0.0672068	0.128976	0.0991821	0.229181	0.240614	0.379337	0.333214	0.361551	0.257259	0.395022	0.452104	0.576871	0.328402	0.284288	0.634428	0.298549	0.593856	0.52627	0.364703	0.458083	0.495327	0.665703	0.509058	0.641596	0.488641	0.458083	0.651806	0.595381	0.580571	0.753487	0.410963	0.690842	0.684223	0.670597	0.699324	0.555174	0.753693	0.754533	0.776921	0.578017	0.738393	0.813452	0.692408	0.708623	0.548874	0.853452	0.777142
ASV171	0.0259687	0.0289005	0.0502795	0.0614055	0.139294	0.11289	0.188285	0.288987	0.33488	0.356838	0.221473	0.343268	0.425571	0.44159	0.434115	0.383767	0.470339	0.476468	0.376865	0.46008	0.428048	0.548874	0.497566	0.461751	0.461557	0.644435	0.534733	0.495225	0.473673	0.60173	0.681244	0.519948	0.548874	0.727426	0.654447	0.646486	0.644062	0.657477	0.660857	0.661376	0.766643	0.626357	0.708443	0.707564	0.799429	0.792566	0.737459	0.753069	0.761586
ASV46	0.0396052	0.0396669	0.102204	0.0738532	0.168612	0.183445	0.129257	0.250091	0.317634	0.429833	0.246536	0.311052	0.46381	0.570733	0.372516	0.335369	0.627577	0.385348	0.41543	0.596549	0.496804	0.548874	0.548019	0.495225	0.568387	0.595812	0.639682	0.563506	0.570133	0.645151	0.630968	0.622199	0.525566	0.787434	0.698803	0.591479	0.763511	0.69885	0.715752	0.805782	0.79108	0.718268	0.825756	0.800003	0.689023	0.66644	0.607733	0.851148	0.816643
ASV26	0.0259687	0.0672068	0.0987134	0.17609	0.104622	0.25777	0.300122	0.357588	0.383469	0.397835	0.330194	0.466929	0.509665	0.546655	0.314793	0.295661	0.627914	0.302005	0.644933	0.561784	0.427752	0.397124	0.583302	0.738459	0.487757	0.690842	0.564539	0.527221	0.709972	0.690077	0.5409	0.808274	0.384144	0.687319	0.761586	0.642666	0.789325	0.487531	0.723101	0.799107	0.802442	0.563339	0.8222	0.861592	0.684824	0.692408	0.545612	0.902493	0.736328
ASV201	0.0259687	0.0396669	0.126798	0.0971378	0.17609	0.206261	0.202077	0.266285	0.384163	0.36067	0.364248	0.491089	0.470001	0.403671	0.303393	0.47653	0.473269	0.473017	0.525333	0.500654	0.577866	0.462655	0.658835	0.583168	0.518123	0.666596	0.6186	0.655628	0.627103	0.727068	0.565473	0.677648	0.508305	0.669198	0.797729	0.614354	0.81291	0.563339	0.651933	0.793052	0.817337	0.651357	0.840405	0.84566	0.807516	0.811189	0.778053	0.883851	0.808216
ASV329	0.0431267	0.080355	0.141164	0.0851881	0.2461	0.200479	0.234941	0.43553	0.4251	0.528125	0.298549	0.376477	0.524306	0.5409	0.708443	0.444283	0.482505	0.463602	0.234941	0.431536	0.367154	0.532772	0.513321	0.388898	0.3943	0.753132	0.345346	0.396046	0.469	0.491089	0.879338	0.418058	0.491795	0.833179	0.620601	0.516498	0.576746	0.623348	0.856262	0.766671	0.863396	0.511101	0.561981	0.781447	0.901156	0.880783	0.714458	0.767271	0.938845
ASV256	0.0259687	0.0458833	0.168612	0.0902654	0.163237	0.242004	0.202077	0.239192	0.363447	0.441523	0.431536	0.500272	0.552546	0.455714	0.312027	0.459588	0.508791	0.488336	0.524965	0.46381	0.587056	0.455268	0.713249	0.596581	0.510084	0.719191	0.642666	0.665599	0.695304	0.768326	0.645151	0.718485	0.493051	0.687734	0.775277	0.633825	0.869499	0.551478	0.612445	0.865473	0.896775	0.645151	0.875306	0.8794	0.837042	0.827131	0.730058	0.948877	0.797897
ASV145	0.148526	0.0537863	0.0348595	0.149186	0.250055	0.0810762	0.355314	0.468848	0.351304	0.353026	0.0778651	0.201971	0.340049	0.511869	0.814472	0.417486	0.463381	0.660857	0.191088	0.552026	0.256451	0.818212	0.23876	0.287564	0.484582	0.588351	0.485192	0.276947	0.184139	0.430334	0.866505	0.234941	0.827131	0.861769	0.422269	0.773423	0.256423	0.931239	0.76589	0.311052	0.560161	0.750759	0.431251	0.369208	0.815236	0.79108	0.830141	0.325007	0.678441
ASV237	0.134182	0.0563593	0.0367043	0.139294	0.256451	0.0738532	0.340049	0.479135	0.382194	0.403536	0.0851881	0.206261	0.390925	0.545527	0.80643	0.402664	0.491089	0.660033	0.193384	0.533588	0.265037	0.821471	0.255461	0.284288	0.468511	0.632813	0.497937	0.29285	0.195485	0.455714	0.884821	0.237207	0.798023	0.877915	0.437536	0.784713	0.29285	0.91951	0.750821	0.351304	0.606792	0.717814	0.45834	0.384708	0.824703	0.799561	0.813607	0.362319	0.668598
ASV69	0.0359718	0.0595731	0.196554	0.149141	0.127291	0.362442	0.237206	0.242209	0.265037	0.311052	0.455714	0.505105	0.445846	0.463381	0.246969	0.479531	0.541921	0.452958	0.660753	0.507896	0.587449	0.435245	0.689125	0.714202	0.638865	0.587402	0.610278	0.658419	0.792566	0.727821	0.524731	0.834586	0.559452	0.56133	0.741774	0.674245	0.854194	0.57921	0.675822	0.857743	0.848732	0.753233	0.862936	0.904631	0.774806	0.786124	0.719339	0.95867	0.859231
ASV49	0.0259687	0.307682	0.171542	0.551937	0.231321	0.560439	0.714202	0.491089	0.396229	0.327394	0.411755	0.516407	0.480178	0.289286	0.611967	0.478172	0.370659	0.400921	0.563339	0.504299	0.460228	0.383895	0.684233	0.84467	0.437247	0.611851	0.587056	0.550592	0.868422	0.551066	0.714838	0.872274	0.515542	0.770207	0.793089	0.555126	0.678441	0.470272	0.873165	0.775623	0.802442	0.598214	0.779915	0.909478	0.729635	0.73858	0.66329	0.8593	0.696801
ASV281	0.170466	0.152181	0.236104	0.297447	0.199565	0.542762	0.351852	0.468748	0.214266	0.110757	0.361051	0.479458	0.163237	0.515584	0.432988	0.583163	0.565609	0.32844	0.733544	0.684049	0.468848	0.47197	0.469752	0.769475	0.816193	0.313892	0.294442	0.480056	0.770064	0.39342	0.3943	0.839119	0.69885	0.450208	0.657378	0.596549	0.549685	0.702413	0.981788	0.709972	0.562554	0.860501	0.548912	0.876343	0.700573	0.761989	0.768996	0.787847	0.954352
ASV326	0.0396669	0.199565	0.278729	0.324914	0.312153	0.413085	0.476244	0.491089	0.587056	0.43098	0.515169	0.704706	0.539063	0.384708	0.478141	0.514286	0.448886	0.271189	0.620295	0.69375	0.571413	0.212048	0.779314	0.790004	0.384478	0.75976	0.497566	0.650246	0.753487	0.738302	0.477195	0.802142	0.330194	0.763723	0.943339	0.284543	0.841067	0.295748	0.901505	0.873671	0.794451	0.465522	0.828443	0.977035	0.811073	0.813954	0.745804	0.942201	0.937185
ASV94	0.0259687	0.103577	0.313703	0.267706	0.202077	0.442147	0.438067	0.163237	0.370722	0.509782	0.5409	0.355223	0.633867	0.198235	0.631784	0.569383	0.410963	0.526663	0.454391	0.610143	0.787434	0.31844	0.762352	0.744135	0.731407	0.717814	0.891711	0.833801	0.778637	0.642666	0.480662	0.723686	0.473269	0.590638	0.880017	0.548481	0.896503	0.44939	0.768598	0.935649	0.750759	0.788673	0.988577	0.939895	0.58805	0.562554	0.724632	0.930703	0.854121
ASV315	0.0595731	0.117213	0.199565	0.2127	0.101557	0.361551	0.532318	0.361051	0.455714	0.515309	0.493043	0.153976	0.648645	0.324072	0.400224	0.270511	0.458083	0.580357	0.609649	0.419212	0.839634	0.537373	0.696794	0.747371	0.455714	0.638731	0.87457	0.879402	0.732379	0.69637	0.738393	0.642666	0.572665	0.636331	0.703901	0.705398	0.781029	0.652098	0.455837	0.849554	0.856512	0.574656	0.940729	0.747793	0.593798	0.580571	0.823034	0.857743	0.8792
ASV264	0.206261	0.0291065	0.0728125	0.107255	0.167692	0.0537863	0.166448	0.407541	0.56817	0.50852	0.236735	0.269644	0.541285	0.588351	0.410498	0.444558	0.643235	0.678436	0.501414	0.455714	0.678436	0.859231	0.433649	0.263648	0.546064	0.738302	0.492868	0.684117	0.257515	0.511361	0.879338	0.2543	0.812713	0.621579	0.738393	0.847891	0.508791	0.891042	0.561554	0.485565	0.718568	0.611967	0.506099	0.476654	0.918714	0.93242	0.925285	0.547196	0.8478
ASV339	0.0537863	0.223751	0.314579	0.196554	0.276087	0.506707	0.189433	0.564383	0.444283	0.575051	0.515169	0.563782	0.602621	0.827781	0.31139	0.481158	0.848643	0.317634	0.772101	0.500507	0.519003	0.53093	0.650246	0.753463	0.738302	0.745625	0.425571	0.5849	0.893535	0.590835	0.747751	0.907333	0.318505	0.714838	0.772213	0.749806	0.84588	0.548874	0.919186	0.987064	0.966896	0.614088	0.772252	0.985869	0.82249	0.865371	0.525333	0.987268	0.994006
ASV152	0.170466	0.361581	0.240614	0.311052	0.40345	0.499152	0.469066	0.705584	0.46731	0.454886	0.323543	0.101386	0.436272	0.772732	0.57234	0.253345	0.70856	0.445769	0.537229	0.474199	0.568387	0.682565	0.5409	0.658459	0.638059	0.414916	0.69885	0.638053	0.769073	0.463381	0.847622	0.684654	0.552279	0.854724	0.517899	0.808334	0.607832	0.789277	0.873362	0.830734	0.899232	0.649582	0.76589	0.754471	0.430116	0.440129	0.568387	0.829544	0.97339
ASV44	0.0554727	0.250183	0.206385	0.4182	0.196335	0.659886	0.545612	0.539892	0.276439	0.302263	0.498047	0.295801	0.411758	0.406599	0.295748	0.52116	0.437536	0.521785	0.671471	0.364703	0.753487	0.622199	0.668467	0.763511	0.695304	0.403895	0.596102	0.784999	0.940727	0.39342	0.839575	0.848511	0.727821	0.656583	0.638053	0.738393	0.642666	0.768996	0.745391	0.860117	0.876937	0.759719	0.750601	0.856262	0.793089	0.840096	0.861642	0.879329	0.983198
ASV90	0.246219	0.128976	0.212924	0.205258	0.0396669	0.338502	0.240749	0.330194	0.32834	0.40345	0.400885	0.55581	0.541869	0.580571	0.0694529	0.580571	0.773216	0.481158	0.875865	0.634592	0.807188	0.612086	0.560161	0.701122	0.593798	0.572795	0.419486	0.817531	0.72849	0.694978	0.68562	0.817228	0.754157	0.491795	0.854226	0.578852	0.720641	0.800375	0.692471	0.841156	0.767538	0.788673	0.678048	0.852297	0.888942	0.935702	0.893988	0.819176	0.827867
ASV320	0.261425	0.275264	0.147901	0.361581	0.410961	0.183998	0.573856	0.679308	0.590801	0.62785	0.0855755	0.472631	0.568387	0.698031	0.982634	0.66644	0.6008	0.649582	0.0817782	0.771186	0.277763	0.715252	0.246598	0.39342	0.592895	0.763511	0.492294	0.293581	0.200951	0.421725	0.941294	0.265254	0.802196	0.981798	0.633825	0.670597	0.397339	0.875536	0.902493	0.445881	0.662142	0.828214	0.455348	0.450027	0.868279	0.837212	0.75949	0.298424	0.663475
ASV99	0.143498	0.1405	0.0875246	0.168835	0.427371	0.0851881	0.317728	0.580571	0.602883	0.65622	0.206119	0.346016	0.644855	0.697475	0.754471	0.460258	0.659886	0.745736	0.298549	0.540419	0.438067	0.885271	0.436935	0.32892	0.491795	0.848195	0.691962	0.497566	0.282909	0.654848	0.956144	0.327394	0.697226	0.969587	0.626991	0.876047	0.536775	0.899818	0.68517	0.557352	0.806696	0.649582	0.670044	0.49663	0.878933	0.864136	0.817011	0.559256	0.602469
ASV359	0.292682	0.0559395	0.0849478	0.151243	0.248645	0.153509	0.384046	0.290781	0.214281	0.330169	0.196554	0.204946	0.344407	0.444283	0.86153	0.557352	0.368356	0.899119	0.171993	0.455442	0.40345	0.927195	0.361551	0.257216	0.622921	0.536554	0.651745	0.388391	0.239284	0.564539	0.938986	0.236735	0.992872	0.766953	0.258575	0.914612	0.361581	0.96812	0.57004	0.316361	0.670611	0.940293	0.538094	0.335369	0.905801	0.868279	0.950206	0.395022	0.668425
ASV370	0.271546	0.0563593	0.0860749	0.132907	0.255189	0.142148	0.364248	0.297047	0.242634	0.3943	0.206751	0.208002	0.404818	0.477573	0.85348	0.540521	0.400888	0.900467	0.169682	0.425571	0.412108	0.930379	0.384708	0.251309	0.601172	0.586453	0.672924	0.404411	0.246969	0.590638	0.962356	0.237206	0.988262	0.793119	0.273113	0.925874	0.404874	0.976006	0.542589	0.365071	0.731097	0.915256	0.568383	0.353706	0.917345	0.87532	0.935145	0.438067	0.654331
ASV82	0.434924	0.461557	0.293806	0.407541	0.173768	0.491089	0.446683	0.445881	0.15172	0.0851881	0.226647	0.612445	0.206123	0.753132	0.401683	0.658557	0.794794	0.455714	0.813808	0.731097	0.46381	0.429846	0.46381	0.764194	0.663572	0.199417	0.298549	0.52116	0.738302	0.710976	0.545096	0.893581	0.834586	0.530688	0.68479	0.602043	0.621168	0.77162	0.978961	0.699995	0.735594	0.957391	0.54044	0.868755	0.567855	0.602621	0.659886	0.75603	0.748081
ASV126	0.119351	0.0396669	0.170493	0.265037	0.256451	0.4125	0.401683	0.386725	0.279303	0.352495	0.492868	0.667764	0.433519	0.509665	0.494461	0.683397	0.480178	0.642067	0.559435	0.809331	0.477351	0.623527	0.590929	0.672979	0.882975	0.706513	0.643102	0.508305	0.667716	0.658182	0.506465	0.761586	0.873671	0.755573	0.626303	0.83041	0.772243	0.846885	0.610134	0.6186	0.61326	0.95785	0.799782	0.724296	0.961097	0.958059	0.881458	0.816679	0.767913
ASV15	0.174015	0.1405	0.152373	0.361581	0.0849478	0.397835	0.466929	0.227159	0.263648	0.220491	0.488336	0.407541	0.45128	0.269412	0.200951	0.436	0.512354	0.682158	0.894577	0.412737	0.76609	0.757594	0.706028	0.750759	0.459588	0.530094	0.678095	0.808086	0.790004	0.784713	0.690919	0.839132	0.839132	0.436272	0.754688	0.802142	0.654058	0.821471	0.571169	0.670597	0.723101	0.723686	0.79043	0.815596	0.81291	0.845845	0.93963	0.833166	0.598584
ASV260	0.17186	0.0785483	0.144902	0.236735	0.211594	0.202077	0.495225	0.206385	0.357274	0.454886	0.376477	0.394123	0.569383	0.381179	0.686168	0.455714	0.430334	0.839796	0.422069	0.515584	0.545695	0.788546	0.63667	0.564539	0.511558	0.722186	0.88008	0.599193	0.490002	0.86464	0.802196	0.555492	0.886477	0.759719	0.555174	0.890057	0.746391	0.888402	0.38126	0.546349	0.79323	0.849346	0.883319	0.580095	0.840737	0.780689	0.865565	0.728256	0.427752
ASV148	0.0561602	0.0851881	0.244733	0.0563593	0.459505	0.152156	0.121635	0.361581	0.56817	0.61184	0.470699	0.567253	0.64796	0.473277	0.491089	0.724632	0.444283	0.798672	0.309875	0.41227	0.767842	0.738136	0.776374	0.288874	0.539757	0.844914	0.738302	0.812219	0.491089	0.821431	0.888402	0.414858	0.65966	0.875306	0.83466	0.70905	0.851273	0.768169	0.591599	0.849627	0.96006	0.707564	0.857782	0.798337	0.997596	0.988773	0.975569	0.869936	0.851629
ASV144	0.562927	0.389333	0.0857972	0.464939	0.130381	0.388048	0.574154	0.610244	0.170628	0.269808	0.0431267	0.373109	0.295895	0.708369	0.563506	0.612445	0.823034	0.581436	0.680581	0.880642	0.445846	0.918383	0.0949951	0.627103	0.616562	0.265037	0.337167	0.416545	0.478141	0.440369	0.875641	0.706421	0.995657	0.8792	0.506967	0.591599	0.11289	0.880017	0.942728	0.435977	0.364877	0.999631	0.307602	0.491089	0.793089	0.835392	0.895774	0.188285	0.497566
ASV295	0.277763	0.0576317	0.0971378	0.126653	0.284288	0.128976	0.354996	0.293806	0.271546	0.427974	0.231321	0.230824	0.444025	0.481178	0.845564	0.563401	0.405625	0.936108	0.17609	0.415474	0.45944	0.954053	0.424003	0.242004	0.611556	0.622921	0.729989	0.455714	0.246536	0.644889	0.971265	0.234941	0.995536	0.808274	0.297447	0.952194	0.454391	0.967023	0.491089	0.380348	0.762195	0.924588	0.614088	0.348531	0.936803	0.892372	0.956995	0.460228	0.624061
ASV168	0.325753	0.238033	0.369277	0.431251	0.33226	0.625969	0.360719	0.20886	0.0771444	0.0614793	0.495327	0.593798	0.168612	0.324172	0.458083	0.829101	0.526974	0.517189	0.762524	0.925464	0.716079	0.472631	0.658478	0.716864	0.920056	0.256423	0.579778	0.725631	0.806066	0.617853	0.195485	0.8792	0.886983	0.542589	0.842112	0.419212	0.686786	0.809331	0.98231	0.786122	0.335864	0.958476	0.776921	0.96812	0.664135	0.696503	0.909478	0.827602	0.891711
ASV89	0.153976	0.200951	0.237157	0.185451	0.307262	0.232119	0.501414	0.633668	0.741195	0.491493	0.498466	0.677708	0.593937	0.61446	0.389643	0.338029	0.522524	0.722477	0.802142	0.202219	0.52116	0.764759	0.761586	0.796031	0.167692	0.817011	0.622199	0.619525	0.640723	0.978184	0.875511	0.756227	0.607766	0.67124	0.645895	0.927837	0.809934	0.690341	0.401683	0.661374	0.969899	0.366311	0.802142	0.730305	0.960009	0.96601	0.901272	0.901011	0.865473
ASV39	0.342354	0.491795	0.424398	0.551478	0.455714	0.537373	0.516498	0.538204	0.419559	0.681398	0.423098	0.767942	0.713249	0.621905	0.868422	0.935908	0.718568	0.418542	0.288874	0.983103	0.644881	0.272389	0.574154	0.491089	0.758582	0.798354	0.350639	0.638707	0.607964	0.430334	0.772732	0.604299	0.683356	0.996314	0.987755	0.0561602	0.671751	0.633435	0.851119	0.926223	0.57004	0.912049	0.595671	0.965467	0.912942	0.893515	0.772361	0.701961	0.732128
ASV91	0.146594	0.370169	0.388853	0.274586	0.308038	0.515169	0.63667	0.914612	0.850386	0.856262	0.686782	0.440369	0.897671	0.817185	0.362372	0.307628	0.789325	0.321484	0.825979	0.633821	0.854226	0.313892	0.717133	0.889291	0.454077	0.920291	0.627103	0.905027	0.825976	0.651696	0.812236	0.741254	0.170628	0.877352	0.867148	0.593798	0.851581	0.381102	0.723101	0.995345	0.976602	0.199417	0.873671	0.866106	0.73022	0.764759	0.734316	0.959702	0.877915
ASV194	0.455714	0.298549	0.294442	0.466755	0.355314	0.341415	0.508791	0.710757	0.627423	0.433519	0.255003	0.67319	0.458083	0.721575	0.591712	0.8792	0.662176	0.555174	0.452104	0.925164	0.747407	0.458433	0.425571	0.491977	0.859558	0.568387	0.361551	0.747169	0.383253	0.400432	0.651933	0.4243	0.903478	0.754949	0.918617	0.541869	0.609869	0.799782	0.900467	0.545517	0.569383	0.928338	0.451095	0.594038	0.867532	0.884785	0.936323	0.462582	0.952583
ASV137	0.575046	0.254396	0.225676	0.492868	0.316718	0.481158	0.695508	0.502197	0.208002	0.136134	0.255258	0.325753	0.152181	0.458083	0.938915	0.651933	0.407597	0.763728	0.432486	0.767271	0.379337	0.814674	0.307628	0.569623	0.768955	0.290482	0.440369	0.321484	0.408297	0.3873	0.735819	0.472375	0.944274	0.629059	0.341415	0.772101	0.203997	0.985518	0.927592	0.242004	0.36067	0.9927	0.344407	0.473571	0.792491	0.772095	0.948807	0.305264	0.904604
ASV223	0.611447	0.104622	0.236735	0.0892655	0.238033	0.25777	0.259889	0.295801	0.0888276	0.39342	0.285516	0.369153	0.39342	0.81291	0.730269	0.561981	0.810148	0.819353	0.55581	0.873671	0.393106	0.909478	0.298549	0.500118	0.854194	0.503063	0.673207	0.368839	0.364248	0.800924	0.703901	0.576871	0.984128	0.794676	0.228478	0.890445	0.532411	0.881568	0.707139	0.544357	0.548874	0.921426	0.686168	0.5041	0.814674	0.76589	0.849346	0.564191	0.690763
ASV19	0.30594	0.311052	0.344407	0.559241	0.206261	0.474199	0.569383	0.455714	0.508842	0.527668	0.571759	0.695304	0.710332	0.696801	0.515551	0.735854	0.731524	0.581231	0.678095	0.747388	0.752609	0.285422	0.729583	0.645895	0.796752	0.793089	0.505358	0.798099	0.724122	0.605643	0.709426	0.698157	0.785335	0.572692	0.93799	0.753233	0.8792	0.507794	0.768229	0.761478	0.829981	0.792491	0.699324	0.8478	0.842277	0.83329	0.713034	0.884652	0.692471
ASV74	0.361581	0.361581	0.244613	0.468903	0.492254	0.356838	0.511544	0.884143	0.874751	0.893507	0.463375	0.0990829	0.87982	0.974981	0.421109	0.171261	0.95867	0.335369	0.572692	0.90027	0.896729	0.627597	0.621168	0.477376	0.678677	0.840518	0.832966	0.947149	0.584276	0.433519	0.890982	0.397619	0.495454	0.947449	0.904867	0.702727	0.773149	0.754662	0.736162	0.867532	0.814547	0.400885	0.85102	0.611099	0.461718	0.433649	0.557758	0.806272	0.972694
ASV55	0.448255	0.040262	0.32892	0.0817782	0.487008	0.0709489	0.0910552	0.380197	0.607256	0.636923	0.333176	0.547693	0.575934	0.750242	0.879353	0.809331	0.759719	0.8593	0.346313	0.79358	0.575051	0.873152	0.412673	0.238314	0.938698	0.876854	0.632335	0.548874	0.0973203	0.645151	0.681398	0.196554	0.879591	0.642666	0.755573	0.931752	0.660106	0.937185	0.827638	0.5041	0.574703	0.952546	0.611967	0.535429	0.940729	0.928079	0.928711	0.536153	0.925164
ASV3	0.265037	0.246969	0.346313	0.553484	0.297447	0.489345	0.586453	0.45042	0.52451	0.476905	0.592257	0.738393	0.627681	0.617165	0.593798	0.760129	0.593798	0.672554	0.610928	0.709925	0.685055	0.413331	0.76589	0.660857	0.83696	0.785294	0.598785	0.735819	0.724296	0.656718	0.685654	0.70856	0.852371	0.593351	0.879249	0.845764	0.889291	0.593854	0.699324	0.683023	0.834586	0.849593	0.754471	0.817185	0.899305	0.885567	0.792566	0.889058	0.746161
ASV262	0.084591	0.220174	0.473673	0.198427	0.411755	0.402664	0.311052	0.279303	0.599701	0.785542	0.76948	0.738638	0.875613	0.536775	0.434032	0.664266	0.569383	0.79108	0.575934	0.426498	0.858069	0.595831	0.973927	0.643646	0.538775	0.953324	0.907906	0.91279	0.848194	0.993694	0.88804	0.792211	0.570733	0.845764	0.897619	0.763511	0.942336	0.592895	0.455348	0.980045	0.897932	0.684284	0.959207	0.982417	0.98919	0.968232	0.867148	0.902493	0.77162
ASV213	0.24886	0.374278	0.39342	0.251914	0.235493	0.483554	0.434115	0.570014	0.605364	0.562554	0.687135	0.460228	0.738393	0.687734	0.0457317	0.357588	0.774062	0.670472	0.988443	0.263593	0.9503	0.716471	0.875613	0.845645	0.372516	0.680171	0.793925	0.992049	0.921008	0.955331	0.872616	0.899079	0.573694	0.597344	0.818263	0.870776	0.915999	0.70905	0.460408	0.974147	0.941639	0.476593	0.949327	0.909688	0.774503	0.819176	0.892554	0.97817	0.932336
ASV252	0.260964	0.0840611	0.341415	0.168342	0.563339	0.359742	0.437238	0.288874	0.325753	0.453287	0.731097	0.718568	0.554287	0.383253	0.839119	0.679958	0.31819	0.904379	0.527221	0.749695	0.474297	0.748552	0.823034	0.600701	0.6563	0.8792	0.845564	0.514286	0.553243	0.982523	0.579888	0.641596	0.87325	0.873352	0.527413	0.834586	0.82744	0.86757	0.627914	0.673299	0.711054	0.889058	0.936108	0.805782	0.997596	0.959182	0.987755	0.901156	0.706091
ASV200	0.415474	0.361581	0.449659	0.348531	0.6881	0.488069	0.449089	0.921426	0.849998	0.905886	0.476663	0.203259	0.79909	0.999969	0.731652	0.455714	0.949327	0.491089	0.443808	0.95647	0.817276	0.769027	0.525008	0.582373	0.980526	0.806066	0.907906	0.846087	0.591599	0.425571	0.799561	0.477195	0.567951	0.959911	0.774566	0.847644	0.802823	0.888918	0.870776	0.909378	0.79861	0.79762	0.906078	0.633825	0.515653	0.505214	0.632813	0.78787	0.821413
ASV225	0.209649	0.246969	0.284288	0.538998	0.718568	0.411626	0.707564	0.785294	0.876343	0.725292	0.739674	0.335864	0.777618	0.560476	0.81464	0.342354	0.433519	0.703901	0.476654	0.662845	0.769594	0.671163	0.87375	0.498686	0.536473	0.956667	0.868422	0.833801	0.57004	0.627132	0.84566	0.333087	0.624006	0.977516	0.84588	0.846814	0.761525	0.621905	0.684284	0.644889	0.793089	0.293568	0.865473	0.675684	0.813808	0.760936	0.879591	0.867475	0.960058
ASV221	0.455169	0.727068	0.479857	0.817598	0.544357	0.697917	0.964071	0.88732	0.671751	0.550423	0.294383	0.798988	0.567386	0.848195	0.94217	0.773372	0.8222	0.596785	0.645151	0.880017	0.189734	0.56393	0.368839	0.997393	0.866559	0.718154	0.622199	0.244613	0.725665	0.596549	0.690642	0.91951	0.731707	0.817512	0.716864	0.913623	0.610903	0.702413	0.940729	0.57004	0.707411	0.950206	0.649582	0.761586	0.590801	0.607543	0.495225	0.577866	0.703901
ASV13	0.486014	0.534406	0.474199	0.613589	0.578624	0.485169	0.613518	0.604613	0.584989	0.807188	0.494461	0.86314	0.833179	0.626972	0.965145	0.997596	0.708356	0.688222	0.28506	0.984482	0.707564	0.510084	0.615657	0.430116	0.7531	0.940729	0.455348	0.685832	0.483359	0.557417	0.900997	0.489516	0.837479	0.967023	0.995986	0.212024	0.660033	0.776728	0.925655	0.847587	0.591336	0.929218	0.587449	0.890445	0.973726	0.98919	0.929573	0.595831	0.5849
ASV83	0.142709	0.293172	0.368548	0.525119	0.520196	0.340929	0.741195	0.708623	0.976783	0.976783	0.772252	0.755516	0.975813	0.619525	0.554382	0.552383	0.562518	0.752609	0.481887	0.702311	0.929807	0.571793	0.969696	0.650743	0.395131	0.890586	0.967731	0.98225	0.691687	0.933541	0.976012	0.555134	0.593856	0.960574	0.986943	0.752078	0.970338	0.548874	0.233662	0.893988	0.969491	0.368356	0.975334	0.777142	0.983319	0.982393	0.904392	0.975285	0.634475
ASV117	0.523578	0.39342	0.523578	0.276601	0.376477	0.455169	0.661374	0.586826	0.602332	0.526663	0.577866	0.771114	0.635346	0.54779	0.491094	0.783449	0.589896	0.794676	0.808936	0.878972	0.89402	0.579888	0.733238	0.89822	0.602469	0.651892	0.8792	0.923494	0.63667	0.983326	0.525917	0.801119	0.858459	0.7767	0.8222	0.591447	0.888173	0.86547	0.581804	0.843527	0.805748	0.943009	0.971777	0.777539	0.835392	0.831726	0.964261	0.786463	0.889354
ASV111	0.650743	0.569383	0.358379	0.265254	0.52451	0.20886	0.526741	0.73942	0.651933	0.57886	0.250091	0.734143	0.587098	0.905977	0.706023	0.592597	0.790004	0.879338	0.594421	0.511361	0.455714	0.957391	0.580571	0.548209	0.16726	0.661305	0.564539	0.509782	0.399108	0.979197	0.937074	0.600355	0.935315	0.984482	0.518319	0.839487	0.631261	0.982212	0.676561	0.602621	0.971374	0.779471	0.620528	0.588404	0.976978	0.960058	0.932211	0.636923	0.617576
ASV4	0.142709	0.257239	0.542762	0.451095	0.469066	0.515551	0.596549	0.45759	0.846853	0.749372	0.754625	0.926223	0.815231	0.404818	0.510084	0.78269	0.455714	0.87931	0.738801	0.364248	0.845133	0.851581	0.970978	0.899232	0.595812	0.954352	0.950914	0.880017	0.889354	0.98339	0.885706	0.926223	0.77469	0.67943	0.940018	0.940729	0.96088	0.743301	0.342158	0.900467	0.909142	0.770064	0.96877	0.937538	0.900295	0.895743	0.995986	0.979906	0.858707
ASV286	0.505214	0.0896078	0.277763	0.205339	0.750759	0.138497	0.438067	0.495225	0.585287	0.517621	0.417364	0.5041	0.470272	0.525333	0.958109	0.76743	0.403536	0.96136	0.237754	0.731123	0.431251	0.96161	0.517608	0.28035	0.817531	0.854157	0.886044	0.423454	0.0851881	0.837034	0.814547	0.16726	0.970169	0.896594	0.430334	0.969473	0.495225	0.914582	0.676017	0.214266	0.526974	0.978659	0.723101	0.316361	0.98339	0.949706	0.93742	0.400463	0.755573
ASV123	0.517594	0.55391	0.569127	0.455714	0.460228	0.483009	0.497559	0.677749	0.636217	0.836731	0.5409	0.883004	0.892882	0.979612	0.61271	0.851119	0.96161	0.592617	0.790004	0.973446	0.713753	0.379052	0.633938	0.82385	0.96088	0.916202	0.774503	0.793841	0.714879	0.912876	0.580357	0.880783	0.63434	0.917747	0.963487	0.792	0.994006	0.660033	0.888589	0.964071	0.870776	0.98297	0.941129	0.900467	0.717133	0.704327	0.536775	0.928067	0.573694
ASV130	0.169682	0.374521	0.625229	0.557417	0.51893	0.555174	0.642666	0.698354	0.99413	0.914961	0.836786	0.922196	0.972135	0.690157	0.298549	0.710757	0.765414	0.646395	0.87982	0.704781	0.992708	0.546136	0.99624	0.961177	0.738136	0.975783	0.986943	0.960652	0.92849	0.988773	0.699324	0.940071	0.461856	0.769867	0.867315	0.861832	0.814547	0.422881	0.435092	0.990676	0.940584	0.577704	0.876854	0.978961	0.943131	0.95867	0.873385	0.902899	0.947737
ASV106	0.187424	0.538775	0.724364	0.750601	0.732335	0.737459	0.619525	0.339789	0.784887	0.776213	0.801	0.995203	0.830529	0.229602	0.798397	0.996135	0.462828	0.760331	0.551698	0.797729	0.920366	0.645151	0.972694	0.813115	0.758367	0.947364	0.92697	0.94148	0.957691	0.92283	0.790004	0.9503	0.70774	0.895419	0.807188	0.404818	0.958166	0.580613	0.967529	0.969689	0.94765	0.9093	0.96088	0.836786	0.954587	0.959754	0.970169	0.965453	0.793087
ASV157	0.152247	0.557417	0.685903	0.651911	0.842674	0.735819	0.644855	0.793816	0.914961	0.879338	0.814674	0.887417	0.900467	0.815477	0.660033	0.802892	0.84308	0.545612	0.750707	0.972135	0.867532	0.454689	0.967731	0.952546	0.975199	0.982212	0.962515	0.953578	0.967854	0.918013	0.452626	0.982634	0.328268	0.994141	0.912344	0.793361	0.854226	0.427974	0.906465	0.942498	0.940318	0.835106	0.806499	0.95925	0.690842	0.690842	0.643235	0.889354	0.932336
ASV236	0.753487	0.48441	0.325753	0.568387	0.21104	0.570994	0.634592	0.65085	0.342354	0.242229	0.400885	0.579888	0.380197	0.626488	0.380415	0.814478	0.802499	0.859949	0.988745	0.678095	0.830056	0.989135	0.400432	0.781168	0.727335	0.382784	0.377355	0.793089	0.68517	0.63667	0.875865	0.823034	0.922309	0.45759	0.688222	0.879338	0.263593	0.897619	0.872457	0.502535	0.545612	0.976012	0.355314	0.634773	0.950323	0.99413	0.885072	0.418651	0.796633
ASV63	0.677838	0.578069	0.46008	0.747793	0.508791	0.609879	0.738302	0.985484	0.943494	0.939511	0.660033	0.495225	0.964261	0.829981	0.197583	0.220174	0.8222	0.168209	0.976783	0.772213	0.94498	0.430334	0.715004	0.875865	0.8794	0.889354	0.870499	0.99441	0.821708	0.706028	0.567386	0.84588	0.5409	0.936108	0.979075	0.698354	0.969776	0.698831	0.784112	0.9399	0.716761	0.580993	0.967023	0.777952	0.345948	0.334912	0.39342	0.94987	0.909893
ASV224	0.306746	0.437951	0.393609	0.514639	0.437951	0.605641	0.741195	0.929889	0.8792	0.732379	0.770986	0.614917	0.8593	0.792891	0.0563593	0.463375	0.8593	0.659886	0.904392	0.724307	0.992129	0.776921	0.81909	0.99326	0.686162	0.875613	0.926173	0.95974	0.928588	0.901922	0.686168	0.957391	0.576435	0.819353	0.938731	0.967584	0.900295	0.766671	0.451527	0.904604	0.896775	0.52116	0.992548	0.793089	0.781081	0.865551	0.975569	0.951002	0.929211
ASV301	0.340049	0.566648	0.479543	0.611967	0.8792	0.701189	0.618688	0.831157	0.705203	0.84073	0.628755	0.32475	0.776728	0.717133	0.814973	0.738638	0.670035	0.762871	0.31139	0.911178	0.924542	0.906078	0.815736	0.487619	0.905139	0.763511	0.991333	0.948807	0.810196	0.542589	0.962407	0.58633	0.80075	0.735635	0.854194	0.68562	0.777423	0.982485	0.925164	0.962247	0.814014	0.907906	0.982212	0.825748	0.782868	0.754157	0.926166	0.839634	0.964071
ASV60	0.550691	0.421012	0.603065	0.5849	0.727068	0.340463	0.58805	0.646486	0.962537	0.995936	0.571844	0.47361	0.969723	0.770688	0.959318	0.801389	0.851024	0.799806	0.244733	0.956643	0.924542	0.739782	0.703146	0.403671	0.918126	0.975285	0.952194	0.91951	0.314581	0.55581	0.879586	0.193384	0.724632	0.942093	0.964261	0.757594	0.8593	0.759136	0.937185	0.820831	0.703259	0.802211	0.883661	0.717133	0.765414	0.701366	0.813865	0.660753	0.927827
ASV230	0.335864	0.580993	0.772239	0.678448	0.468748	0.928103	0.635727	0.563506	0.598541	0.590638	0.937074	0.927619	0.753487	0.728576	0.228211	0.761586	0.865601	0.475937	0.918854	0.808936	0.922196	0.395022	0.997596	0.912164	0.920381	0.766284	0.836371	0.967162	0.817545	0.953371	0.409394	0.761586	0.538775	0.533281	0.987139	0.752609	0.88078	0.455169	0.905476	0.870144	0.985484	0.860176	0.937185	0.771505	0.790004	0.84019	0.726206	0.707139	0.977854
ASV319	0.573694	0.372516	0.417366	0.642666	0.555174	0.814674	0.640037	0.373628	0.0431267	0.0576317	0.548481	0.632335	0.101386	0.251309	0.737459	0.981357	0.292059	0.974606	0.608722	0.852371	0.770064	0.972498	0.631046	0.643053	0.948608	0.173471	0.767271	0.717133	0.832214	0.552955	0.684233	0.836248	0.670579	0.716864	0.514286	0.859267	0.480049	0.79142	0.900962	0.540419	0.40345	0.569383	0.697115	0.750707	0.982353	0.994949	0.805782	0.577866	0.84588
ASV185	0.231321	0.240749	0.595831	0.486862	0.692171	0.681244	0.714458	0.515653	0.766282	0.591599	0.772243	0.923643	0.567855	0.184037	0.837761	0.857743	0.214268	0.96431	0.710976	0.505298	0.689125	0.972509	0.91951	0.972135	0.755723	0.86757	0.989842	0.687135	0.882531	0.997393	0.78209	0.964261	0.92697	0.745736	0.749959	0.963393	0.908498	0.974147	0.576901	0.784043	0.928588	0.955887	0.975269	0.907906	0.846878	0.83329	0.853942	0.932615	0.998355
ASV58	0.629705	0.298549	0.67319	0.237206	0.720278	0.184139	0.271546	0.405528	0.8478	0.925429	0.52927	0.772252	0.867532	0.677522	0.941315	0.979075	0.750759	0.974927	0.221473	0.827638	0.816936	0.905028	0.68517	0.280857	0.845645	0.98919	0.823681	0.772252	0.163237	0.86464	0.921891	0.196554	0.880026	0.83466	0.959182	0.761068	0.845645	0.922767	0.923655	0.795236	0.820833	0.959318	0.805782	0.768996	0.969797	0.996871	0.99446	0.63667	0.92849
ASV212	0.569383	0.617003	0.753693	0.849619	0.684284	0.685055	0.841083	0.570733	0.802669	0.686479	0.676102	0.972652	0.781667	0.708544	0.982212	0.956804	0.8792	0.651892	0.820093	0.893581	0.660033	0.341058	0.768698	0.982634	0.977132	0.944588	0.890445	0.719937	0.732374	0.86757	0.160502	0.932336	0.698031	0.634475	0.89822	0.773423	0.981357	0.4551	0.900467	0.797507	0.473269	0.990769	0.965453	0.988286	0.587449	0.572949	0.632639	0.870156	0.685691
ASV234	0.407541	0.553397	0.806073	0.568562	0.53632	0.92504	0.478141	0.569383	0.547693	0.550423	0.931729	0.902715	0.656149	0.738393	0.236735	0.883748	0.825088	0.582004	0.977035	0.745087	0.965453	0.509782	0.985484	0.992708	0.984944	0.672524	0.747783	0.982212	0.8706	0.878374	0.513476	0.876854	0.668467	0.491089	0.982212	0.761586	0.937185	0.603909	0.944274	0.867475	0.996729	0.939749	0.999631	0.805447	0.889058	0.940932	0.875613	0.768955	0.811247
ASV180	0.491977	0.65966	0.568413	0.649505	0.751663	0.742756	0.593856	0.774806	0.593856	0.729635	0.625489	0.84019	0.757079	0.846322	0.433649	0.933313	0.867532	0.643251	0.700088	0.909384	0.940042	0.680581	0.832876	0.759719	0.952848	0.699114	0.931035	0.973918	0.901463	0.859558	0.705097	0.930268	0.855059	0.836336	0.990429	0.483554	0.958059	0.941001	0.927619	0.992872	0.790004	0.951786	0.989578	0.958166	0.851273	0.85348	0.924742	0.920056	0.750601
ASV75	0.650014	0.676561	0.646486	0.814492	0.497566	0.750861	0.716864	0.8475	0.936038	0.870821	0.846699	0.550423	0.954352	0.972012	0.165217	0.231321	0.887455	0.256451	0.904604	0.970302	0.98919	0.459501	0.945726	0.95428	0.768326	0.865601	0.879329	0.93799	0.988443	0.847622	0.630632	0.973927	0.469004	0.827938	0.90639	0.772101	0.963316	0.497566	0.846087	0.979075	0.929623	0.430334	0.99514	0.996403	0.360719	0.374974	0.420005	0.88458	0.982212
ASV52	0.634475	0.352635	0.563506	0.42621	0.785294	0.199565	0.520196	0.739023	0.976074	0.996701	0.573856	0.541726	0.967006	0.837479	0.967023	0.8583	0.809934	0.927592	0.200158	0.944274	0.915654	0.825756	0.666396	0.236735	0.888589	0.944482	0.915343	0.907906	0.118155	0.670472	0.938915	0.0431267	0.84588	0.985518	0.978956	0.8478	0.821413	0.87457	0.817388	0.702367	0.73942	0.814307	0.8222	0.51893	0.918383	0.86757	0.961113	0.557287	0.925164
ASV324	0.505105	0.430116	0.495225	0.455714	0.458386	0.308038	0.500734	0.611967	0.916788	0.992548	0.831252	0.724632	0.908508	0.951885	0.277763	0.5092	0.95867	0.832829	0.811269	0.708805	0.989619	0.721839	0.982523	0.53716	0.468848	0.909478	0.936803	0.944588	0.724296	0.972498	0.965467	0.619525	0.726377	0.98549	0.988026	0.889354	0.912	0.727483	0.227993	0.977155	0.873671	0.468748	0.988773	0.835392	0.986943	0.955668	0.83625	0.957391	0.506969
ASV276	0.854226	0.371715	0.347723	0.368839	0.56692	0.55979	0.458156	0.768996	0.234446	0.146155	0.444842	0.593269	0.156943	0.813865	0.425571	0.918383	0.693783	0.95974	0.842594	0.906308	0.784887	0.969793	0.4182	0.505105	0.974927	0.219377	0.513321	0.741528	0.52451	0.690842	0.775183	0.626991	0.687319	0.821471	0.380348	0.943516	0.330194	0.615652	0.792017	0.395022	0.478448	0.808936	0.439942	0.425571	0.989441	0.982212	0.741905	0.406707	0.976012
ASV310	0.690842	0.79108	0.670472	0.800276	0.378666	0.975285	0.827781	0.705203	0.240614	0.326694	0.796227	0.889058	0.530094	0.768886	0.351304	0.8792	0.870964	0.634568	0.891745	0.879836	0.825407	0.619864	0.805617	0.958193	0.875306	0.427845	0.515551	0.842112	0.894529	0.84467	0.676561	0.802442	0.939976	0.64566	0.813865	0.687319	0.81002	0.881568	0.996177	0.978293	0.835843	0.982212	0.797789	0.950864	0.870821	0.925164	0.912164	0.984397	0.879835
ASV202	0.380197	0.429207	0.376482	0.645895	0.6288	0.643235	0.751376	0.938847	0.889354	0.863358	0.82104	0.474199	0.930283	0.8222	0.118677	0.611967	0.787434	0.796129	0.872274	0.883748	0.879089	0.839083	0.895698	0.738393	0.897913	0.892464	0.972579	0.816643	0.882874	0.738393	0.881343	0.717657	0.854194	0.960574	0.962407	0.95767	0.944896	0.92697	0.284288	0.897307	0.883319	0.734143	0.977465	0.638208	0.868284	0.888722	0.976048	0.91951	0.898016
ASV173	0.480178	0.813954	0.827476	0.856007	0.705584	0.987755	0.96161	0.801821	0.687264	0.550423	0.888681	0.840765	0.630515	0.672926	0.873352	0.841665	0.515653	0.767776	0.778761	0.5409	0.793925	0.491977	0.98628	0.980954	0.870707	0.613589	0.844963	0.839487	0.906919	0.823034	0.852674	0.979356	0.825407	0.679999	0.787434	0.892372	0.996262	0.595857	0.910757	0.979906	0.896655	0.897932	0.962407	0.970613	0.823034	0.814472	0.803133	0.91279	0.859187
ASV29	0.645895	0.703901	0.686786	0.700249	0.416192	0.877915	0.733537	0.468748	0.2662	0.591575	0.75949	0.904604	0.703011	0.544847	0.832699	0.976627	0.773149	0.934861	0.957386	0.588404	0.713159	0.972525	0.763511	0.936525	0.773482	0.756165	0.5409	0.656005	0.98919	0.853591	0.992708	0.960058	0.988773	0.634475	0.745804	0.821245	0.661374	0.997719	0.990403	0.953324	0.906078	0.974606	0.700329	0.969724	0.8792	0.841067	0.988435	0.889291	0.71396
ASV307	0.86144	0.647596	0.746566	0.559435	0.642915	0.611723	0.433649	0.758416	0.839487	0.971191	0.761478	0.573062	0.993093	0.907906	0.726146	0.634592	0.947364	0.595831	0.560161	0.967823	0.95867	0.760936	0.85348	0.39342	0.786463	0.937074	0.667865	0.941783	0.726759	0.719756	0.906038	0.526974	0.833003	0.942702	0.947149	0.527221	0.95451	0.915256	0.926325	0.952194	0.978857	0.760936	0.813865	0.927837	0.937651	0.8792	0.673824	0.981513	0.951399
ASV14	0.64431	0.343611	0.693702	0.452104	0.550423	0.691411	0.493051	0.495454	0.605641	0.491089	0.877915	0.779314	0.593856	0.435751	0.59179	0.879836	0.698344	0.952194	0.925429	0.620818	0.950864	0.984482	0.84403	0.901156	0.889458	0.809331	0.757079	0.92354	0.846699	0.904604	0.609879	0.907906	0.929847	0.243676	0.878774	0.965785	0.75235	0.953623	0.896717	0.836497	0.68562	0.909488	0.837069	0.959702	0.994846	0.94965	0.817011	0.901198	0.927032
ASV95	0.588351	0.564266	0.411626	0.68517	0.741163	0.737029	0.893988	0.750601	0.400885	0.202077	0.660033	0.746953	0.306917	0.63667	0.898497	0.706023	0.433649	0.958059	0.852297	0.452104	0.326085	0.944986	0.768408	0.884352	0.749466	0.560439	0.862874	0.398949	0.842594	0.969804	0.910994	0.93014	0.882531	0.8222	0.197583	0.745087	0.591599	0.904796	0.643338	0.337821	0.888589	0.995893	0.787434	0.618688	0.971533	0.96601	0.986077	0.793087	0.635622
ASV269	0.562554	0.789277	0.942355	0.633825	0.707448	0.771444	0.796129	0.623879	0.927619	0.948608	0.98628	0.699796	0.874591	0.735099	0.98297	0.79108	0.889354	0.678441	0.749695	0.902493	0.93801	0.16726	0.977854	0.897591	0.724632	0.909478	0.989578	0.904045	0.899232	0.942632	0.773677	0.760407	0.234941	0.854157	0.851814	0.404818	0.877915	0.176462	0.986342	0.698354	0.995536	0.555174	0.87644	0.847587	0.595381	0.511869	0.677522	0.873671	0.971401
ASV115	0.869499	0.660003	0.79323	0.669678	0.473269	0.782495	0.491089	0.534806	0.527751	0.588351	0.84588	0.899244	0.753487	0.937185	0.386988	0.837042	0.904604	0.563506	0.77883	0.950864	0.932113	0.576308	0.831252	0.958637	0.957386	0.765414	0.594554	0.941344	0.935675	0.950095	0.324914	0.95974	0.800924	0.484556	0.959754	0.661374	0.94426	0.758536	0.910757	0.994325	0.618688	0.962969	0.868279	0.903574	0.7106	0.768892	0.80061	0.987628	0.901344
ASV164	0.61905	0.639718	0.786383	0.623325	0.93705	0.651892	0.814674	0.86888	0.914961	0.785012	0.642666	0.866674	0.651696	0.817228	0.621911	0.904604	0.62171	0.969229	0.393609	0.618654	0.325313	0.943184	0.718568	0.8222	0.905049	0.937746	0.812983	0.319453	0.574703	0.825748	0.929694	0.650246	0.858069	0.823368	0.627914	0.946943	0.781667	0.875306	0.982634	0.642666	0.964341	0.927331	0.769594	0.797789	0.969229	0.950323	0.871601	0.776213	0.891711
ASV327	0.595831	0.58633	0.703554	0.773423	0.741743	0.832214	0.595831	0.313013	0.39342	0.792305	0.809934	0.719937	0.839119	0.790004	0.889058	0.845845	0.954398	0.878933	0.802442	0.998893	0.792566	0.94336	0.894529	0.827191	0.924455	0.867342	0.927575	0.819527	0.970937	0.91309	0.720427	0.996941	0.944412	0.955887	0.886369	0.958637	0.987755	0.987755	0.962655	0.982485	0.74099	0.839634	0.905339	0.982634	0.771114	0.718279	0.693374	0.982634	0.465522
ASV317	0.407166	0.618035	0.548341	0.703901	0.958476	0.672979	0.969229	0.940729	0.957386	0.98927	0.858459	0.587449	0.980819	0.900467	0.904867	0.342354	0.759176	0.826506	0.746566	0.904604	0.784339	0.914612	0.914814	0.947399	0.68616	0.940674	0.828798	0.879591	0.81634	0.96812	0.888402	0.779605	0.56692	0.693204	0.783722	0.978093	0.943725	0.852637	0.562927	0.85464	0.950493	0.488194	0.867342	0.678441	0.769594	0.715714	0.85878	0.952771	0.931752
ASV12	0.710902	0.417366	0.763511	0.495225	0.591599	0.745736	0.485169	0.482181	0.609879	0.515169	0.914173	0.806066	0.626991	0.425571	0.57099	0.955687	0.699163	0.968804	0.935702	0.660033	0.984482	0.977697	0.890439	0.868229	0.921899	0.793089	0.763511	0.988773	0.872937	0.899726	0.654058	0.896729	0.964261	0.263648	0.940637	0.914639	0.792566	0.961766	0.927152	0.892857	0.714987	0.950864	0.847162	0.987139	0.976978	0.923476	0.749598	0.924437	0.892518
ASV140	0.676561	0.68562	0.636923	0.903762	0.611602	0.666447	0.85389	0.941315	0.955277	0.941579	0.679958	0.843527	0.971533	0.837212	0.404818	0.91951	0.957386	0.753069	0.944542	0.987139	0.841584	0.848194	0.817512	0.869731	0.928597	0.943958	0.921009	0.82358	0.808367	0.703776	0.8794	0.797507	0.893988	0.879591	0.723686	0.822286	0.928067	0.875536	0.756011	0.868422	0.803701	0.84588	0.906966	0.789439	0.925418	0.975285	0.973941	0.743934	0.892518
ASV272	0.76564	0.560161	0.745804	0.643235	0.895404	0.861245	0.594001	0.800354	0.48217	0.360719	0.835392	0.929947	0.361581	0.790004	0.955845	0.990294	0.79544	0.87931	0.97339	0.99413	0.56191	0.903539	0.696801	0.879353	0.867342	0.738393	0.573425	0.532411	0.82249	0.747348	0.361581	0.944412	0.96601	0.677708	0.750847	0.965453	0.634592	0.971265	0.76948	0.718568	0.400224	0.904994	0.673774	0.963683	0.959754	0.989652	0.98064	0.845066	0.908533
ASV98	0.942336	0.904258	0.493051	0.761586	0.744956	0.654886	0.846317	0.959055	0.781029	0.984128	0.470699	0.134182	0.958395	0.8792	0.852941	0.536417	0.912164	0.824861	0.671751	0.972872	0.940729	0.969535	0.460228	0.468748	0.718568	0.761047	0.827781	0.940018	0.609879	0.505105	0.680435	0.433649	0.967854	0.640723	0.670035	0.825756	0.382877	0.794451	0.953371	0.865473	0.846699	0.831095	0.633599	0.479458	0.679293	0.656293	0.856406	0.463375	0.800626
ASV30	0.794676	0.445846	0.748277	0.480061	0.630515	0.655429	0.502819	0.556889	0.701189	0.561556	0.86498	0.835786	0.640277	0.497882	0.633599	0.939183	0.750759	0.995345	0.928786	0.67124	0.984482	0.955887	0.846241	0.854194	0.849593	0.825756	0.754625	0.958864	0.772252	0.958476	0.744605	0.862586	0.988619	0.350756	0.914582	0.947449	0.720067	0.98339	0.907906	0.816503	0.712704	0.936456	0.800276	0.935466	0.948384	0.881169	0.698086	0.843963	0.943021
ASV6	0.521858	0.425571	0.808367	0.601879	0.858322	0.73012	0.680581	0.460304	0.680737	0.616697	0.956969	0.940491	0.739782	0.569383	0.95428	0.967752	0.593798	0.975878	0.873671	0.905139	0.735791	0.777176	0.984482	0.943144	0.940318	0.99624	0.989328	0.784112	0.852764	0.904444	0.344407	0.969491	0.939183	0.642666	0.919965	0.941344	0.923753	0.786647	0.814674	0.825979	0.817011	0.903762	0.925164	0.987755	0.982634	0.994359	0.987755	0.967023	0.787141
ASV214	0.818675	0.68822	0.897591	0.690744	0.673068	0.671751	0.684233	0.342615	0.642666	0.692038	0.813954	0.9965	0.832372	0.638053	0.945857	0.808216	0.813954	0.99413	0.775041	0.992815	0.99441	0.494461	0.902131	0.809934	0.942702	0.868787	0.948575	0.990753	0.699995	0.999817	0.476407	0.803537	0.993694	0.509058	0.912095	0.787016	0.956022	0.760372	0.964149	0.923494	0.765329	0.763511	0.986943	0.98297	0.870683	0.85102	0.995008	0.893203	0.729454
ASV191	0.446417	0.515551	0.679723	0.685832	0.647674	0.677708	0.635339	0.786762	0.992698	0.938845	0.969899	0.814472	0.867189	0.87457	0.15172	0.771354	0.943009	0.879496	0.952848	0.794209	0.741322	0.89104	0.945387	0.809331	0.878762	0.895404	0.903401	0.666384	0.984482	0.976003	0.999443	0.879835	0.768955	0.982634	0.851546	0.975285	0.807188	0.831988	0.246536	0.907906	0.888589	0.692069	0.823203	0.940932	0.970169	0.962232	0.994141	0.874591	0.845375
ASV170	0.700891	0.2283	0.702413	0.663264	0.772616	0.455714	0.645151	0.343121	0.892464	0.806057	0.8792	0.954352	0.87644	0.455714	0.921426	0.955687	0.731097	0.962632	0.903539	0.988443	0.941129	0.98919	0.925755	0.817176	0.98919	0.92243	0.900622	0.941315	0.52912	0.954398	0.394826	0.744781	0.986943	0.624006	0.950864	0.969229	0.988678	0.957386	0.662845	0.595812	0.441872	0.976517	0.948384	0.822716	0.988063	0.99902	0.883444	0.84588	0.604178
ASV277	0.797729	0.66644	0.65085	0.676561	0.526221	0.480178	0.671136	0.525333	0.867479	0.980536	0.79861	0.763511	0.910292	0.825676	0.750736	0.694382	0.979906	0.999814	0.988443	0.684612	0.976517	0.894529	0.888361	0.750707	0.458083	0.897619	0.95755	0.980561	0.753132	0.948608	0.845564	0.823034	0.906386	0.897591	0.994141	0.964341	0.879388	0.992708	0.68562	0.940318	0.982212	0.714458	0.948608	0.900467	0.962278	0.967671	0.975622	0.89576	0.254252
ASV195	0.933276	0.555492	0.406374	0.379743	0.361581	0.378314	0.513015	0.878972	0.657482	0.755085	0.507794	0.626991	0.81291	0.987755	0.263648	0.877915	0.98231	0.881169	0.969491	0.465522	0.982353	0.74009	0.480178	0.468748	0.761586	0.745482	0.56692	0.964149	0.510186	0.865601	0.660876	0.534806	0.728812	0.78269	0.5409	0.802442	0.498047	0.563339	0.293806	0.568387	0.995131	0.976978	0.411758	0.268098	0.807446	0.729126	0.721266	0.463381	0.733842
ASV259	0.779059	0.873362	0.839119	0.487757	0.724632	0.565609	0.609333	0.824011	0.845564	0.959754	0.698354	0.98919	0.955259	0.989899	0.874591	0.837212	0.924325	0.959978	0.402664	0.717133	0.997596	0.81448	0.85625	0.480332	0.784713	0.999631	0.761368	0.997596	0.677749	0.980536	0.628591	0.578852	0.960275	0.942583	0.96365	0.775183	0.997563	0.95925	0.77162	0.937021	0.672229	0.986134	0.848732	0.877919	0.76948	0.799782	0.968609	0.874591	0.750821
ASV167	0.684654	0.833179	0.944412	0.981614	0.621168	0.989709	0.997596	0.63667	0.801432	0.660753	0.984108	0.969804	0.840082	0.561981	0.799429	0.962927	0.707435	0.914961	0.981704	0.805298	0.987345	0.551066	0.969689	0.854707	0.974547	0.837211	0.961097	0.975813	0.877919	0.959318	0.632335	0.867342	0.959046	0.317634	0.941913	0.963396	0.883748	0.612263	0.871463	0.98339	0.986193	0.962515	0.967023	0.908796	0.923494	0.948384	0.96812	0.91698	0.967343
ASV149	0.602038	0.690842	0.798023	0.746566	0.803303	0.685147	0.85301	0.592407	0.940637	0.666596	0.991423	0.988654	0.867532	0.19772	0.683397	0.954785	0.335772	0.934856	0.999308	0.361581	0.955845	0.920212	0.846729	0.8792	0.256361	0.987823	0.912164	0.928079	0.894175	0.803133	0.95925	0.877059	0.925688	0.642666	0.932158	0.846729	0.974204	0.756242	0.672106	0.879933	0.964071	0.576308	0.978468	0.978961	0.800626	0.783247	0.598584	0.984271	0.836518
ASV178	0.986718	0.81715	0.763217	0.907906	0.588332	0.785294	0.975174	0.893581	0.857604	0.644522	0.754625	0.99413	0.75603	0.98064	0.665354	0.886477	0.910671	0.858069	0.969696	0.994006	0.879338	0.708056	0.846878	0.95428	0.835373	0.720393	0.709113	0.894529	0.806954	0.987851	0.833697	0.912942	0.873362	0.796129	0.907906	0.894643	0.944274	0.959318	0.707435	0.644207	0.917534	0.997393	0.782588	0.754635	0.95913	0.946943	0.96812	0.837212	0.851581
ASV232	0.739023	0.68517	0.650176	0.754157	0.831157	0.814219	0.863358	0.894529	0.787434	0.812983	0.874216	0.593798	0.839796	0.904584	0.723686	0.805782	0.678095	0.970937	0.634592	0.661374	0.98339	0.985119	0.959415	0.642992	0.936803	0.783954	0.987353	0.999792	0.897619	0.859703	0.890393	0.6823	0.896128	0.982212	0.627103	0.893392	0.945847	0.93073	0.382194	0.827938	0.918383	0.970169	0.964261	0.635346	0.988654	0.965306	0.972436	0.950864	0.967671
ASV128	0.79043	0.567253	0.767409	0.485192	0.915136	0.719937	0.61715	0.971946	0.957605	0.770756	0.863109	0.68562	0.718568	0.863358	0.473269	0.85556	0.804124	0.982353	0.972694	0.846735	0.908916	0.927104	0.889365	0.845375	0.977035	0.765175	0.974147	0.903667	0.808334	0.960652	0.802142	0.780689	0.973271	0.904631	0.858322	0.973446	0.896137	0.897107	0.646835	0.884785	0.904379	0.953096	0.995986	0.736426	0.942954	0.980454	0.726759	0.880859	0.643235
ASV16	0.802442	0.676102	0.952194	0.856625	0.588992	0.896621	0.919469	0.572189	0.91908	0.792334	0.972694	0.950864	0.876678	0.690226	0.745482	0.9459	0.78269	0.936183	0.982353	0.807039	0.987139	0.765414	0.964261	0.881585	0.940584	0.909893	0.989899	0.989899	0.98762	0.894529	0.68517	0.924791	0.98357	0.351304	0.986736	0.985518	0.813829	0.784112	0.615795	0.955687	0.96161	0.999355	0.920636	0.976978	0.999814	0.99848	0.98297	0.903762	0.98628
ASV77	0.593798	0.927827	0.907906	0.823965	0.777618	0.975981	0.753487	0.977095	0.961097	0.860688	0.979906	0.802204	0.85464	0.936268	0.330194	0.776374	0.856468	0.6186	0.896729	0.802142	0.865601	0.878374	0.992548	0.979906	0.943632	0.972498	0.914551	0.839487	0.679349	0.802142	0.895744	0.861674	0.425571	0.969229	0.944412	0.865936	0.93791	0.790004	0.964062	0.451095	0.759719	0.637637	0.947289	0.802142	0.964723	0.989328	0.800797	0.706028	0.823742
ASV302	0.561706	0.782188	0.959318	0.822946	0.92354	0.935649	0.929573	0.772243	0.983885	0.938698	0.984482	0.823034	0.925164	0.426498	0.940932	0.837069	0.450196	0.972498	0.811344	0.129257	0.964676	0.971787	0.884652	0.978093	0.645151	0.999307	0.982634	0.958864	0.978089	0.969229	0.8792	0.914551	0.799461	0.649645	0.909478	0.975163	0.988291	0.800924	0.859926	0.987755	0.738393	0.607543	0.975174	0.947364	0.932634	0.935908	0.954449	0.900467	0.66644
ASV267	0.933313	0.584797	0.789277	0.872368	0.616382	0.593856	0.669198	0.285516	0.755573	0.970825	0.847891	0.845564	0.970169	0.849346	0.914961	0.997729	0.971787	0.991213	0.830988	0.897583	0.950864	0.902493	0.88879	0.5814	0.905433	0.962697	0.976448	0.962632	0.642666	0.914612	0.835705	0.670399	0.900467	0.772252	0.868422	0.959754	0.988645	0.982212	0.826268	0.848732	0.61905	0.865601	0.982353	0.873671	0.933146	0.885146	0.927152	0.856119	0.260805
ASV159	0.932634	0.901029	0.717133	0.980773	0.656293	0.708623	0.824551	0.867051	0.85102	0.844209	0.505706	0.839575	0.884143	0.905575	0.537402	0.899507	0.666976	0.750759	0.937074	0.579888	0.976978	0.960058	0.601525	0.852371	0.986193	0.722695	0.899232	0.972652	0.717133	0.879329	0.744781	0.923643	0.907906	0.975199	0.869461	0.800924	0.8222	0.878374	0.995096	0.773808	0.433519	0.8664	0.844985	0.779341	0.621905	0.665666	0.875306	0.581709	0.417484
ASV333	0.595831	0.632813	0.823034	0.558115	0.97253	0.642666	0.753069	0.969229	0.891637	0.879496	0.942201	0.973158	0.953047	0.934973	0.976048	0.747371	0.88078	0.98339	0.865456	0.542589	0.683679	0.805295	0.960652	0.916963	0.634475	0.65358	0.976909	0.705355	0.814776	0.917012	0.854724	0.870821	0.670472	0.965086	0.84019	0.858322	0.964928	0.959702	0.759922	0.957391	0.836142	0.541869	0.999311	0.921367	0.718568	0.725373	0.995986	0.987553	0.993096
ASV226	0.761478	0.746161	0.807516	0.684233	0.814472	0.737459	0.607256	0.771922	0.818212	0.898497	0.797161	0.889291	0.916568	0.754676	0.8792	0.882531	0.937185	0.91634	0.958476	0.732335	0.987268	0.872937	0.776728	0.780689	0.987755	0.977497	0.883272	0.992708	0.813829	0.851298	0.988773	0.84687	0.976012	0.754662	0.998506	0.969229	0.770625	0.948575	0.990874	0.940318	0.869499	0.962537	0.837507	0.923647	0.906682	0.829981	0.809239	0.763511	0.867009
ASV374	0.83466	0.911018	0.925866	0.971265	0.897548	0.87457	0.940006	0.769907	0.403536	0.199565	0.9374	0.972462	0.240749	0.586981	0.968256	0.894774	0.480178	0.9752	0.955845	0.642666	0.670035	0.942744	0.9739	0.988577	0.98339	0.378075	0.572692	0.626577	0.8478	0.82744	0.875112	0.84467	0.843527	0.562518	0.672106	0.959754	0.799402	0.998375	0.84467	0.862186	0.962357	0.808977	0.710757	0.891711	0.914961	0.877919	0.929947	0.991213	0.836528
ASV251	0.881568	0.890761	0.833056	0.929211	0.816131	0.936108	0.961766	0.890698	0.815022	0.791299	0.813645	0.942336	0.788673	0.622199	0.984482	0.989652	0.806565	0.979906	0.98919	0.788673	0.827131	0.871803	0.785652	0.982634	0.758416	0.879388	0.679211	0.761586	0.927837	0.837982	0.954449	0.983058	0.985365	0.845375	0.893092	0.865027	0.508082	0.926294	0.8792	0.846733	0.806499	0.956022	0.658478	0.97339	0.868229	0.803134	0.848856	0.708259	0.955117
ASV245	0.909688	0.900467	0.828803	0.901856	0.785294	0.906682	0.953135	0.905112	0.823034	0.797729	0.790075	0.93231	0.79861	0.68311	0.999768	0.981513	0.847622	0.982212	0.994006	0.758536	0.834287	0.871739	0.755185	0.97757	0.710251	0.874751	0.633825	0.769465	0.900204	0.853904	0.93073	0.970978	0.987112	0.81781	0.878972	0.874455	0.48902	0.921775	0.895404	0.84073	0.838354	0.936268	0.613589	0.957391	0.87644	0.812236	0.851573	0.680435	0.957386
ASV1	0.787014	0.714202	0.859926	0.84588	0.817011	0.914612	0.752609	0.853388	0.960651	0.834323	0.954587	0.874591	0.867739	0.782495	0.198235	0.901029	0.924754	0.87101	0.872177	0.963487	0.722629	0.993709	0.982634	0.997074	0.998583	0.8041	0.925164	0.706028	0.95867	0.98339	0.729583	0.959318	0.964071	0.840034	0.879933	0.914612	0.962537	0.98919	0.734952	0.974981	0.904867	0.979075	0.878183	0.996754	0.9374	0.984616	0.855059	0.972135	0.900008
ASV47	0.848194	0.809934	0.874629	0.65939	0.691872	0.671751	0.766284	0.745736	0.908498	0.975569	0.852371	0.94965	0.990462	0.678249	0.95983	0.847215	0.724296	0.879836	0.753291	0.460484	0.983012	0.988645	0.918383	0.690157	0.556311	0.96088	0.568383	0.944412	0.738959	0.982212	0.611967	0.700817	0.973743	0.803541	0.982634	0.821638	0.852371	0.987279	0.8593	0.956804	0.846878	0.896775	0.649582	0.948414	0.39342	0.364337	0.679958	0.823034	0.900467
ASV215	0.794794	0.964071	0.85484	0.831095	0.720055	0.967343	0.880026	0.837069	0.602619	0.756638	0.905108	0.938886	0.867507	0.936803	0.689125	0.959238	0.961113	0.995986	0.867532	0.5409	0.749225	0.985518	0.959754	0.932336	0.708623	0.868183	0.771114	0.790106	0.86314	0.862936	0.91309	0.705596	0.963316	0.867342	0.765699	0.96601	0.953807	0.996177	0.907906	0.976012	0.789325	0.98339	0.925641	0.91951	0.878495	0.837479	0.97093	0.924588	0.634592
ASV76	0.965145	0.982212	0.918383	0.895419	0.919285	0.992925	0.835692	0.952276	0.959415	0.895774	0.825756	0.8706	0.877059	0.773216	0.98339	0.958864	0.750861	0.776728	0.593798	0.679349	0.93801	0.709965	0.970978	0.97775	0.950864	0.669198	0.902493	0.940318	0.957451	0.856999	0.860176	0.903762	0.908915	0.811073	0.952194	0.383152	0.98339	0.992708	0.956022	0.940318	0.785	0.892612	0.941315	0.907906	0.762917	0.676102	0.978298	0.827638	0.978184
ASV141	0.964261	0.895419	0.998871	0.932614	0.875536	0.943516	0.95867	0.990753	0.879933	0.988773	0.786403	0.892109	0.973927	0.978293	0.98542	0.775623	0.814122	0.635346	0.988443	0.738302	0.952867	0.763511	0.767271	0.956979	0.909478	0.906078	0.628189	0.92487	0.956573	0.687319	0.919285	0.854226	0.857604	0.995294	0.745018	0.434924	0.893691	0.889354	0.339687	0.846885	0.808426	0.8593	0.805617	0.79108	0.949713	0.992787	0.827938	0.88004	0.937074
ASV105	0.808334	0.461751	0.75398	0.528125	0.91908	0.399832	0.275893	0.6881	0.972135	0.984482	0.914612	0.968458	0.971265	0.99326	0.821638	0.97339	0.924588	0.877915	0.988443	0.84036	0.936189	0.793089	0.910757	0.516001	0.974204	0.701961	0.959415	0.944574	0.575934	0.965785	0.96715	0.692408	0.94949	0.851581	0.975199	0.653104	0.984865	0.978956	0.784999	0.834586	0.916706	0.920901	0.935963	0.858322	0.816592	0.793089	0.965467	0.960735	0.634568
ASV257	0.877915	0.981513	0.980536	0.735819	0.852764	0.830988	0.771922	0.788948	0.953578	0.798577	0.953324	0.888918	0.896885	0.780689	0.574958	0.988522	0.865371	0.98524	0.88732	0.492294	0.96136	0.916173	0.883748	0.982634	0.295661	0.883101	0.808274	0.935515	0.996754	0.618206	0.977697	0.947711	0.85207	0.75949	0.922767	0.731999	0.959182	0.827638	0.941385	0.90173	0.685225	0.753132	0.981084	0.812672	0.90595	0.873671	0.86498	0.884785	0.974147
ASV142	0.826195	0.894775	0.879188	0.829399	0.926223	0.836116	0.825756	0.793089	0.802196	0.879591	0.938915	0.982634	0.892077	0.775166	0.853388	0.995986	0.816936	0.970978	0.825979	0.976517	0.687035	0.97564	0.993694	0.812983	0.774552	0.964132	0.967343	0.718568	0.851107	0.888764	0.947449	0.932442	0.918383	0.829445	0.931442	0.84588	0.883036	0.987755	0.857743	0.9503	0.867532	0.971265	0.987755	0.948608	0.93801	0.969229	0.980661	0.972694	0.627103
ASV250	0.806066	0.679002	0.983967	0.812085	0.968863	0.947449	0.834586	0.620295	0.656293	0.795236	0.894283	0.971777	0.808355	0.698031	0.793089	0.939415	0.801389	0.926325	0.974606	0.84588	0.999784	0.940422	0.889034	0.876854	0.817011	0.858459	0.68251	0.992872	0.833697	0.855059	0.30626	0.75534	0.980536	0.967023	0.907716	0.900971	0.811014	0.984482	0.888498	0.876991	0.798577	0.750736	0.505621	0.842796	0.903762	0.878933	0.981798	0.740054	0.91951
ASV87	0.982624	0.962232	0.925374	0.950046	0.974193	0.85348	0.728478	0.738302	0.714003	0.784112	0.7818	0.895404	0.827414	0.827638	0.953324	0.433649	0.904382	0.988522	0.680291	0.777423	0.940252	0.827781	0.904796	0.512354	0.900467	0.825097	0.773808	0.961987	0.752557	0.8706	0.888589	0.770754	0.823081	0.972498	0.764111	0.476411	0.909462	0.977095	0.761368	0.949858	0.677164	0.587769	0.793925	0.98919	0.914634	0.907906	0.812983	0.73858	0.664664
ASV122	0.852564	0.824934	0.96812	0.750861	0.974981	0.772101	0.797729	0.988678	0.707139	0.650014	0.9503	0.644933	0.718568	0.977501	0.961772	0.623527	0.971221	0.903762	0.907906	0.770625	0.850504	0.964261	0.954461	0.79108	0.76842	0.675684	0.977463	0.846322	0.859273	0.922767	0.860048	0.591417	0.510084	0.998159	0.915147	0.969834	0.961097	0.747793	0.878933	0.865371	0.850547	0.256423	0.96812	0.977741	0.956804	0.938915	0.918383	0.910994	0.640011
ASV161	0.971265	0.993732	0.98542	0.915343	0.914814	0.733377	0.825001	0.976798	0.803971	0.56692	0.928597	0.866304	0.571169	0.660033	0.940576	0.864656	0.525611	0.70898	0.988654	0.871686	0.933261	0.79108	0.990849	0.932488	0.670297	0.551937	0.87644	0.96601	0.875865	0.848643	0.928597	0.976229	0.510963	0.793638	0.647333	0.693498	0.816881	0.673823	0.955863	0.794676	0.859557	0.619525	0.98339	0.874591	0.99122	0.98268	0.53181	0.896775	0.63189
ASV174	0.978768	0.929211	0.921775	0.930415	0.808362	0.873671	0.868422	0.896137	0.480332	0.403922	0.851581	0.92862	0.51187	0.741362	0.890445	0.945387	0.74394	0.947737	0.972694	0.982485	0.825665	0.940252	0.925429	0.878972	0.800354	0.351304	0.712577	0.803133	0.875112	0.995375	0.966032	0.740628	0.705103	0.944615	0.783247	0.658281	0.762352	0.872602	0.926923	0.887339	0.909971	0.757151	0.806499	0.967023	0.971265	0.960795	0.901156	0.8792	0.833615
ASV43	0.991927	0.865473	0.852297	0.991611	0.976012	0.868279	0.968355	0.73858	0.986823	0.921716	0.601298	0.687319	0.982634	0.768955	0.777952	0.928588	0.894175	0.939274	0.587046	0.982634	0.857449	0.994879	0.629059	0.721769	0.879388	0.942336	0.879038	0.870804	0.708415	0.666953	0.635339	0.611745	0.940729	0.541869	0.879496	0.91698	0.624006	0.942632	0.83329	0.906178	0.982212	0.929822	0.706028	0.700378	0.789981	0.765414	0.81291	0.555492	0.865227
ASV27	0.959	0.935245	0.898497	0.593955	0.987755	0.729635	0.869454	0.918969	0.98339	0.922891	0.866304	0.965467	0.87644	0.945387	0.933958	0.986077	0.771114	0.877915	0.612634	0.445846	0.761586	0.985484	0.899928	0.644207	0.642666	0.95867	0.605897	0.760936	0.649867	0.998316	0.61506	0.531705	0.988233	0.994066	0.555174	0.943035	0.845564	0.995472	0.846878	0.83311	0.618887	0.816193	0.611967	0.728478	0.767409	0.802196	0.904604	0.876854	0.813808
ASV284	0.660033	0.869454	0.98919	0.867475	0.950864	0.849593	0.8222	0.839796	0.914961	0.925874	0.889997	0.958476	0.846699	0.899232	0.909815	0.989237	0.937185	0.593877	0.98919	0.776747	0.857449	0.227159	0.845375	0.833697	0.947149	0.906078	0.955863	0.761586	0.745087	0.923494	0.763511	0.872232	0.365444	0.691411	0.551478	0.388898	0.830373	0.282909	0.799782	0.597523	0.97775	0.729454	0.771114	0.678441	0.761908	0.772361	0.851107	0.797389	0.994596
ASV48	0.973697	0.976798	0.97775	0.999945	0.772938	0.959318	0.936268	0.805892	0.816679	0.627597	0.983349	0.778477	0.815819	0.919673	0.77162	0.99441	0.969714	0.871739	0.452104	0.749298	0.86314	0.827112	0.96812	0.754676	0.817554	0.874281	0.541227	0.876854	0.80042	0.8792	0.797536	0.552511	0.879388	0.277763	0.946093	0.958476	0.99853	0.697301	0.787095	0.973941	0.962882	0.899495	0.8478	0.618206	0.993043	0.95983	0.909688	0.814674	0.965467
ASV62	0.880139	0.961091	0.90372	0.986219	0.874761	0.912828	0.977697	0.821431	0.881007	0.765414	0.932803	0.674753	0.886573	0.882874	0.976978	0.977854	0.979174	0.891098	0.627914	0.673068	0.767591	0.718568	0.905711	0.612071	0.851581	0.976978	0.703554	0.802747	0.728233	0.812571	0.774503	0.479972	0.706023	0.339117	0.960092	0.975622	0.897629	0.485606	0.747388	0.8792	0.84588	0.888589	0.974021	0.478141	0.994525	0.97339	0.829629	0.657477	0.98064
ASV120	0.992872	0.794794	0.836113	0.871786	0.809331	0.747407	0.644933	0.748241	0.876515	0.925061	0.893581	0.87644	0.88784	0.825979	0.573602	0.924848	0.692069	0.96812	0.973941	0.793089	0.890393	0.986543	0.937185	0.698831	0.875344	0.971246	0.900622	0.873671	0.873385	0.98919	0.971533	0.894006	0.937074	0.915371	0.931957	0.9812	0.893417	0.881568	0.701978	0.99413	0.910671	0.87457	0.922686	0.8794	0.93801	0.90654	0.870442	0.990753	0.427974
ASV222	0.927229	0.978079	0.918383	0.994141	0.8792	0.940729	0.868422	0.923494	0.88649	0.974737	0.925164	0.905108	0.92283	0.988654	0.591599	0.923346	0.721769	0.947149	0.234941	0.838978	0.620654	0.999631	0.947449	0.907684	0.987268	0.932027	0.944189	0.597586	0.973918	0.86478	0.859973	0.896341	0.914833	0.208002	0.541869	0.814122	0.91309	0.823933	0.987553	0.959754	0.985518	0.88078	0.977648	0.873671	0.955222	0.973053	0.905711	0.926223	0.976012
ASV113	0.978093	0.780689	0.793641	0.925775	0.971533	0.838978	0.859725	0.928786	0.93681	0.958476	0.84467	0.863658	0.909438	0.962537	0.497566	0.892857	0.955687	0.920059	0.9648	0.793925	0.876854	0.839119	0.865141	0.904867	0.903035	0.899355	0.923494	0.873671	0.852371	0.914612	0.840634	0.898796	0.92354	0.903574	0.964071	0.976696	0.927619	0.754676	0.76289	0.823034	0.708454	0.970609	0.990753	0.691687	0.9503	0.982212	0.871739	0.798354	0.978298
ASV271	0.834558	0.769594	0.977501	0.493043	0.908915	0.830417	0.624707	0.708623	0.92849	0.952047	0.889354	0.846699	0.900971	0.988654	0.799326	0.986134	0.988993	0.940042	0.975148	0.873671	0.996922	0.880017	0.871344	0.99853	0.963138	0.806565	0.925164	0.974204	0.994359	0.498858	0.872616	0.953135	0.814674	0.894577	0.982212	0.965421	0.579888	0.85102	0.665354	0.76589	0.73022	0.989328	0.702367	0.873671	0.863109	0.888498	0.9971	0.634592	0.956489
ASV81	0.858069	0.873358	0.955687	0.991333	0.99326	0.845375	0.927556	0.669458	0.977741	0.921571	0.988654	0.925641	0.993694	0.853827	0.949955	0.882531	0.8792	0.873671	0.846729	0.945167	0.982212	0.872371	0.907716	0.840895	0.903485	0.91309	0.889354	0.987755	0.886477	0.945847	0.855653	0.886477	0.965306	0.824464	0.853388	0.839634	0.816936	0.808936	0.874591	0.851814	0.981598	0.930754	0.931752	0.98339	0.987139	0.960644	0.95867	0.967162	0.523416
ASV166	0.967006	0.857275	0.869454	0.981526	0.964261	0.938086	0.924588	0.882903	0.755573	0.787875	0.988645	0.741774	0.82385	0.672106	0.758416	0.879496	0.703901	0.988577	0.955687	0.745736	0.842277	0.972135	0.964261	0.98919	0.943468	0.657876	0.592257	0.840183	0.938196	0.989328	0.753069	0.982634	0.717888	0.8222	0.875306	0.868279	0.978784	0.716864	0.678048	0.936803	0.642666	0.763402	0.726759	0.877915	0.857604	0.813256	0.812571	0.959218	0.940729
ASV11	0.877915	0.918383	0.954449	0.988773	0.888722	0.71681	0.948636	0.958476	0.508082	0.602469	0.937185	0.848195	0.586008	0.796043	0.98919	0.972694	0.695351	0.978793	0.95974	0.779314	0.884929	0.992548	0.986134	0.875536	0.581804	0.596403	0.706421	0.901141	0.754607	0.933496	0.480584	0.78019	0.886477	0.861018	0.592617	0.982212	0.969285	0.839796	0.97339	0.98542	0.631664	0.544325	0.745804	0.982353	0.762954	0.732335	0.985202	0.939274	0.911705
ASV71	0.889354	0.895404	0.988773	0.997596	0.998241	0.8792	0.933215	0.669269	0.976978	0.953324	0.990462	0.951818	0.993242	0.900467	0.905711	0.914173	0.91382	0.904379	0.827781	0.969229	0.982634	0.820156	0.892109	0.869454	0.877231	0.924287	0.86314	0.987755	0.912643	0.9374	0.834816	0.899726	0.986219	0.830069	0.876863	0.865601	0.759136	0.777423	0.902899	0.914814	0.997596	0.921354	0.886654	0.991783	0.939511	0.882814	0.890445	0.923494	0.659886
ASV188	0.732379	0.909688	0.936268	0.954208	0.817209	0.923647	0.913623	0.984268	0.814674	0.758416	0.706008	0.96812	0.685055	0.975285	0.848597	0.666976	0.991611	0.902857	0.767271	0.654058	0.963719	0.851629	0.755573	0.478834	0.876106	0.671751	0.819639	0.928079	0.610143	0.800924	0.98919	0.656005	0.532946	0.761586	0.988443	0.829274	0.52451	0.55391	0.536775	0.669422	0.480662	0.553397	0.572692	0.813732	0.986854	0.987115	0.797729	0.407541	0.802747
ASV136	0.942336	0.972498	0.986742	0.98339	0.995986	0.990105	0.967529	0.882975	0.772749	0.8792	0.947449	0.95428	0.882938	0.948731	0.394826	0.84073	0.900279	0.676102	0.8768	0.740854	0.588556	0.8706	0.877915	0.961141	0.987433	0.982634	0.851581	0.532318	0.896717	0.999631	0.840737	0.95913	0.792566	0.807188	0.623527	0.726759	0.798577	0.89422	0.886044	0.786154	0.982212	0.806066	0.744135	0.944581	0.859926	0.879933	0.984128	0.854606	0.825748
ASV93	0.960652	0.984482	0.851288	0.942193	0.852371	0.874591	0.990474	0.882531	0.984704	0.967162	0.905767	0.804038	0.997596	0.965892	0.823034	0.98919	0.883844	0.713249	0.776496	0.807039	0.944313	0.524324	0.899232	0.700817	0.906178	0.954449	0.95428	0.940422	0.786389	0.924243	0.567008	0.660033	0.90654	0.684296	0.779314	0.786646	0.659364	0.676102	0.941315	0.805932	0.989599	0.956804	0.883319	0.682565	0.871739	0.873671	0.781168	0.70774	0.859926
ASV233	0.975981	0.972694	0.970954	0.907906	0.823034	0.926166	0.977861	0.987353	0.854786	0.890655	0.960574	0.790004	0.930942	0.980045	0.668598	0.935305	0.986943	0.920636	0.765414	0.936761	0.997596	0.85127	0.985518	0.770064	0.974524	0.894774	0.842112	0.991927	0.865601	0.889093	0.816131	0.71546	0.977035	0.859725	0.952771	0.891637	0.932336	0.992598	0.942893	0.904092	0.980526	0.878933	0.998893	0.913548	0.895774	0.859725	0.938886	0.910882	0.88879
ASV297	0.95428	0.958395	0.760936	0.962356	0.972694	0.81358	0.982634	0.57004	0.962232	0.986162	0.74771	0.954785	0.953807	0.555492	0.985518	0.940665	0.890445	0.964071	0.964261	0.82744	0.489345	0.744781	0.698213	0.770064	0.717133	0.964261	0.389643	0.505504	0.738369	0.92487	0.420005	0.829907	0.929573	0.718568	0.671159	0.769959	0.548899	0.800924	0.997596	0.596403	0.885072	0.794794	0.297447	0.623348	0.663572	0.626488	0.993694	0.685691	0.793361
ASV107	0.992708	0.884652	0.943144	0.738393	0.887804	0.651045	0.903667	0.972872	0.999631	0.992377	0.846733	0.928067	0.957451	0.988522	0.427298	0.865601	0.845375	0.600684	0.480496	0.859824	0.57879	0.827638	0.85348	0.684233	0.969899	0.867051	0.973929	0.56393	0.429833	0.895364	0.848194	0.557417	0.8706	0.928338	0.670597	0.724632	0.896775	0.857604	0.909478	0.642575	0.959754	0.897854	0.862936	0.659886	0.725789	0.807188	0.900622	0.728528	0.834586
ASV40	0.726514	0.813635	0.986943	0.984482	0.862942	0.823034	0.889354	0.982634	0.95867	0.965421	0.836497	0.888856	0.942702	0.55516	0.907906	0.977854	0.609879	0.909688	0.95983	0.897619	0.942193	0.901272	0.938994	0.80075	0.526201	0.987139	0.334912	0.941193	0.841333	0.93801	0.590801	0.900295	0.992708	0.954989	0.914173	0.828037	0.964071	0.929573	0.883036	0.994949	0.684233	0.779341	0.508791	0.98339	0.940932	0.947449	0.814674	0.967023	0.854699
ASV179	0.961987	0.8792	0.997596	0.976402	0.986162	0.942316	0.918151	0.901029	0.896977	0.941579	0.900467	0.777423	0.917553	0.991194	0.939141	0.644522	0.988993	0.873671	0.778513	0.871532	0.954659	0.99627	0.997144	0.81023	0.88732	0.945969	0.858386	0.956824	0.976696	0.939885	0.56692	0.982353	0.970169	0.865601	0.947737	0.893538	0.982523	0.992548	0.93742	0.897619	0.727473	0.889291	0.906874	0.916706	0.680027	0.698972	0.98549	0.982523	0.467165
ASV187	0.994865	0.985484	0.795719	0.909478	0.983103	0.816131	0.736328	0.627914	0.717133	0.923457	0.868279	0.933835	0.87644	0.793089	0.969587	0.878774	0.935315	0.976012	0.955887	0.735791	0.98919	0.846114	0.838978	0.988577	0.97339	0.883727	0.878774	0.938737	0.705354	0.939364	0.920901	0.742746	0.999158	0.793089	0.962288	0.808388	0.984232	0.944615	0.627103	0.611967	0.847386	0.900467	0.99413	0.400657	0.762352	0.73858	0.925164	0.688222	0.633599
ASV97	0.987755	0.965467	0.790004	0.993644	0.98679	0.793832	0.997753	0.894577	0.994066	0.979906	0.671523	0.902493	0.99441	0.960652	0.834239	0.955887	0.999674	0.797729	0.749806	0.828037	0.853368	0.614996	0.707139	0.62785	0.852371	0.987139	0.851494	0.836528	0.6563	0.836855	0.379603	0.639565	0.832367	0.780689	0.857604	0.867342	0.515423	0.679002	0.999991	0.671136	0.991611	0.98928	0.567912	0.599701	0.830537	0.815702	0.897307	0.458083	0.543399
ASV41	0.96161	0.914698	0.973446	0.884785	0.891117	0.848732	0.794676	0.979356	0.90654	0.952508	0.988993	0.961002	0.91309	0.854226	0.666384	0.846699	0.543996	0.969229	0.317117	0.909151	0.928079	0.671163	0.921899	0.905049	0.985869	0.873671	0.963935	0.914814	0.969899	0.858459	0.923494	0.897619	0.898092	0.63667	0.928079	0.548009	0.988993	0.944896	0.91309	0.981447	0.95983	0.88078	0.982212	0.972694	0.932127	0.997393	0.99492	0.994596	0.9123
ASV61	0.948731	0.942336	0.940932	0.900467	0.929566	0.875641	0.934856	0.687319	0.6563	0.679349	0.917125	0.827112	0.692679	0.559452	0.95867	0.879591	0.591599	0.875799	0.956022	0.458083	0.809331	0.862848	0.910757	0.902899	0.857743	0.846881	0.750759	0.724296	0.802466	0.897205	0.93791	0.750139	0.8792	0.564539	0.731299	0.982212	0.935908	0.942336	0.942095	0.974147	0.851625	0.925874	0.897397	0.727622	0.508791	0.474571	0.755573	0.870065	0.800141
ASV261	0.848195	0.9927	0.736162	0.969899	0.964071	0.873165	0.976986	0.863358	0.897619	0.895919	0.642666	0.697226	0.790004	0.8792	0.677909	0.851546	0.995782	0.976978	0.687433	0.9991	0.551159	0.643053	0.584331	0.557287	0.858047	0.847215	0.645895	0.480056	0.581436	0.611967	0.58633	0.552955	0.690235	0.69369	0.538094	0.969229	0.2127	0.530094	0.854194	0.408085	0.761586	0.980526	0.302654	0.505298	0.975569	0.996009	0.984108	0.366146	0.858079
ASV206	0.846699	0.99413	0.835392	0.968813	0.992598	0.669458	0.931356	0.83329	0.939225	0.968804	0.785794	0.879836	0.948374	0.696572	0.962657	0.981447	0.860875	0.832367	0.976809	0.775536	0.81291	0.925775	0.731722	0.913749	0.960009	0.876854	0.988262	0.85556	0.496306	0.820462	0.971093	0.802442	0.788753	0.757476	0.890528	0.755958	0.90173	0.792554	0.720443	0.509782	0.889291	0.918383	0.878933	0.421351	0.943144	0.965467	0.964071	0.56692	0.219913
ASV103	0.926223	0.960343	0.700088	0.937615	0.826506	0.978695	0.915918	0.925164	0.576494	0.423786	0.886477	0.800276	0.626972	0.817554	0.685147	0.890975	0.81268	0.982634	0.932336	0.96812	0.9991	0.982212	0.915399	0.888589	0.851148	0.480662	0.887311	0.996754	0.953665	0.935515	0.954989	0.949327	0.508305	0.987459	0.792843	0.937185	0.618187	0.738256	0.854194	0.55647	0.621168	0.927578	0.775301	0.738214	0.929866	0.92697	0.806066	0.72403	0.586826
ASV135	0.996314	0.986943	0.912818	0.865601	0.903321	0.993565	0.865473	0.899232	0.94336	0.91382	0.9503	0.976012	0.777142	0.888063	0.555174	0.988443	0.836248	0.985869	0.794794	0.63667	0.628678	0.868279	0.99413	0.936268	0.752609	0.914961	0.741001	0.548009	0.959238	0.982634	0.845375	0.974147	0.95451	0.927619	0.798607	0.872274	0.850985	0.982829	0.581941	0.982212	0.857449	0.953578	0.816319	0.831252	0.853985	0.872937	0.998375	0.988773	0.581709
ASV210	0.98919	0.933827	0.97434	0.974147	0.910757	0.813642	0.933988	0.940932	0.976048	0.842291	0.8593	0.835392	0.817185	0.813865	0.957451	0.975285	0.868279	0.898092	0.749372	0.933496	0.962456	0.74087	0.988993	0.796043	0.683945	0.907906	0.854226	0.982634	0.876854	0.873671	0.764923	0.907906	0.951102	0.714361	0.839119	0.609896	0.852941	0.875112	0.966032	0.910882	0.746566	0.946943	0.965158	0.972498	0.916202	0.973726	0.785012	0.982634	0.491977
ASV21	0.916412	0.889365	0.771114	0.989709	0.988577	0.903292	0.969691	0.948575	0.980045	0.809331	0.888589	0.96161	0.848732	0.873671	0.954952	0.695601	0.971533	0.983885	0.909478	0.976012	0.571812	0.940018	0.894529	0.940584	0.975981	0.970169	0.960009	0.687035	0.954587	0.962632	0.823769	0.942284	0.987443	0.984891	0.751663	0.425571	0.960092	0.982019	0.801533	0.563339	0.918383	0.970169	0.98919	0.747369	0.82358	0.821245	0.774503	0.967671	0.673774
ASV104	0.791471	0.806066	0.986943	0.747369	0.883272	0.967162	0.852371	0.459802	0.56133	0.665666	0.982212	0.816679	0.767477	0.455714	0.947711	0.74099	0.493043	0.651696	0.936268	0.452104	0.817687	0.947364	0.953519	0.994949	0.969776	0.940318	0.961091	0.792566	0.974158	0.787141	0.978956	0.907906	0.867342	0.536577	0.751324	0.875697	0.983276	0.9812	0.874056	0.963128	0.888186	0.755139	0.99413	0.907968	0.592257	0.590801	0.736404	0.939717	0.872457
ASV278	0.997596	0.959754	0.955305	0.965467	0.698785	0.982212	0.960089	0.784746	0.948636	0.904796	0.981656	0.884143	0.98064	0.970169	0.772213	0.875865	0.895404	0.799782	0.577634	0.841156	0.996177	0.812723	0.933988	0.779314	0.873165	0.988654	0.809111	0.992987	0.904867	0.918894	0.797789	0.774503	0.866659	0.190791	0.759176	0.988993	0.857743	0.607962	0.989441	0.989846	0.938845	0.785294	0.964261	0.779314	0.928067	0.962632	0.802442	0.81023	0.951213
ASV65	0.986193	0.940318	0.879338	0.884821	0.738302	0.968881	0.827781	0.79043	0.400635	0.632428	0.829267	0.979557	0.752609	0.929947	0.64915	0.735819	0.994066	0.986457	0.978659	0.839634	0.974147	0.88458	0.792203	0.909462	0.862479	0.6007	0.781081	0.988773	0.966178	0.932336	0.806066	0.971265	0.761368	0.907906	0.962537	0.77521	0.869499	0.852564	0.968698	0.968813	0.702367	0.480178	0.846641	0.97339	0.993694	0.967912	0.865371	0.816362	0.712642
ASV199	0.931957	0.969535	0.894774	0.926811	0.743693	0.576321	0.892545	0.996177	0.892612	0.977709	0.703146	0.960652	0.947449	0.861289	0.977155	0.95867	0.841496	0.961926	0.992548	0.652107	0.879532	0.952276	0.814265	0.738302	0.325356	0.929726	0.248137	0.873671	0.58395	0.981447	0.560889	0.687135	0.936998	0.801057	0.907684	0.911035	0.786181	0.857743	0.959754	0.823034	0.83329	0.524849	0.30626	0.895419	0.873362	0.851814	0.928588	0.754471	0.756654
ASV125	0.987443	0.960574	0.896775	0.986556	0.982634	0.803133	0.982212	0.972498	0.995986	0.915343	0.799782	0.871211	0.893988	0.98919	0.427974	0.983388	0.962632	0.969157	0.782059	0.981816	0.249723	0.940584	0.815596	0.90372	0.854226	0.898777	0.646395	0.255315	0.618984	0.969793	0.966032	0.850985	0.978184	0.992708	0.925567	0.997719	0.793031	0.883911	0.749372	0.55269	0.835132	0.927619	0.626303	0.913364	0.95974	0.988993	0.789042	0.77469	0.678048
ASV67	0.896895	0.593856	0.849252	0.644207	0.890057	0.932614	0.796957	0.697115	0.546136	0.636331	0.891637	0.844877	0.552383	0.496747	0.98357	0.982212	0.570549	0.8222	0.913749	0.82975	0.882269	0.560439	0.828037	0.946964	0.969229	0.706008	0.987268	0.803133	0.907555	0.970169	0.927344	0.966032	0.7106	0.839171	0.480332	0.950864	0.660033	0.479	0.873671	0.807042	0.738393	0.678095	0.956489	0.851629	0.8222	0.79108	0.537193	0.772213	0.912942
ASV348	0.985454	0.717133	0.868422	0.612445	0.841263	0.789277	0.427713	0.874591	0.781291	0.976553	0.883036	0.876854	0.929573	0.929211	0.833584	0.977861	0.861562	0.926223	0.997427	0.979075	0.943958	0.891098	0.730269	0.64538	0.973929	0.982634	0.564539	0.875865	0.769594	0.80075	0.991783	0.806696	0.994596	0.941244	0.907906	0.894917	0.730239	0.839796	0.902493	0.982212	0.790627	0.995986	0.642666	0.952843	0.8593	0.82	0.962407	0.865601	0.916706
ASV153	0.939895	0.982159	0.918383	0.944412	0.823034	0.937185	0.986051	0.977854	0.999837	0.986943	0.885159	0.926811	0.992125	0.881169	0.818741	0.783603	0.841067	0.781289	0.984271	0.8792	0.595831	0.804908	0.827638	0.985518	0.960089	0.928067	0.645151	0.618688	0.943144	0.734016	0.987284	0.976978	0.761368	0.684927	0.988773	0.894644	0.889058	0.623247	0.792918	0.861832	0.967343	0.716864	0.681769	0.995714	0.797729	0.800924	0.373207	0.970978	0.897854
ASV289	0.738302	0.92283	0.916936	0.983885	0.879836	0.8222	0.933642	0.98524	0.983885	0.793089	0.939108	0.993564	0.772101	0.95567	0.802442	0.964928	0.720427	0.32475	0.890445	0.834016	0.890642	0.367154	0.956847	0.761478	0.959814	0.92487	0.953259	0.865601	0.56133	0.852371	0.811154	0.616014	0.173768	0.971246	0.552955	0.363447	0.762352	0.350341	0.551482	0.176906	0.964261	0.84291	0.811111	0.336444	0.708623	0.765447	0.455714	0.590638	0.876854
ASV146	0.665273	0.959182	0.999307	0.945926	0.869454	0.878774	0.829981	0.969157	0.980954	0.870062	0.976783	0.950189	0.937996	0.657477	0.952029	0.994141	0.619525	0.793089	0.98357	0.615712	0.997596	0.486764	0.91309	0.793361	0.721266	0.923494	0.761005	0.987755	0.769594	0.867532	0.992708	0.886477	0.690842	0.758598	0.911546	0.716079	0.986943	0.395022	0.944274	0.899305	0.80325	0.656004	0.937185	0.798099	0.998375	0.97199	0.979906	0.892612	0.732128
ASV151	0.961148	0.88732	0.869467	0.880139	0.982212	0.761368	0.957391	0.964071	0.914612	0.950773	0.76572	0.677748	0.959318	0.963316	0.663475	0.700329	0.929211	0.924754	0.434274	0.920415	0.718568	0.964261	0.829981	0.6907	0.792835	0.997144	0.928588	0.69369	0.592617	0.797729	0.817671	0.480178	0.940729	0.839132	0.792	0.96088	0.786122	0.982634	0.995375	0.792566	0.994066	0.766818	0.817228	0.722039	0.937074	0.871382	0.838978	0.772101	0.867976
ASV311	0.713249	0.857449	0.956971	0.724296	0.952496	0.792566	0.781063	0.542589	0.806954	0.872997	0.897671	0.917328	0.88458	0.389835	0.735791	0.705563	0.46008	0.775623	0.53331	0.441912	0.852371	0.995375	0.999307	0.723977	0.744781	0.982212	0.839575	0.81423	0.811073	0.97339	0.854226	0.794235	0.992708	0.8222	0.964875	0.868279	0.907906	0.930942	0.958771	0.96812	0.912095	0.982634	0.868422	0.940494	0.593856	0.618206	0.769594	0.919186	0.865601
ASV204	0.564539	0.611116	0.845564	0.674245	0.984239	0.690842	0.846322	0.871739	0.908348	0.969689	0.941476	0.787447	0.950864	0.763511	0.8792	0.721769	0.556217	0.995782	0.588404	0.794794	0.914612	0.819176	0.768326	0.695833	0.742843	0.86144	0.724296	0.851099	0.845764	0.907555	0.964071	0.567593	0.780689	0.875865	0.997124	0.967023	0.784112	0.73858	0.383967	0.999635	0.86464	0.568387	0.705804	0.900971	0.982634	0.91309	0.973547	0.845375	0.964071
ASV108	0.873671	0.8478	0.57879	0.807446	0.719937	0.77162	0.752609	0.95595	0.67575	0.79747	0.784713	0.762373	0.881169	0.881045	0.7367	0.6288	0.814674	0.924588	0.771922	0.736328	0.593856	0.893491	0.663042	0.892707	0.829445	0.959	0.597523	0.645151	0.912024	0.889704	0.966515	0.999837	0.897782	0.8792	0.698354	0.749251	0.584276	0.97246	0.999674	0.784599	0.893988	0.777618	0.605138	0.867475	0.926223	0.971265	0.793925	0.891117	0.515653
ASV182	0.854157	0.777142	0.709955	0.907906	0.809331	0.959238	0.986219	0.937185	0.703146	0.728132	0.941869	0.73577	0.767845	0.975797	0.96601	0.46387	0.817228	0.857604	0.905128	0.857743	0.520556	0.901463	0.92354	0.973927	0.8222	0.838978	0.863109	0.561917	0.987755	0.903292	0.96812	0.971533	0.996009	0.987038	0.407419	0.944901	0.857743	0.976434	0.80075	0.754676	0.972694	0.845552	0.886557	0.844971	0.904604	0.846814	0.751041	0.988654	0.962632
ASV274	0.896655	0.645895	0.346313	0.809331	0.802142	0.635824	0.952029	0.956633	0.629059	0.479857	0.687135	0.407419	0.590801	0.914612	0.933476	0.491089	0.839119	0.940584	0.983885	0.760608	0.56133	0.808216	0.587046	0.747877	0.806499	0.766671	0.874591	0.601579	0.591599	0.839634	0.972694	0.662652	0.846533	0.928304	0.279767	0.584635	0.293806	0.770625	0.719247	0.159645	0.579888	0.878374	0.601841	0.288487	0.83466	0.832584	0.98628	0.505105	0.542589
ASV382	0.777142	0.901654	0.932336	0.986077	0.997596	0.965467	0.978956	0.91908	0.907906	0.977465	0.965467	0.903762	0.99326	0.845375	0.988063	0.656005	0.965467	0.384708	0.819527	0.801389	0.788289	0.337167	0.981788	0.997753	0.97339	0.96601	0.940584	0.857604	0.978956	0.782038	0.6267	0.948901	0.468748	0.904392	0.949327	0.817067	0.882938	0.404818	0.897619	0.976617	0.948384	0.68915	0.971787	0.971787	0.560476	0.485192	0.297447	0.872602	0.784112
ASV209	0.789598	0.817011	0.940442	0.909151	0.912095	0.853462	0.62171	0.717494	0.982485	0.737459	0.895919	0.996754	0.793089	0.854194	0.528125	0.977861	0.978956	0.701207	0.964071	0.98911	0.923476	0.720143	0.956804	0.934367	0.995882	0.830141	0.955222	0.883319	0.981705	0.985518	0.443661	0.982634	0.800924	0.6881	0.594001	0.753291	0.874591	0.671163	0.936803	0.983785	0.8792	0.954123	0.963178	0.842402	0.768378	0.817228	0.918383	0.908306	0.954003
ASV147	0.63667	0.802367	0.960275	0.977193	0.961097	0.938994	0.894577	0.621817	0.754625	0.413896	0.987268	0.944986	0.515653	0.406707	0.977854	0.994561	0.641715	0.802443	0.982158	0.884869	0.875306	0.702143	0.963202	0.961091	0.857613	0.774806	0.883851	0.878053	0.892554	0.712998	0.266981	0.90595	0.833776	0.308711	0.912024	0.921775	0.955845	0.542762	0.581436	0.932158	0.610903	0.986162	0.95974	0.715752	0.745393	0.799782	0.905886	0.907906	0.807267
ASV378	0.935908	0.599343	0.717133	0.542022	0.645895	0.481158	0.445794	0.430334	0.525333	0.569383	0.602621	0.887769	0.620654	0.845455	0.908712	0.909893	0.892464	0.91908	0.895419	0.761582	0.5409	0.908508	0.715852	0.632011	0.798848	0.875306	0.422851	0.480178	0.5409	0.93649	0.984506	0.858069	0.799561	0.634592	0.805289	0.981448	0.74099	0.867447	0.955887	0.592895	0.890286	0.865601	0.507329	0.881169	0.619009	0.602537	0.889291	0.725434	0.495225
ASV358	0.580613	0.599903	0.640557	0.805077	0.728478	0.603676	0.988063	0.995986	0.841156	0.987755	0.833584	0.803113	0.996754	0.918383	0.905711	0.470491	0.819968	0.950864	0.899625	0.555174	0.800003	0.961776	0.890378	0.987755	0.668344	0.896137	0.970169	0.865601	0.777618	0.985518	0.997596	0.807188	0.795006	0.847622	0.845564	0.677522	0.979906	0.806499	0.276439	0.643102	0.916173	0.475566	0.993254	0.570608	0.944588	0.936552	0.879532	0.912876	0.928067
ASV227	0.429833	0.366648	0.797789	0.747723	0.580304	0.797109	0.869556	0.416545	0.9374	0.952546	0.942284	0.714202	0.972684	0.406799	0.753675	0.582884	0.674042	0.98339	0.98919	0.551367	0.948956	0.916173	0.894883	0.970169	0.875306	0.893515	0.720067	0.91951	0.988262	0.96161	0.770625	0.972498	0.785294	0.458386	0.988654	0.859273	0.8478	0.704327	0.298549	0.979906	0.994006	0.701462	0.685691	0.984271	0.921571	0.901272	0.96601	0.825088	0.909478
ASV118	0.667425	0.410963	0.8478	0.537441	0.722756	0.809331	0.634592	0.483554	0.804124	0.807188	0.950493	0.456594	0.777396	0.571412	0.86904	0.671163	0.63434	0.981628	0.839487	0.371896	0.997596	0.914698	0.986943	0.86757	0.960574	0.817228	0.899305	0.98339	0.940318	0.920628	0.94217	0.823769	0.977854	0.460304	0.693086	0.862696	0.97795	0.986298	0.571332	0.94242	0.97339	0.935702	0.942336	0.904268	0.924588	0.910833	0.976696	0.969696	0.667775
ASV53	0.922686	0.821708	0.593798	0.958476	0.621706	0.958476	0.907906	0.759007	0.244655	0.144982	0.781289	0.785294	0.339808	0.744135	0.606792	0.8792	0.814492	0.803971	0.928323	0.98911	0.808174	0.827781	0.775623	0.895774	0.91307	0.319058	0.497566	0.806057	0.970169	0.721226	0.669678	0.996438	0.849726	0.74099	0.776728	0.792203	0.508791	0.978956	0.929947	0.638053	0.447552	0.955687	0.556395	0.925874	0.83466	0.870144	0.99413	0.793807	0.774811
ASV240	0.47361	0.538919	0.929211	0.75976	0.904867	0.750759	0.771947	0.782142	0.813004	0.927837	0.988107	0.878374	0.939511	0.876931	0.901192	0.644207	0.883851	0.718543	0.805617	0.894352	0.997596	0.59367	0.880139	0.972498	0.964261	0.811344	0.823022	0.964928	0.936525	0.999555	0.624006	0.873671	0.401683	0.837034	0.831095	0.973772	0.601841	0.340049	0.730058	0.940318	0.938847	0.573062	0.677359	0.962407	0.782894	0.721266	0.651696	0.725647	0.800375
ASV275	0.571929	0.713515	0.932478	0.67576	0.871686	0.577866	0.462234	0.455714	0.981798	0.963484	0.921766	0.982353	0.997596	0.867051	0.875306	0.81448	0.988993	0.869936	0.955687	0.597274	0.916568	0.79966	0.900467	0.866523	0.741195	0.890586	0.995882	0.970978	0.893425	0.835106	0.808936	0.953324	0.451207	0.601841	0.767921	0.973927	0.752439	0.410963	0.969899	0.942336	0.857192	0.627143	0.890586	0.800924	0.859725	0.845375	0.660033	0.745736	0.876515
ASV112	0.85348	0.734626	0.574154	0.869866	0.555492	0.84467	0.889058	0.713086	0.455714	0.361581	0.581231	0.813004	0.44161	0.654811	0.918854	0.835327	0.861562	0.973927	0.905397	0.658459	0.491089	0.777781	0.536775	0.999308	0.809331	0.603065	0.601872	0.439966	0.887474	0.834246	0.934815	0.960335	0.892882	0.514997	0.5778	0.924892	0.295801	0.818672	0.972821	0.483554	0.599865	0.976696	0.512117	0.839312	0.986325	0.968045	0.977035	0.579888	0.663367
ASV28	0.521061	0.639718	0.591599	0.852371	0.783225	0.738035	0.978184	0.808216	0.827638	0.946561	0.687135	0.843063	0.948608	0.623214	0.867475	0.909478	0.604844	0.995882	0.41543	0.964261	0.680027	0.955687	0.760936	0.926166	0.92535	0.988773	0.882107	0.709925	0.750242	0.894577	0.964071	0.809331	0.988773	0.892109	0.772239	0.989842	0.874056	0.995782	0.660033	0.720067	0.813865	0.954398	0.972684	0.650246	0.984572	0.948807	0.959415	0.683671	0.412011
ASV31	0.684233	0.425571	0.555174	0.621168	0.877915	0.537326	0.738393	0.53404	0.576773	0.444195	0.609468	0.75352	0.429833	0.479857	0.750759	0.915081	0.476654	0.843889	0.605897	0.610903	0.339117	0.802142	0.656718	0.669422	0.926718	0.846699	0.909893	0.312027	0.455714	0.894529	0.865473	0.627914	0.881568	0.704997	0.45968	0.765414	0.491089	0.875536	0.933476	0.241404	0.593287	0.938915	0.725789	0.614197	0.988784	0.9971	0.935908	0.544181	0.706091
ASV298	0.494054	0.487757	0.687319	0.471587	0.698031	0.627103	0.624061	0.420005	0.516498	0.483554	0.793787	0.957085	0.587449	0.377326	0.972498	0.950275	0.406707	0.871686	0.819353	0.31139	0.52955	0.989855	0.879388	0.851581	0.750242	0.918383	0.712577	0.52116	0.793641	0.948414	0.935305	0.929866	0.992872	0.516407	0.689023	0.956022	0.829981	0.960849	0.84073	0.718279	0.985789	0.984877	0.803006	0.955289	0.667425	0.642666	0.833179	0.900467	0.716487
ASV132	0.526741	0.492868	0.696503	0.472398	0.688222	0.627173	0.595857	0.395022	0.491089	0.469066	0.771531	0.944043	0.563673	0.403896	0.973927	0.941639	0.448729	0.885706	0.821708	0.361581	0.497566	0.988654	0.867051	0.848579	0.760878	0.899305	0.676123	0.485565	0.787434	0.947449	0.923629	0.942193	0.984482	0.516407	0.690744	0.973248	0.821431	0.971787	0.874629	0.718568	0.975163	0.967343	0.784112	0.963732	0.668715	0.644207	0.85102	0.893535	0.707139
ASV253	0.526741	0.492868	0.696503	0.472398	0.688222	0.627173	0.595857	0.395022	0.491089	0.469066	0.771531	0.944043	0.563673	0.403896	0.973927	0.941639	0.448729	0.885706	0.821708	0.361581	0.497566	0.988654	0.867051	0.848579	0.760878	0.899305	0.676123	0.485565	0.787434	0.947449	0.923629	0.942193	0.984482	0.516407	0.690744	0.973248	0.821431	0.971787	0.874629	0.718568	0.975163	0.967343	0.784112	0.963732	0.668715	0.644207	0.85102	0.893535	0.707139
ASV72	0.695304	0.678048	0.546406	0.684191	0.785652	0.67943	0.856512	0.714202	0.371272	0.36067	0.50133	0.938994	0.401683	0.701564	0.859703	0.993242	0.590801	0.960089	0.645151	0.761586	0.171993	0.990119	0.544357	0.831252	0.882975	0.714202	0.672554	0.183445	0.630632	0.909478	0.882531	0.867532	0.912876	0.867665	0.389643	0.951399	0.502197	0.941456	0.996177	0.401683	0.732335	0.849378	0.602621	0.715487	0.98339	0.988808	0.987433	0.560161	0.491089
ASV266	0.623527	0.61184	0.83311	0.515653	0.751216	0.79108	0.522738	0.307628	0.341415	0.458083	0.739902	0.924588	0.468015	0.493134	0.984482	0.901192	0.593856	0.996177	0.78363	0.639718	0.434032	0.979075	0.854029	0.900467	0.881472	0.765447	0.664637	0.392527	0.890445	0.967023	0.823034	0.969229	0.994525	0.610839	0.727397	0.872457	0.862696	0.985786	0.929612	0.899232	0.936874	0.81023	0.845529	0.910757	0.817228	0.808274	0.972872	0.954989	0.858322
ASV139	0.427298	0.508791	0.738393	0.476905	0.728268	0.716864	0.63667	0.3943	0.480178	0.479972	0.819103	0.964071	0.565724	0.314991	0.99345	0.9503	0.361581	0.909478	0.790004	0.325753	0.515653	0.982159	0.906078	0.901152	0.787014	0.890445	0.769841	0.511118	0.872997	0.957254	0.889478	0.975981	0.969285	0.539757	0.68562	0.988536	0.86757	0.926166	0.898116	0.81909	0.992548	0.971533	0.875112	0.995782	0.744781	0.723686	0.877915	0.955687	0.808936
ASV176	0.462588	0.515134	0.745736	0.477351	0.718949	0.716079	0.610903	0.368356	0.452442	0.463856	0.797729	0.954996	0.541285	0.344888	0.994656	0.942193	0.403536	0.927619	0.792566	0.378314	0.488122	0.982634	0.890117	0.897619	0.796137	0.873671	0.738136	0.476654	0.867507	0.956667	0.8792	0.98339	0.977317	0.540223	0.686825	0.992872	0.858982	0.94148	0.93231	0.819025	0.982159	0.952113	0.858322	0.98762	0.745736	0.725665	0.893515	0.948636	0.80075
ASV24	0.555174	0.738393	0.56817	0.871284	0.90595	0.900279	0.95462	0.890445	0.914582	0.769594	0.772782	0.646395	0.681456	0.962818	0.953266	0.343611	0.8593	0.587449	0.808388	0.774385	0.311052	0.900467	0.787434	0.95867	0.849132	0.853544	0.740537	0.393609	0.963316	0.610839	0.961097	0.938847	0.726251	0.948414	0.505298	0.927299	0.748636	0.865601	0.960574	0.735791	0.979511	0.581436	0.78077	0.807426	0.816936	0.808192	0.545527	0.969776	0.866304
ASV38	0.568135	0.827638	0.571076	0.843389	0.85348	0.826795	0.988773	0.998251	0.713617	0.769959	0.593798	0.593798	0.763511	0.649582	0.8792	0.976696	0.51802	0.857604	0.293706	0.990119	0.794451	0.635339	0.584989	0.74765	0.913749	0.784599	0.831157	0.800924	0.678441	0.39342	0.937798	0.528247	0.900032	0.855167	0.792566	0.620163	0.500734	0.900425	0.950864	0.777966	0.61481	0.976517	0.738302	0.678095	0.817112	0.800329	0.989709	0.458083	0.912876
ASV379	0.102204	0.571812	0.957254	0.794794	0.975601	0.972135	0.831988	0.460378	0.750861	0.754394	0.992272	0.969776	0.703146	0.208681	0.8792	0.964261	0.278923	0.790004	0.560864	0.802466	0.703901	0.656293	0.8792	0.895774	0.93231	0.928895	0.828481	0.741528	0.819657	0.941043	0.393106	0.846729	0.534098	0.827638	0.95983	0.817228	0.812236	0.497937	0.943339	0.855349	0.967912	0.976978	0.603141	0.626972	0.889058	0.859926	0.808274	0.669422	0.770064
ASV42	0.772101	0.645151	0.374151	0.708623	0.539895	0.407419	0.893515	0.660033	0.515898	0.671281	0.319155	0.746953	0.746566	0.76564	0.935315	0.893392	0.745038	0.982212	0.43585	0.864136	0.461557	0.960574	0.439966	0.58328	0.675271	0.83311	0.761586	0.469026	0.337821	0.852651	0.964071	0.515653	0.877915	0.984482	0.580571	0.955887	0.480178	0.918902	0.800626	0.350639	0.71342	0.960058	0.581709	0.422269	0.976978	0.940932	0.95913	0.297447	0.0817782
ASV217	0.472631	0.491089	0.509782	0.453519	0.544325	0.610244	0.679721	0.558378	0.432486	0.3873	0.606792	0.988773	0.468511	0.451527	0.854707	0.977087	0.385688	0.959182	0.776921	0.257239	0.425571	0.973927	0.751181	0.847925	0.562282	0.756094	0.547466	0.414549	0.794794	0.993709	0.983885	0.933476	0.963838	0.67004	0.491089	0.997008	0.65026	0.972694	0.747496	0.62785	0.997596	0.990874	0.644889	0.847644	0.660266	0.622921	0.8478	0.787447	0.706606
ASV349	0.413085	0.174892	0.312027	0.404578	0.524514	0.423597	0.555492	0.491089	0.58633	0.389333	0.738136	0.84467	0.514927	0.423078	0.580571	0.720561	0.364248	0.941579	0.886044	0.180197	0.587046	0.869454	0.862942	0.685729	0.514286	0.86757	0.71777	0.600963	0.706028	0.994359	0.987755	0.790004	0.941315	0.591599	0.518123	0.830529	0.690842	0.959	0.32475	0.403671	0.958395	0.797789	0.724296	0.669422	0.689125	0.664206	0.800924	0.853457	0.693395
ASV84	0.794794	0.569383	0.791892	0.602114	0.130381	0.750707	0.555492	0.257983	0.508305	0.677522	0.733319	0.825756	0.793089	0.787014	0.413331	0.790004	0.988773	0.691687	0.965145	0.773914	0.960009	0.728478	0.827781	0.976978	0.83041	0.660753	0.704699	0.941579	0.964261	0.954398	0.76948	0.968813	0.923346	0.223751	0.964071	0.741774	0.982634	0.859325	0.849346	0.991015	0.957391	0.98919	0.901152	0.964343	0.864659	0.883174	0.817531	0.999768	0.925874
ASV249	0.238659	0.515309	0.82164	0.640723	0.730602	0.922309	0.47341	0.45222	0.697084	0.900131	0.984482	0.611447	0.940729	0.591162	0.488122	0.703146	0.911175	0.535429	0.979557	0.936268	0.93801	0.679349	0.964118	0.981951	0.983165	0.935908	0.879591	0.900279	0.850386	0.865371	0.450529	0.914952	0.330194	0.851546	0.882903	0.663264	0.87644	0.581804	0.998284	0.62785	0.857604	0.8593	0.656293	0.687699	0.599258	0.633435	0.737463	0.689542	0.952546
ASV17	0.778199	0.695682	0.508652	0.666596	0.40334	0.817869	0.656331	0.888589	0.501451	0.786124	0.656005	0.321122	0.814674	0.870187	0.220535	0.397835	0.91908	0.419212	0.901156	0.987096	0.924848	0.666447	0.685055	0.765329	0.910671	0.520922	0.718568	0.94965	0.964341	0.579888	0.943144	0.889354	0.879338	0.982212	0.70856	0.761414	0.853591	0.973927	0.81087	0.995692	0.931442	0.889354	0.840183	0.822897	0.562839	0.552458	0.550977	0.962217	0.976553
ASV2	0.505358	0.428048	0.704327	0.717435	0.576308	0.746161	0.689219	0.626991	0.811344	0.782038	0.844985	0.497566	0.848195	0.758785	0.676561	0.781081	0.842506	0.618566	0.761368	0.992548	0.953324	0.343611	0.8794	0.817226	0.876931	0.832243	0.989761	0.929731	0.852941	0.555174	0.372639	0.709972	0.739393	0.609879	0.955687	0.84558	0.975558	0.54827	0.849627	0.950864	0.689293	0.926961	0.982212	0.902018	0.455714	0.441145	0.758005	0.975797	0.909909
ASV198	0.572692	0.612445	0.612061	0.497566	0.56692	0.764518	0.644522	0.551482	0.293806	0.361714	0.505358	0.978645	0.334665	0.569383	0.877915	0.972498	0.532318	0.936108	0.716864	0.511524	0.340049	0.987755	0.684233	0.89782	0.65085	0.509782	0.503498	0.298549	0.889024	0.960652	0.987601	0.983947	0.96862	0.805932	0.455714	0.82	0.642677	0.917747	0.959702	0.802142	0.982212	0.900971	0.67124	0.955863	0.81291	0.789325	0.968831	0.814492	0.867342
ASV165	0.579053	0.476656	0.603828	0.784599	0.5409	0.866263	0.844058	0.792566	0.727622	0.611967	0.732895	0.398891	0.633825	0.685055	0.455714	0.626991	0.77748	0.456594	0.857613	0.903667	0.964261	0.557417	0.784112	0.964071	0.953324	0.491089	0.991139	0.957214	0.937185	0.535429	0.304203	0.886477	0.871357	0.834586	0.960009	0.642666	0.907555	0.868422	0.831147	0.90787	0.485192	0.986118	0.976517	0.839634	0.389333	0.411626	0.879586	0.87287	0.83399
ASV59	0.499942	0.460158	0.448886	0.411758	0.515653	0.596549	0.555492	0.626991	0.505214	0.487757	0.605897	0.244613	0.509534	0.605364	0.693374	0.598785	0.525917	0.969899	0.659886	0.0892655	0.837042	0.970978	0.761005	0.540419	0.623527	0.508791	0.744605	0.827638	0.788753	0.660033	0.8792	0.587391	0.982783	0.65085	0.427298	0.97564	0.562282	0.971265	0.661376	0.741001	0.976402	0.79544	0.666302	0.689219	0.940635	0.952843	0.981513	0.810327	0.959012
ASV197	0.577866	0.487531	0.552458	0.425571	0.234941	0.747169	0.563849	0.246219	0.103346	0.427505	0.698213	0.510084	0.594932	0.534733	0.427995	0.718568	0.771114	0.872368	0.959415	0.66644	0.897619	0.871739	0.777544	0.896717	0.790004	0.455714	0.891771	0.901198	0.963838	0.947149	0.787875	0.99413	0.972498	0.593798	0.612445	0.822969	0.819968	0.990456	0.738393	0.967023	0.853452	0.955887	0.965467	0.952771	0.793089	0.803133	0.961113	0.941315	0.722756
ASV7	0.279767	0.436214	0.692408	0.508082	0.823958	0.561145	0.444283	0.533281	0.851581	0.916936	0.806073	0.489516	0.919374	0.696794	0.833584	0.770754	0.724632	0.609969	0.271372	0.967343	0.985202	0.329891	0.979174	0.473571	0.955397	0.939274	0.96161	0.953905	0.739464	0.723686	0.617576	0.477351	0.476656	0.997084	0.906226	0.497566	0.918617	0.458083	0.925164	0.941579	0.877352	0.800807	0.888402	0.987755	0.559832	0.460484	0.708459	0.969793	0.972135
ASV18	0.152247	0.0374065	0.52784	0.263593	0.551482	0.410906	0.297447	0.103286	0.706617	0.604653	0.864765	0.744781	0.68562	0.0964724	0.695304	0.722851	0.325753	0.967671	0.807039	0.32708	0.851581	0.987755	0.978956	0.748636	0.744135	0.979557	0.982634	0.853544	0.761989	0.984482	0.646395	0.787434	0.803006	0.359069	0.908314	0.992872	0.959702	0.816503	0.541869	0.808156	0.857743	0.765329	0.976517	0.961113	0.933575	0.92942	0.918383	0.990039	0.953324
ASV25	0.246536	0.225676	0.563506	0.479972	0.761005	0.620654	0.657033	0.753693	0.90582	0.714987	0.879591	0.619023	0.746161	0.561145	0.525685	0.478141	0.526932	0.503009	0.763728	0.985433	0.943144	0.453287	0.97339	0.887804	0.841397	0.893425	0.973927	0.984663	0.825826	0.888722	0.2179	0.777423	0.5041	0.940252	0.981752	0.642666	0.976978	0.541285	0.68562	0.927195	0.708623	0.618688	0.865601	0.917747	0.659886	0.622623	0.905886	0.972135	0.827638
ASV36	0.409436	0.545612	0.330194	0.596549	0.43098	0.818282	0.790318	0.735397	0.156943	0.295801	0.572692	0.68562	0.400167	0.772252	0.604178	0.721266	0.581436	0.774899	0.713788	0.665354	0.422507	0.773216	0.65622	0.854157	0.814547	0.425571	0.590638	0.473571	0.96088	0.718485	0.921971	0.971787	0.994525	0.937185	0.290781	0.920366	0.666447	0.987755	0.758536	0.747388	0.925164	0.98919	0.721266	0.792491	0.948384	0.944313	0.8593	0.874591	0.750601
ASV293	0.234941	0.196554	0.438585	0.298549	0.472375	0.43098	0.5849	0.595627	0.817011	0.584303	0.699794	0.804124	0.62785	0.555363	0.593798	0.508082	0.444159	0.899625	0.81087	0.151243	0.572692	0.957386	0.8792	0.881007	0.451127	0.884143	0.817185	0.626488	0.785	0.994066	0.919908	0.854707	0.810306	0.565609	0.604153	0.92942	0.909815	0.84467	0.307628	0.679002	0.910994	0.591599	0.906367	0.783263	0.932803	0.927619	0.982212	0.973927	0.982417
ASV8	0.131978	0.0348595	0.514997	0.256451	0.538986	0.412108	0.301294	0.123071	0.717133	0.641596	0.868549	0.706023	0.718568	0.10213	0.664637	0.699324	0.343611	0.952194	0.801119	0.371896	0.877352	0.975205	0.976527	0.750815	0.760952	0.984874	0.995478	0.879496	0.767591	0.971787	0.631824	0.775623	0.77307	0.396573	0.921009	0.982353	0.964261	0.802442	0.520922	0.833697	0.84588	0.750601	0.963404	0.957605	0.955845	0.952771	0.928436	0.988993	0.960652
ASV22	0.104622	0.0396052	0.514796	0.246219	0.52784	0.435325	0.336444	0.147574	0.700198	0.633825	0.87644	0.676561	0.723101	0.0851881	0.66644	0.697115	0.308038	0.95867	0.805932	0.320464	0.88732	0.964071	0.976798	0.773423	0.740537	0.980536	0.999631	0.894441	0.790004	0.969723	0.64566	0.782495	0.750601	0.393609	0.900295	0.982485	0.95913	0.785294	0.510084	0.852371	0.86314	0.731652	0.958864	0.958145	0.964928	0.960931	0.918383	0.988063	0.96812
ASV20	0.104622	0.0396052	0.514796	0.246219	0.52784	0.435325	0.336444	0.147574	0.700198	0.633825	0.87644	0.676561	0.723101	0.0851881	0.66644	0.697115	0.308038	0.95867	0.805932	0.320464	0.88732	0.964071	0.976798	0.773423	0.740537	0.980536	0.999631	0.894441	0.790004	0.969723	0.64566	0.782495	0.750601	0.393609	0.900295	0.982485	0.95913	0.785294	0.510084	0.852371	0.86314	0.731652	0.958864	0.958145	0.964928	0.960931	0.918383	0.988063	0.96812
ASV110	0.676728	0.526932	0.1405	0.685691	0.265522	0.625794	0.859231	0.894529	0.371272	0.257239	0.345346	0.525094	0.361332	0.894529	0.55415	0.225676	0.899244	0.58633	0.955863	0.758536	0.184037	0.98919	0.289286	0.952463	0.433519	0.493101	0.280857	0.206261	0.7729	0.688222	0.88458	0.969776	0.96365	0.836786	0.277763	0.969229	0.145732	0.943035	0.890393	0.314579	0.555492	0.723101	0.314579	0.564539	0.837042	0.879836	0.803636	0.517674	0.593798
ASV172	0.205339	0.212992	0.450529	0.406374	0.759719	0.501349	0.60173	0.630734	0.715252	0.499803	0.753291	0.569383	0.552458	0.623527	0.875865	0.515169	0.444195	0.787141	0.555492	0.662845	0.5409	0.618688	0.87636	0.739661	0.857604	0.851581	0.947364	0.641289	0.687135	0.853667	0.482745	0.654795	0.673133	0.796227	0.668598	0.991457	0.930251	0.6186	0.708623	0.663475	0.845562	0.734025	0.977861	0.789325	0.709972	0.644933	0.786389	0.976048	0.997596
ASV9	0.223868	0.0396669	0.521785	0.198235	0.682436	0.360719	0.199679	0.256777	0.67498	0.642943	0.845398	0.454689	0.678048	0.445846	0.826685	0.66396	0.492349	0.857449	0.532772	0.646486	0.853087	0.723101	0.913739	0.445881	0.960652	0.951275	0.953324	0.869454	0.559986	0.770625	0.462582	0.411758	0.684654	0.548019	0.87644	0.957451	0.956659	0.649251	0.753693	0.815992	0.728478	0.768996	0.982212	0.877054	0.842112	0.80075	0.92849	0.988745	0.91638
ASV189	0.0898591	0.0396669	0.588351	0.19772	0.478141	0.397835	0.345139	0.208002	0.828004	0.787549	0.878838	0.721266	0.838978	0.231321	0.66528	0.673824	0.373207	0.871149	0.66644	0.389426	0.915844	0.761368	0.988443	0.781674	0.74099	0.985518	0.991213	0.931957	0.762871	0.969229	0.638865	0.7114	0.594001	0.427713	0.953324	0.918383	0.948636	0.569473	0.425571	0.938845	0.975199	0.646486	0.91955	0.96136	0.990173	0.997074	0.992258	0.942284	0.953324
ASV346	0.197958	0.56133	0.486764	0.782958	0.824464	0.921964	0.929211	0.871344	0.544325	0.468748	0.5849	0.645952	0.361581	0.590557	0.957451	0.687734	0.302855	0.52912	0.242229	0.929943	0.393609	0.632428	0.787951	0.935245	0.936525	0.473658	0.932614	0.458083	0.975174	0.555492	0.687083	0.94965	0.839634	0.871739	0.533281	0.687135	0.82249	0.873671	0.944246	0.825979	0.82104	0.997729	0.975797	0.876161	0.753132	0.696489	0.731652	0.904631	0.955305
ASV32	0.201971	0.0537863	0.271731	0.23876	0.537373	0.202464	0.193384	0.255003	0.497566	0.60173	0.598096	0.708544	0.709955	0.58805	0.692471	0.809331	0.703146	0.905108	0.620654	0.770927	0.642666	0.847041	0.729583	0.419486	0.933688	0.976553	0.859547	0.69885	0.468748	0.854226	0.590801	0.569383	0.827131	0.754635	0.873352	0.997922	0.869454	0.84073	0.693498	0.64538	0.629273	0.926433	0.891771	0.770064	0.967854	0.959754	0.918781	0.85348	0.452923
ASV263	0.376366	0.590638	0.4251	0.591599	0.204274	0.624006	0.635346	0.463375	0.342354	0.383556	0.38999	0.867051	0.513321	0.510084	0.61635	0.895774	0.649133	0.77469	0.797729	0.342354	0.569201	0.804747	0.627914	0.830988	0.482745	0.564603	0.296965	0.569383	0.875536	0.762821	0.993694	0.959238	0.909893	0.552717	0.797729	0.715264	0.61446	0.867475	0.937185	0.807188	0.9739	0.912164	0.500734	0.950864	0.964343	0.925164	0.931442	0.77371	0.610143
ASV34	0.516498	0.53632	0.197411	0.463375	0.238033	0.508305	0.580357	0.879836	0.516407	0.570733	0.330169	0.158165	0.66644	0.973087	0.0454472	0.268098	0.989394	0.47018	0.977095	0.84588	0.906757	0.811111	0.431536	0.786929	0.671751	0.425571	0.753463	0.958771	0.802142	0.622921	0.851148	0.830056	0.761554	0.948023	0.720067	0.827131	0.574154	0.98148	0.695789	0.842277	0.764194	0.752609	0.782894	0.593856	0.400885	0.485192	0.766643	0.696489	0.786207
ASV283	0.0348595	0.169682	0.361581	0.334912	0.50556	0.717133	0.659886	0.557417	0.474199	0.545125	0.789277	0.534806	0.600287	0.200951	0.588348	0.602621	0.221473	0.808362	0.6881	0.476654	0.753487	0.851119	0.866106	0.927076	0.75771	0.785335	0.979557	0.792566	0.96431	0.808274	0.732335	0.928338	0.700088	0.858322	0.584331	0.888589	0.843986	0.854226	0.541869	0.916568	0.878808	0.81974	0.966013	0.892918	0.962067	0.970169	0.987096	0.975199	0.985484
ASV186	0.143423	0.319285	0.463381	0.47748	0.384144	0.654058	0.523539	0.223858	0.299252	0.269412	0.6007	0.878374	0.384708	0.196554	0.750759	0.86757	0.32892	0.853368	0.747407	0.236244	0.460807	0.868951	0.831424	0.871686	0.619864	0.659229	0.594421	0.473336	0.929211	0.873422	0.84019	0.989899	0.865473	0.437112	0.724074	0.8593	0.776374	0.814547	0.88732	0.805617	0.944274	0.92787	0.792566	0.987755	0.938915	0.911948	0.967077	0.949706	0.784929
ASV155	0.444939	0.505706	0.351304	0.642666	0.209649	0.6186	0.70856	0.82922	0.603516	0.745232	0.540419	0.293167	0.846878	0.942847	0.376482	0.570133	0.944615	0.308781	0.695304	0.969793	0.958065	0.143423	0.56133	0.670597	0.920567	0.685967	0.586121	0.981448	0.778805	0.231321	0.749194	0.593856	0.653689	0.857499	0.949327	0.581302	0.808388	0.55391	0.848194	0.909478	0.738393	0.744135	0.714838	0.736162	0.443101	0.454788	0.555492	0.803006	0.930073
ASV23	0.193384	0.208002	0.4125	0.429846	0.410131	0.424003	0.564195	0.210042	0.468748	0.578852	0.508791	0.701473	0.643053	0.368356	0.992548	0.739448	0.551478	0.865371	0.528376	0.568564	0.380197	0.825676	0.66644	0.798988	0.787434	0.897583	0.865601	0.407419	0.643338	0.845564	0.711134	0.799782	0.780689	0.577866	0.732335	0.956643	0.802142	0.776921	0.846119	0.680204	0.760936	0.935602	0.89422	0.86757	0.895774	0.873671	0.777396	0.819968	0.552546
ASV109	0.173471	0.334307	0.379392	0.350957	0.231748	0.515198	0.497566	0.365979	0.333176	0.502762	0.500734	0.817011	0.626991	0.365679	0.609879	0.903762	0.541285	0.808881	0.706091	0.477351	0.662404	0.736162	0.656005	0.797971	0.635991	0.763511	0.560972	0.672926	0.811111	0.799564	0.876601	0.886369	0.799209	0.630968	0.81268	0.7106	0.737459	0.811073	0.833179	0.87646	0.889997	0.924542	0.75603	0.932614	0.96812	0.940729	0.978298	0.817512	0.645151
ASV323	0.256451	0.102204	0.488069	0.139294	0.47653	0.277763	0.170628	0.1405	0.478686	0.303866	0.602043	0.74771	0.390569	0.503279	0.765414	0.624006	0.560161	0.822286	0.74158	0.332256	0.417259	0.761368	0.8292	0.671847	0.660875	0.769867	0.684233	0.470699	0.601234	0.984482	0.506301	0.772095	0.70856	0.256423	0.715252	0.967077	0.902899	0.655429	0.828037	0.702413	0.906078	0.797789	0.854736	0.948731	0.879933	0.869499	0.817228	0.986193	0.93799
ASV322	0.364248	0.307494	0.228211	0.412013	0.308781	0.373396	0.57234	0.750601	0.718568	0.525094	0.49348	0.208002	0.6186	0.852371	0.30626	0.119498	0.790318	0.514477	0.81268	0.503279	0.759176	0.66396	0.69369	0.670399	0.463048	0.622498	0.700329	0.833179	0.683013	0.689023	0.846878	0.606553	0.673823	0.745448	0.690235	0.914582	0.744135	0.738393	0.542589	0.672992	0.926298	0.389503	0.763348	0.61905	0.550423	0.545664	0.683023	0.868422	0.965467
ASV246	0.171621	0.660033	0.32708	0.646395	0.410963	0.777423	0.851036	0.739195	0.249481	0.273361	0.39342	0.591616	0.391269	0.497566	0.798537	0.805782	0.420005	0.620818	0.50556	0.548874	0.480178	0.469518	0.584797	0.854029	0.64796	0.382194	0.509782	0.544415	0.915014	0.491861	0.888402	0.895774	0.776374	0.8792	0.591599	0.626972	0.55391	0.731524	0.984482	0.815657	0.881661	0.909478	0.644522	0.877352	0.766226	0.7894	0.802142	0.751324	0.790571
ASV207	0.0990829	0.295801	0.406707	0.427752	0.25934	0.568387	0.493045	0.2662	0.339593	0.462588	0.491977	0.86757	0.555995	0.291597	0.682565	0.900467	0.480178	0.718568	0.619843	0.520556	0.561981	0.682807	0.714361	0.835392	0.693783	0.741485	0.58633	0.57234	0.861998	0.778637	0.79544	0.944368	0.769594	0.610839	0.857604	0.645895	0.809331	0.741001	0.889058	0.879591	0.878053	0.950877	0.808936	0.98692	0.977497	0.96161	0.909478	0.87911	0.687496
ASV343	0.427995	0.484582	0.22818	0.603904	0.273312	0.562743	0.665091	0.804124	0.594932	0.517189	0.376366	0.142773	0.574154	0.901156	0.284198	0.13934	0.878374	0.268369	0.760129	0.757594	0.765447	0.580357	0.593287	0.707139	0.554576	0.41069	0.626488	0.825748	0.812338	0.452104	0.867479	0.726915	0.706067	0.901156	0.738302	0.674753	0.649439	0.800003	0.791222	0.782958	0.846729	0.551937	0.708623	0.705203	0.388898	0.389574	0.516498	0.818033	0.957535
ASV184	0.145732	0.292059	0.437179	0.193677	0.330968	0.438067	0.464939	0.543757	0.644522	0.567855	0.503498	0.373109	0.590557	0.436214	0.60173	0.567504	0.455714	0.715852	0.560526	0.196175	0.826462	0.696801	0.732379	0.73955	0.491089	0.630968	0.755323	0.848597	0.740054	0.727269	0.897619	0.643235	0.57258	0.563506	0.725381	0.768955	0.784713	0.695304	0.702413	0.907641	0.987055	0.617165	0.85348	0.84467	0.807623	0.830734	0.925164	0.872602	0.883004
ASV66	0.515653	0.276601	0.269412	0.168612	0.491795	0.288874	0.28035	0.723858	0.404818	0.516498	0.152247	0.340463	0.389574	0.869454	0.731524	0.785335	0.713249	0.561145	0.0990829	0.977697	0.645151	0.621911	0.271888	0.221456	0.875306	0.397835	0.476656	0.622921	0.246536	0.361581	0.802442	0.212992	0.916169	0.977155	0.591599	0.400657	0.487008	0.997144	0.941315	0.690744	0.593798	0.991016	0.508791	0.491977	0.77469	0.745232	0.889354	0.396765	0.969229
ASV80	0.579888	0.389643	0.311052	0.206261	0.381102	0.319058	0.347271	0.766614	0.476656	0.581436	0.136134	0.397124	0.461398	0.944863	0.647435	0.673774	0.816131	0.463381	0.202271	0.921775	0.614197	0.602936	0.294442	0.333997	0.713202	0.38985	0.355314	0.59367	0.349282	0.445846	0.914904	0.340049	0.8792	0.992872	0.592617	0.352049	0.525566	0.977035	0.924325	0.762352	0.796633	0.942193	0.46381	0.560439	0.793089	0.765414	0.801942	0.481158	0.962935
ASV183	0.305264	0.246969	0.256451	0.497559	0.425571	0.458386	0.544325	0.728268	0.717435	0.660474	0.491493	0.180639	0.676561	0.882	0.425571	0.166448	0.854786	0.247052	0.598785	0.945925	0.78269	0.454689	0.673068	0.642666	0.797031	0.664637	0.848732	0.850237	0.692471	0.496717	0.570099	0.594001	0.57234	0.951275	0.849346	0.6881	0.851581	0.668715	0.744781	0.803764	0.700137	0.593856	0.907555	0.708623	0.33193	0.282909	0.46381	0.885333	0.988445
ASV127	0.143498	0.0409148	0.17609	0.153976	0.357588	0.234941	0.425571	0.610278	0.694978	0.518763	0.52401	0.442765	0.561145	0.670597	0.411626	0.238659	0.530688	0.65622	0.645895	0.505214	0.564539	0.761005	0.703146	0.68517	0.558378	0.797789	0.805463	0.643235	0.564603	0.845564	0.690763	0.598489	0.693516	0.768996	0.562554	0.970978	0.828803	0.792487	0.298549	0.588351	0.892518	0.545612	0.879933	0.568413	0.856715	0.841156	0.851982	0.878933	0.964261
ASV203	0.49887	0.189484	0.0396669	0.488194	0.187424	0.139101	0.504985	0.563782	0.455714	0.599582	0.133465	0.0738532	0.676561	0.872602	0.660106	0.251309	0.969899	0.561307	0.622498	0.96365	0.560161	0.834287	0.175276	0.372516	0.763794	0.731652	0.66644	0.591846	0.225051	0.34665	0.778637	0.317495	0.8792	0.897671	0.712968	0.8794	0.309005	0.97339	0.79861	0.319058	0.222699	0.794116	0.509264	0.290781	0.455714	0.431098	0.586826	0.281738	0.250091
ASV131	0.359742	0.317495	0.341198	0.407541	0.103061	0.633435	0.407419	0.246536	0.0892655	0.167692	0.480056	0.449632	0.325753	0.428677	0.206261	0.631784	0.705203	0.458386	0.918406	0.771114	0.822969	0.53893	0.627914	0.819353	0.733238	0.250091	0.541502	0.833179	0.894529	0.649582	0.473269	0.946086	0.822778	0.464939	0.812983	0.435751	0.659886	0.82249	0.947449	0.890761	0.575645	0.948636	0.76564	0.969444	0.621911	0.680745	0.865601	0.859547	0.86757
ASV150	0.0359067	0.271546	0.325753	0.401683	0.368356	0.533281	0.645895	0.39342	0.516407	0.497566	0.569383	0.508791	0.5849	0.155765	0.797729	0.54497	0.226031	0.730305	0.496747	0.191813	0.584331	0.717133	0.823034	0.803113	0.351304	0.761047	0.783603	0.632428	0.846533	0.754625	0.906178	0.7973	0.587402	0.700519	0.713607	0.738983	0.747025	0.627173	0.758777	0.846699	0.964261	0.579888	0.879882	0.925164	0.913573	0.907906	0.883748	0.909462	0.873671
ASV181	0.396778	0.200951	0.250091	0.312974	0.223751	0.299772	0.298549	0.371272	0.42797	0.266983	0.473571	0.576746	0.421012	0.756593	0.325753	0.302855	0.802142	0.428984	0.882938	0.646395	0.483359	0.542021	0.692471	0.644889	0.433519	0.603904	0.36067	0.552511	0.636923	0.839487	0.565473	0.776728	0.702768	0.52116	0.7767	0.712968	0.749372	0.645151	0.84467	0.649582	0.775183	0.56817	0.625494	0.875306	0.735481	0.727397	0.642666	0.918383	0.816936
ASV255	0.201971	0.168612	0.234941	0.239284	0.0821423	0.406707	0.24005	0.204274	0.208377	0.431824	0.477351	0.461751	0.587449	0.411626	0.234941	0.626216	0.727397	0.629059	0.866263	0.540419	0.812236	0.769841	0.611967	0.656245	0.603516	0.641634	0.550423	0.81634	0.786646	0.684606	0.777618	0.832966	0.750759	0.526344	0.837212	0.632428	0.643875	0.848732	0.811154	0.885032	0.720067	0.816936	0.738638	0.918383	0.895404	0.937185	0.92354	0.837034	0.682436
ASV119	0.0396669	0.111849	0.19676	0.329634	0.353026	0.455714	0.50852	0.441872	0.509782	0.449089	0.541227	0.350517	0.508791	0.31888	0.491089	0.400224	0.286406	0.69711	0.488336	0.288874	0.677359	0.794794	0.80685	0.65085	0.534406	0.655226	0.84308	0.735099	0.805932	0.67657	0.873671	0.699324	0.745736	0.782188	0.632342	0.865473	0.778637	0.798397	0.479458	0.749251	0.936803	0.638208	0.895774	0.771947	0.888254	0.8792	0.894774	0.907869	0.91951
ASV138	0.190498	0.203997	0.288874	0.246969	0.0990829	0.454391	0.244343	0.191088	0.195485	0.451095	0.455714	0.546655	0.576984	0.407419	0.330169	0.708544	0.720561	0.593856	0.807188	0.591599	0.763511	0.714352	0.608451	0.695762	0.645151	0.630632	0.541869	0.765329	0.808936	0.691687	0.754307	0.871363	0.720561	0.564195	0.851581	0.544426	0.687734	0.822439	0.881568	0.928878	0.739464	0.877915	0.763511	0.963732	0.899232	0.936803	0.887804	0.851581	0.702447
ASV254	0.0374065	0.0374065	0.43098	0.121345	0.423098	0.312027	0.231016	0.226326	0.630016	0.619126	0.695304	0.568593	0.687135	0.437467	0.65085	0.536775	0.545801	0.602114	0.58805	0.621911	0.698354	0.437997	0.853986	0.74771	0.84073	0.925164	0.931442	0.770064	0.686168	0.865142	0.291725	0.716864	0.359742	0.516001	0.896717	0.846699	0.987953	0.382784	0.691687	0.909039	0.832747	0.699159	0.964033	0.949615	0.710828	0.678677	0.707564	0.974981	0.985484
ASV163	0.0434863	0.0851881	0.246969	0.193384	0.295895	0.460408	0.358441	0.204361	0.225051	0.164062	0.538775	0.577871	0.256423	0.193384	0.572189	0.563339	0.242634	0.777142	0.69295	0.184527	0.418959	0.82249	0.762195	0.7767	0.536775	0.560161	0.666596	0.463381	0.8222	0.848195	0.683671	0.8792	0.765414	0.452351	0.498858	0.890057	0.710757	0.79909	0.708607	0.712968	0.878374	0.803133	0.829445	0.90582	0.947215	0.958476	0.937185	0.930793	0.879692
ASV243	0.184139	0.20886	0.212992	0.263648	0.0694296	0.490864	0.311052	0.293806	0.193677	0.431824	0.430334	0.347723	0.556603	0.451527	0.196554	0.526932	0.726251	0.510968	0.838354	0.573856	0.809331	0.742843	0.574154	0.717645	0.580357	0.520291	0.568387	0.815736	0.850985	0.599903	0.803133	0.86757	0.717133	0.644522	0.775623	0.538775	0.609869	0.8706	0.817481	0.925418	0.74087	0.810079	0.761414	0.909688	0.823034	0.869454	0.876854	0.832214	0.781849
ASV88	0.0280828	0.0537863	0.240749	0.265037	0.468848	0.427995	0.443519	0.330194	0.417459	0.253047	0.569383	0.582785	0.335369	0.287981	0.729583	0.543096	0.236104	0.691687	0.49972	0.455442	0.374173	0.616697	0.785533	0.738302	0.738393	0.709972	0.797729	0.46008	0.735216	0.771114	0.470461	0.770625	0.661306	0.619023	0.612445	0.913739	0.831346	0.61719	0.706023	0.635346	0.792203	0.777689	0.903577	0.849865	0.844985	0.824464	0.820333	0.940318	0.903762
ASV229	0.154644	0.2461	0.317495	0.307695	0.209649	0.334912	0.335772	0.20295	0.326051	0.246536	0.374278	0.723101	0.401683	0.458083	0.668425	0.718568	0.560992	0.662845	0.643235	0.313013	0.410963	0.529003	0.660857	0.666354	0.546712	0.62785	0.395143	0.46691	0.670472	0.78269	0.712577	0.793089	0.696801	0.324513	0.796137	0.785294	0.761684	0.554287	0.904392	0.706028	0.895774	0.793089	0.622199	0.932336	0.867532	0.876343	0.734316	0.871739	0.704525
ASV268	0.0857972	0.350756	0.425571	0.548097	0.431251	0.55327	0.550977	0.406707	0.514128	0.440996	0.420005	0.718154	0.488194	0.55581	0.842402	0.716864	0.564539	0.4125	0.372835	0.721284	0.423078	0.266295	0.729583	0.772243	0.809331	0.660033	0.644522	0.497566	0.794451	0.602621	0.541869	0.835132	0.551482	0.697226	0.899232	0.610143	0.905128	0.393609	0.983493	0.835392	0.851192	0.8593	0.846114	0.971533	0.666384	0.635346	0.467453	0.933113	0.87457
ASV64	0.313892	0.208002	0.11135	0.357588	0.183866	0.369153	0.429833	0.708096	0.532411	0.644435	0.361581	0.0396669	0.695304	0.890393	0.109858	0.0990829	0.925481	0.196554	0.699114	0.952194	0.879338	0.49848	0.495225	0.552383	0.693036	0.548874	0.74394	0.924243	0.652098	0.383767	0.683432	0.550423	0.598541	0.972872	0.804571	0.527222	0.678048	0.814472	0.676102	0.845375	0.598785	0.584989	0.821471	0.61122	0.320713	0.312027	0.562282	0.767416	0.914612
ASV169	0.16726	0.0949951	0.197373	0.254457	0.154644	0.371272	0.195485	0.31819	0.242229	0.492948	0.52116	0.330169	0.646395	0.729843	0.256451	0.552742	0.847687	0.401816	0.706028	0.862035	0.790004	0.304203	0.592617	0.480178	0.912095	0.716869	0.563506	0.834586	0.69321	0.435325	0.477351	0.634746	0.597575	0.666384	0.880745	0.655258	0.809331	0.579888	0.844921	0.875306	0.576308	0.807446	0.771114	0.8593	0.610244	0.617766	0.611967	0.899363	0.765414
ASV290	0.124375	0.1405	0.0701905	0.208908	0.372516	0.455714	0.498466	0.579545	0.0851881	0.170493	0.269412	0.453287	0.193384	0.494461	0.610278	0.626972	0.313892	0.670035	0.351304	0.761368	0.28035	0.750601	0.403671	0.595627	0.737057	0.369208	0.591599	0.321351	0.623325	0.578009	0.700435	0.700936	0.923647	0.986219	0.237206	0.718268	0.429833	0.995345	0.742941	0.547693	0.587449	0.988654	0.675448	0.572725	0.892464	0.881568	0.936226	0.589896	0.759176
ASV238	0.0259687	0.0396052	0.203819	0.227024	0.205591	0.353026	0.325313	0.258619	0.51049	0.455714	0.627103	0.311052	0.60173	0.314991	0.330194	0.291536	0.48975	0.534806	0.758416	0.376477	0.756325	0.55415	0.814472	0.729583	0.616697	0.793925	0.825158	0.822998	0.793816	0.696572	0.525685	0.745087	0.444283	0.458083	0.84308	0.85348	0.871739	0.476441	0.575811	0.830056	0.813994	0.476905	0.944588	0.884785	0.692905	0.707139	0.761908	0.98339	0.912095
ASV160	0.0396669	0.169489	0.256423	0.456572	0.351304	0.672524	0.48888	0.446507	0.317495	0.298549	0.61777	0.25682	0.410963	0.274207	0.428048	0.433519	0.481158	0.250091	0.746566	0.819639	0.763511	0.367835	0.735819	0.814674	0.817531	0.526221	0.738393	0.807695	0.91309	0.373846	0.265037	0.859558	0.444112	0.712085	0.874591	0.431824	0.706028	0.511869	0.982634	0.908215	0.43531	0.694978	0.899305	0.979075	0.476399	0.509782	0.744781	0.936525	0.982482
ASV50	0.0857972	0.0431267	0.0892655	0.0898591	0.17609	0.234941	0.221473	0.208002	0.110401	0.168835	0.32892	0.54799	0.279457	0.351304	0.474063	0.624296	0.410963	0.738393	0.593798	0.455714	0.382283	0.754471	0.517091	0.537229	0.57004	0.564539	0.476656	0.419212	0.557417	0.754157	0.669422	0.694382	0.841156	0.607256	0.505214	0.794794	0.55391	0.873671	0.707139	0.574656	0.68562	0.875306	0.635339	0.747371	0.955687	0.961097	0.937074	0.731652	0.616642
ASV158	0.0537863	0.0259687	0.197583	0.168835	0.334912	0.438067	0.236735	0.269333	0.237206	0.338029	0.564539	0.171993	0.388662	0.479857	0.523216	0.311916	0.506967	0.485565	0.527221	0.707139	0.575784	0.573856	0.677522	0.590801	0.890761	0.587301	0.829407	0.625993	0.735819	0.522879	0.369208	0.666712	0.625169	0.693702	0.569365	0.813994	0.784112	0.727397	0.752609	0.788753	0.586453	0.813954	0.922301	0.823034	0.565724	0.53181	0.671163	0.941476	0.993709
ASV216	0.0672068	0.20295	0.208908	0.286199	0.368356	0.316718	0.361581	0.519647	0.491089	0.718568	0.29143	0.379392	0.714807	0.714202	0.634592	0.645895	0.677359	0.382877	0.0892655	0.93073	0.702143	0.283085	0.555492	0.400224	0.843764	0.738393	0.772213	0.761978	0.552063	0.419212	0.715252	0.451127	0.555174	0.970978	0.8792	0.395022	0.851581	0.632325	0.827787	0.899305	0.750861	0.869551	0.878374	0.761047	0.645488	0.584989	0.575934	0.775788	0.790075
ASV162	0.084591	0.153509	0.193384	0.113825	0.0785483	0.202077	0.402664	0.474199	0.515169	0.47341	0.299772	0.573986	0.580357	0.598214	0.401683	0.487933	0.59367	0.581436	0.627103	0.311052	0.533281	0.499942	0.542762	0.741195	0.37332	0.707139	0.498858	0.601172	0.586453	0.805617	0.808305	0.698213	0.565238	0.54779	0.682158	0.790004	0.77511	0.595831	0.533588	0.745401	0.973927	0.598963	0.718568	0.725665	0.8593	0.873671	0.776921	0.806066	0.808936
ASV85	0.0840611	0.0291065	0.0409148	0.0991821	0.0563593	0.147889	0.314991	0.507896	0.506934	0.508791	0.359323	0.276455	0.61905	0.605897	0.0880038	0.230519	0.630789	0.542269	0.710828	0.496947	0.718568	0.707564	0.525197	0.579888	0.440996	0.725872	0.63148	0.774503	0.547693	0.670429	0.79861	0.561082	0.684612	0.739518	0.651933	0.829399	0.67124	0.81974	0.258671	0.645151	0.813865	0.509782	0.754635	0.520922	0.8593	0.874591	0.875536	0.750861	0.778653
ASV121	0.0396669	0.099856	0.153509	0.394123	0.142866	0.508082	0.468748	0.355314	0.330194	0.344407	0.5849	0.246536	0.530094	0.312027	0.242004	0.319624	0.495413	0.353706	0.762524	0.60173	0.790508	0.394826	0.747369	0.718366	0.600299	0.610278	0.650176	0.84073	0.8593	0.471871	0.539376	0.774503	0.536341	0.61326	0.849346	0.561981	0.727481	0.514286	0.762524	0.84588	0.643235	0.537386	0.837094	0.900538	0.632639	0.652316	0.761005	0.92849	0.881169
ASV5	0.0638682	0.202077	0.20604	0.41543	0.449089	0.663264	0.473269	0.418836	0.0764404	0.13251	0.3695	0.576321	0.130381	0.433649	0.738983	0.627577	0.375868	0.379337	0.386593	0.837069	0.169988	0.546655	0.56812	0.741359	0.835392	0.351304	0.52451	0.20295	0.853462	0.485169	0.470699	0.910757	0.765329	0.914634	0.491089	0.503498	0.595831	0.816193	0.9873	0.744605	0.555492	0.982523	0.748241	0.929573	0.789868	0.772732	0.670035	0.851581	0.884785
ASV211	0.0396052	0.307628	0.2662	0.401683	0.235194	0.593877	0.501987	0.593856	0.471332	0.651892	0.455714	0.237206	0.713086	0.668752	0.288874	0.372516	0.780689	0.1405	0.579888	0.8792	0.83837	0.210357	0.651734	0.820462	0.790004	0.594554	0.844405	0.89913	0.913739	0.438585	0.538612	0.854724	0.276392	0.941579	0.910292	0.361581	0.886369	0.478141	0.866226	0.971265	0.778661	0.709702	0.984128	0.939183	0.325753	0.336127	0.450529	0.9535	0.943339
ASV78	0.0259687	0.195485	0.200382	0.342354	0.221473	0.557352	0.545125	0.39342	0.284288	0.249865	0.469056	0.411338	0.380197	0.248295	0.50852	0.481158	0.311052	0.519622	0.599258	0.319155	0.535859	0.515584	0.70349	0.832214	0.57099	0.510874	0.682807	0.606792	0.891117	0.591599	0.669678	0.875865	0.559145	0.609879	0.64431	0.732144	0.719071	0.580993	0.777142	0.823034	0.861769	0.705331	0.848579	0.903762	0.732379	0.757079	0.770064	0.911018	0.886044
ASV175	0.0728125	0.0808739	0.202077	0.0857972	0.279457	0.297447	0.235899	0.235262	0.174144	0.139101	0.389554	0.404818	0.228211	0.425571	0.615446	0.470699	0.430334	0.598758	0.564539	0.431251	0.342776	0.530688	0.599701	0.621905	0.611967	0.483359	0.581365	0.419486	0.612445	0.757151	0.460786	0.705398	0.621905	0.512385	0.498047	0.789277	0.682565	0.654058	0.845645	0.682565	0.750861	0.79471	0.766682	0.845375	0.65539	0.642666	0.738393	0.870144	0.884841
ASV177	0.138497	0.0259687	0.0898591	0.0576317	0.0709489	0.0428869	0.0973203	0.219742	0.388898	0.473571	0.2662	0.517189	0.599343	0.644933	0.343268	0.546104	0.754471	0.551482	0.573805	0.690842	0.575784	0.470272	0.46477	0.390726	0.618579	0.807394	0.461557	0.627914	0.303311	0.713617	0.571929	0.455169	0.645986	0.572299	0.842163	0.71006	0.753069	0.642666	0.633825	0.633765	0.664407	0.728478	0.651933	0.673718	0.837807	0.83329	0.751324	0.722249	0.555505
ASV79	0.0291065	0.0537863	0.131476	0.0672068	0.114054	0.324072	0.307682	0.353706	0.256361	0.366128	0.433046	0.284288	0.487008	0.368356	0.303393	0.401683	0.458433	0.558319	0.644889	0.420005	0.649867	0.571929	0.58633	0.715252	0.545612	0.593798	0.701403	0.710928	0.725789	0.68562	0.635627	0.734316	0.542762	0.64566	0.582541	0.715252	0.699324	0.708527	0.58805	0.84467	0.807188	0.686168	0.861832	0.792566	0.751355	0.772243	0.856406	0.855734	0.881343
ASV100	0.0854181	0.163507	0.208002	0.195485	0.169682	0.393609	0.244655	0.147616	0.0851881	0.0899727	0.325753	0.447039	0.204028	0.348209	0.537229	0.540359	0.481158	0.555134	0.645151	0.350639	0.383469	0.575171	0.589754	0.6563	0.547693	0.369153	0.446683	0.431824	0.744381	0.687685	0.592257	0.827638	0.678677	0.415474	0.588546	0.673823	0.612445	0.6881	0.928588	0.747348	0.772782	0.831252	0.666384	0.929448	0.714987	0.732128	0.73031	0.863201	0.805617
ASV68	0.0259687	0.059266	0.0703903	0.127291	0.169682	0.343611	0.383895	0.411483	0.202735	0.244343	0.408085	0.244199	0.386923	0.357155	0.361581	0.38834	0.380197	0.570099	0.599701	0.439702	0.560161	0.560476	0.561145	0.655536	0.567504	0.538775	0.655429	0.632589	0.703901	0.593351	0.620654	0.687135	0.611226	0.707564	0.508791	0.765414	0.594421	0.721606	0.626972	0.722528	0.723678	0.690842	0.793089	0.723858	0.717271	0.735791	0.851192	0.806066	0.821708
ASV114	0.0348595	0.0738532	0.107063	0.158113	0.0991821	0.423078	0.372516	0.355314	0.212924	0.311052	0.382194	0.319689	0.404818	0.328268	0.271546	0.395864	0.429833	0.508791	0.639718	0.433519	0.591955	0.683622	0.575781	0.754676	0.516498	0.491977	0.654058	0.635095	0.809934	0.631639	0.722851	0.828466	0.651933	0.710543	0.55391	0.656593	0.634592	0.817185	0.619843	0.82249	0.801389	0.752429	0.826885	0.813635	0.823034	0.847622	0.863358	0.839575	0.86757
ASV239	0.0563593	0.0821423	0.279303	0.225051	0.298625	0.326085	0.2639	0.274517	0.431824	0.43098	0.350517	0.516407	0.44497	0.582715	0.650743	0.497566	0.610278	0.330194	0.368936	0.784713	0.429833	0.325753	0.626991	0.660033	0.801119	0.641591	0.703901	0.497882	0.633512	0.644919	0.364248	0.720067	0.497566	0.69885	0.81087	0.591575	0.892313	0.505105	0.873362	0.813954	0.73858	0.837069	0.888918	0.891773	0.588404	0.548153	0.47545	0.91079	0.925164
ASV116	0.0431267	0.0377684	0.163507	0.0757615	0.196554	0.369747	0.221473	0.261481	0.199417	0.314579	0.361581	0.352495	0.329891	0.406374	0.388662	0.405489	0.476656	0.466787	0.526663	0.634592	0.499587	0.677522	0.564539	0.700378	0.668668	0.485192	0.725292	0.536775	0.727483	0.690744	0.528221	0.800375	0.652098	0.764518	0.52784	0.608627	0.716864	0.850386	0.705355	0.828068	0.710124	0.867479	0.88732	0.834586	0.772782	0.771114	0.802142	0.861832	0.938915
ASV57	0.0711953	0.118869	0.206119	0.104622	0.0431267	0.391269	0.2127	0.295801	0.238659	0.53181	0.438067	0.0949951	0.630016	0.588992	0.227981	0.255137	0.764194	0.2662	0.663345	0.567253	0.79747	0.357163	0.575893	0.633825	0.587449	0.559452	0.595381	0.830988	0.79108	0.479857	0.677708	0.704327	0.376234	0.630789	0.750759	0.455714	0.751242	0.566648	0.801285	0.987755	0.816131	0.590801	0.833697	0.904631	0.48975	0.498047	0.563339	0.926223	0.964343
ASV196	0.0949951	0.0455384	0.173768	0.0605315	0.193384	0.291403	0.0892655	0.10213	0.0563593	0.147616	0.295801	0.338662	0.204946	0.439292	0.488336	0.471871	0.564539	0.470699	0.557758	0.626909	0.39342	0.574234	0.515555	0.553805	0.685903	0.384708	0.545612	0.43098	0.620818	0.676561	0.408911	0.74375	0.660033	0.577634	0.557417	0.580571	0.640723	0.777423	0.91309	0.770625	0.594573	0.896977	0.761368	0.88675	0.634592	0.626991	0.696957	0.84566	0.854226
ASV37	0.143498	0.136134	0.0884414	0.196108	0.0259687	0.329891	0.294595	0.419212	0.246536	0.474956	0.302286	0.0507097	0.591599	0.707564	0.134321	0.168612	0.835392	0.221473	0.716864	0.605897	0.762446	0.392889	0.43098	0.587046	0.5409	0.480178	0.46008	0.798988	0.71396	0.34357	0.753069	0.633599	0.505358	0.642666	0.706327	0.515653	0.593798	0.654124	0.744495	0.876014	0.742035	0.548153	0.655258	0.761368	0.45476	0.476656	0.533281	0.802142	0.881568
ASV143	0.1405	0.0359718	0.134182	0.127648	0.0537863	0.151628	0.0576317	0.0990829	0.265037	0.401683	0.256451	0.363447	0.496717	0.595237	0.249723	0.403895	0.810752	0.324513	0.627577	0.741743	0.61506	0.495454	0.511869	0.455714	0.648762	0.611967	0.492868	0.648858	0.525685	0.602332	0.503777	0.632639	0.60173	0.5449	0.873671	0.513321	0.753693	0.666596	0.820448	0.785294	0.605897	0.762096	0.722528	0.855143	0.665666	0.664637	0.587769	0.827991	0.714987
ASV54	0.127291	0.11575	0.0431267	0.240749	0.0431267	0.311052	0.299252	0.445846	0.192924	0.329891	0.271546	0.0474097	0.473308	0.678048	0.227024	0.20295	0.762871	0.257259	0.64121	0.630997	0.642666	0.406497	0.398161	0.460228	0.587449	0.450304	0.372516	0.692069	0.634592	0.238659	0.718568	0.5409	0.587402	0.696682	0.650246	0.577866	0.470272	0.674924	0.821638	0.738393	0.604299	0.568387	0.526221	0.695442	0.468748	0.485192	0.555492	0.727498	0.817228
ASV129	0.0851881	0.0453404	0.0457317	0.0991821	0.169682	0.271546	0.173768	0.227159	0.0348595	0.0923381	0.225676	0.227024	0.176906	0.455348	0.422269	0.455284	0.508305	0.47653	0.488949	0.698831	0.384595	0.572692	0.403697	0.433519	0.679073	0.32108	0.474297	0.43098	0.555492	0.498858	0.497566	0.621168	0.767271	0.758005	0.470272	0.576871	0.455714	0.854736	0.872602	0.626909	0.460228	0.893988	0.623527	0.738136	0.645151	0.641596	0.763402	0.687734	0.715407
ASV124	0.0991821	0.118155	0.043703	0.206261	0.0259687	0.176906	0.324072	0.509058	0.431251	0.527222	0.183998	0.152156	0.646486	0.756654	0.0892655	0.22818	0.839487	0.204913	0.611191	0.721266	0.762352	0.297447	0.384708	0.531442	0.496306	0.57004	0.480049	0.823034	0.551937	0.401683	0.723858	0.527221	0.496747	0.768954	0.839487	0.487757	0.654795	0.594421	0.626232	0.788753	0.729635	0.526932	0.656511	0.62785	0.489587	0.506934	0.54827	0.695304	0.73022
ASV235	0.0481904	0.0396669	0.0498978	0.183644	0.112885	0.201971	0.204913	0.302855	0.246536	0.361581	0.295652	0.142866	0.497566	0.579888	0.287564	0.324513	0.699324	0.294442	0.517674	0.816936	0.660033	0.293568	0.480061	0.420005	0.745506	0.587046	0.60769	0.738302	0.522784	0.389333	0.412108	0.491795	0.520114	0.747371	0.813865	0.555492	0.67124	0.568562	0.790004	0.732379	0.466564	0.690919	0.756638	0.722851	0.429009	0.417484	0.568593	0.768954	0.712577
ASV134	0.0537863	0.0505868	0.0537863	0.0851881	0.088293	0.251309	0.206261	0.364248	0.163237	0.306746	0.248128	0.0709489	0.403536	0.593856	0.240749	0.237754	0.675448	0.258619	0.540895	0.762352	0.617165	0.364337	0.413085	0.517517	0.660876	0.419067	0.604613	0.68562	0.590835	0.433285	0.461751	0.578852	0.507181	0.790004	0.620654	0.497566	0.598096	0.689293	0.783176	0.802142	0.546136	0.722851	0.773808	0.719937	0.379616	0.376477	0.591599	0.763511	0.858069
[truncated: 117 more columns]

## Sheet: colon.asv.cca
order	ASVs	log2FoldChange	padj	Kingdom	Phylum	Class	Order	Family	Genus	Species	label	top	bic	wbic
1	ASV70	-10.4726	1.14751e-40	Bacteria	Firmicutes	Clostridia	Lachnospirales	Lachnospiraceae	[Eubacterium] ventriosum group		[Eubacterium] ventriosum group	TRUE	TRUE	0.250765
2	ASV56	-6.32267	3.83982e-17	Bacteria	Firmicutes	Clostridia	Lachnospirales	Lachnospiraceae	Hungatella	hathewayi	Hungatella hathewayi	TRUE	FALSE	0
3	ASV171	-7.07546	2.03239e-11	Bacteria	Firmicutes	Clostridia	Lachnospirales	Lachnospiraceae	Blautia		Blautia	TRUE	TRUE	0.186602
4	ASV46	-7.62952	1.29094e-19	Bacteria	Firmicutes	Bacilli	Erysipelotrichales	Erysipelatoclostridiaceae	Erysipelatoclostridium	ramosum	Erysipelatoclostridium ramosum	TRUE	FALSE	0
5	ASV26	-12.1501	1.16714e-52	Bacteria	Proteobacteria	Alphaproteobacteria	Rhodospirillales				Rhodospirillales	TRUE	FALSE	0
6	ASV201	-5.12268	3.00589e-11	Bacteria	Verrucomicrobiota	Lentisphaeria	Victivallales	Victivallaceae	Victivallis		Victivallis	TRUE	FALSE	0
7	ASV329	-1.94622	0.299978	Bacteria	Firmicutes	Clostridia	Lachnospirales	Lachnospiraceae	Lactonifactor	longoviformis	Lactonifactor longoviformis	TRUE	FALSE	0
8	ASV256	-4.76072	1.24786e-08	Bacteria	Firmicutes	Clostridia	Lachnospirales	Lachnospiraceae			Lachnospiraceae	TRUE	FALSE	0
9	ASV145	-5.63752	3.83894e-05	Bacteria	Firmicutes	Clostridia	Lachnospirales	Lachnospiraceae	Anaerostipes	hadrus	Anaerostipes hadrus	TRUE	FALSE	0
10	ASV237	-3.86109	0.00228652	Bacteria	Firmicutes	Clostridia	Lachnospirales	Lachnospiraceae	Anaerostipes		Anaerostipes	TRUE	FALSE	0
11	ASV69	-8.44391	9.69676e-19	Bacteria	Cyanobacteria	Vampirivibrionia	Gastranaerophilales				Gastranaerophilales	FALSE	FALSE	0
12	ASV49	-1.58361	3.49827e-10	Bacteria	Firmicutes	Clostridia	Oscillospirales	Oscillospiraceae	Flavonifractor	plautii	Flavonifractor plautii	FALSE	FALSE	0
13	ASV281	-1.81229	0.426553	Bacteria	Bacteroidota	Bacteroidia	Bacteroidales	Bacteroidaceae	Bacteroides		Bacteroides	FALSE	FALSE	0
14	ASV326	-2.67783	0.0503296	Bacteria	Firmicutes	Clostridia	Oscillospirales	Ruminococcaceae	Candidatus Soleaferrea		Candidatus Soleaferrea	FALSE	FALSE	0
15	ASV94	-4.22034	1.82594e-30	Bacteria	Firmicutes	Clostridia	Oscillospirales	Ruminococcaceae			Ruminococcaceae	TRUE	TRUE	0.118336
16	ASV315	-2.95016	0.00195063	Bacteria	Firmicutes	Clostridia	Oscillospirales	Oscillospiraceae	NK4A214 group		NK4A214 group	FALSE	FALSE	0
17	ASV264	-2.07566	0.0534273	Bacteria	Firmicutes	Clostridia	Lachnospirales	Lachnospiraceae	Lachnoclostridium		Lachnoclostridium	FALSE	FALSE	0
18	ASV339	-2.02672	0.261621	Bacteria	Actinobacteriota	Coriobacteriia	Coriobacteriales	Eggerthellaceae	Gordonibacter	pamelaeae	Gordonibacter pamelaeae	FALSE	FALSE	0
19	ASV152	-3.29869	0.00132604	Bacteria	Firmicutes	Clostridia	Oscillospirales	Oscillospiraceae			Oscillospiraceae	FALSE	FALSE	0
20	ASV44	-2.57553	0.000164221	Bacteria	Firmicutes	Clostridia	Oscillospirales	Butyricicoccaceae	Butyricicoccus		Butyricicoccus	FALSE	FALSE	0
21	ASV90	-1.72838	9.80334e-07	Bacteria	Firmicutes	Clostridia	Oscillospirales	Ruminococcaceae	Paludicola		Paludicola	FALSE	FALSE	0
22	ASV320	-3.0588	0.0149794	Bacteria	Firmicutes	Clostridia	Christensenellales	Christensenellaceae	Christensenellaceae R-7 group		Christensenellaceae R-7 group	FALSE	FALSE	0
23	ASV99	-5.82188	0.0680316	Bacteria	Firmicutes	Clostridia	Oscillospirales	Ruminococcaceae	Subdoligranulum		Subdoligranulum	FALSE	FALSE	0
24	ASV359	-2.26388	0.206303	Bacteria	Firmicutes	Clostridia	Lachnospirales	Lachnospiraceae	Blautia		Blautia	FALSE	FALSE	0
25	ASV370	-2.2736	0.299763	Bacteria	Firmicutes	Clostridia	Lachnospirales	Lachnospiraceae	Blautia		Blautia	FALSE	FALSE	0
26	ASV82	-0.975412	1.46123e-05	Bacteria	Bacteroidota	Bacteroidia	Bacteroidales	Rikenellaceae	Alistipes	indistinctus	Alistipes indistinctus	FALSE	FALSE	0
27	ASV126	-2.83502	0.000268004	Bacteria	Bacteroidota	Bacteroidia	Bacteroidales	Bacteroidaceae	Bacteroides		Bacteroides	FALSE	FALSE	0
28	ASV15	-1.54109	9.60151e-27	Bacteria	Bacteroidota	Bacteroidia	Bacteroidales	Rikenellaceae	Alistipes	inops	Alistipes inops	FALSE	FALSE	0
29	ASV260	-2.71704	0.11213	Bacteria	Firmicutes	Clostridia	Oscillospirales	[Eubacterium] coprostanoligenes group			[Eubacterium] coprostanoligenes group	FALSE	FALSE	0
30	ASV148	-7.85148	0.00228428	Bacteria	Firmicutes	Clostridia	Lachnospirales	Lachnospiraceae	Dorea		Dorea	FALSE	FALSE	0
31	ASV144	-1.7641	0.0129144	Bacteria	Firmicutes	Clostridia	Oscillospirales	Oscillospiraceae	Intestinimonas		Intestinimonas	FALSE	FALSE	0
32	ASV295	-2.22733	0.199327	Bacteria	Firmicutes	Clostridia	Oscillospirales	[Eubacterium] coprostanoligenes group			[Eubacterium] coprostanoligenes group	FALSE	FALSE	0
33	ASV168	-2.77392	0.00248053	Bacteria	Bacteroidota	Bacteroidia	Bacteroidales	Bacteroidaceae	Bacteroides		Bacteroides	FALSE	FALSE	0
34	ASV89	-4.47987	8.14024e-16	Bacteria	Firmicutes	Clostridia	Lachnospirales	Lachnospiraceae	GCA-900066755		GCA-900066755	FALSE	FALSE	0
35	ASV39	-2.16441	0.00451965	Bacteria	Bacteroidota	Bacteroidia	Bacteroidales	Bacteroidaceae	Bacteroides	uniformis	Bacteroides uniformis	FALSE	FALSE	0
36	ASV91	-1.27576	8.9816e-05	Bacteria	Firmicutes	Clostridia	Peptostreptococcales-Tissierellales	Anaerovoracaceae	Family XIII AD3011 group		Family XIII AD3011 group	FALSE	FALSE	0
37	ASV194	-1.92261	0.119343	Bacteria	Bacteroidota	Bacteroidia	Bacteroidales	Bacteroidaceae	Bacteroides		Bacteroides	FALSE	FALSE	0
38	ASV137	-2.80475	0.451773	Bacteria	Firmicutes	Clostridia	Oscillospirales	Ruminococcaceae	Subdoligranulum		Subdoligranulum	FALSE	FALSE	0
39	ASV223	-1.3686	0.0103564	Bacteria	Firmicutes	Clostridia	Oscillospirales				Oscillospirales	FALSE	FALSE	0
40	ASV19	-2.39489	4.05644e-06	Bacteria	Bacteroidota	Bacteroidia	Bacteroidales	Bacteroidaceae	Bacteroides	vulgatus	Bacteroides vulgatus	FALSE	FALSE	0
41	ASV74	-2.0883	0.178579	Bacteria	Firmicutes	Clostridia	Lachnospirales	Lachnospiraceae	Blautia	faecis	Blautia faecis	FALSE	FALSE	0
42	ASV55	-6.58507	1.64481e-11	Bacteria	Firmicutes	Clostridia	Lachnospirales	Lachnospiraceae			Lachnospiraceae	FALSE	FALSE	0
43	ASV3	-2.35571	1.92354e-06	Bacteria	Bacteroidota	Bacteroidia	Bacteroidales	Bacteroidaceae	Bacteroides	vulgatus	Bacteroides vulgatus	FALSE	FALSE	0
44	ASV262	-3.65604	0.00594327	Bacteria	Proteobacteria	Alphaproteobacteria	Rhodospirillales				Rhodospirillales	FALSE	FALSE	0
45	ASV213	-1.66126	0.000476019	Bacteria	Firmicutes	Clostridia	Christensenellales	Christensenellaceae			Christensenellaceae	FALSE	FALSE	0
46	ASV252	-1.78638	0.0498047	Bacteria	Bacteroidota	Bacteroidia	Bacteroidales	Tannerellaceae	Parabacteroides		Parabacteroides	FALSE	FALSE	0
47	ASV200	-1.38542	0.0700067	Bacteria	Firmicutes	Clostridia	Lachnospirales	Lachnospiraceae	Lachnoclostridium		Lachnoclostridium	FALSE	FALSE	0
48	ASV225	-1.91269	0.00272783	Bacteria	Firmicutes	Clostridia	Peptostreptococcales-Tissierellales	Anaerovoracaceae	Family XIII UCG-001		Family XIII UCG-001	FALSE	FALSE	0
49	ASV221	-0.797556	0.193569	Bacteria	Firmicutes	Clostridia	Oscillospirales	Ruminococcaceae	Anaerotruncus	rubiinfantis	Anaerotruncus rubiinfantis	FALSE	FALSE	0
50	ASV13	-2.15769	0.00324578	Bacteria	Bacteroidota	Bacteroidia	Bacteroidales	Bacteroidaceae	Bacteroides	uniformis	Bacteroides uniformis	FALSE	FALSE	0
51	ASV83	-1.05384	0.000319979	Bacteria	Firmicutes	Clostridia	Oscillospirales	Ruminococcaceae	Incertae Sedis		Incertae Sedis	FALSE	FALSE	0
52	ASV117	-1.21608	0.0534273	Bacteria	Firmicutes	Clostridia	Oscillospirales	Ruminococcaceae	Anaerotruncus		Anaerotruncus	FALSE	FALSE	0
53	ASV111	-1.43585	0.000670875	Bacteria	Bacteroidota	Bacteroidia	Bacteroidales	Rikenellaceae	Alistipes	obesi	Alistipes obesi	FALSE	FALSE	0
54	ASV4	-1.03034	0.00259494	Bacteria	Bacteroidota	Bacteroidia	Bacteroidales	Bacteroidaceae	Bacteroides		Bacteroides	FALSE	FALSE	0
55	ASV286	-3.0782	0.00453058	Bacteria	Firmicutes	Clostridia	Lachnospirales	Lachnospiraceae	Lachnospiraceae FCS020 group		Lachnospiraceae FCS020 group	FALSE	FALSE	0
56	ASV123	-2.48251	0.00346685	Bacteria	Firmicutes	Clostridia	Oscillospirales	Ruminococcaceae	Incertae Sedis		Incertae Sedis	FALSE	FALSE	0
57	ASV130	-1.14726	0.00271038	Bacteria	Bacteroidota	Bacteroidia	Bacteroidales	Bacteroidaceae	Bacteroides		Bacteroides	FALSE	FALSE	0
58	ASV106	-0.670598	0.0194041	Bacteria	Firmicutes	Clostridia	Clostridia vadinBB60 group				Clostridia vadinBB60 group	FALSE	FALSE	0
59	ASV157	-1.08388	0.123156	Bacteria	Firmicutes	Clostridia	Oscillospirales	UCG-010			UCG-010	FALSE	FALSE	0
60	ASV236	-1.22044	0.11105	Bacteria	Firmicutes	Clostridia	Oscillospirales	Oscillospiraceae	NK4A214 group		NK4A214 group	FALSE	FALSE	0
61	ASV63	-0.874405	0.241265	Bacteria	Firmicutes	Clostridia	Oscillospirales	Ruminococcaceae	UBA1819		UBA1819	FALSE	FALSE	0
62	ASV224	-0.677352	0.145623	Bacteria	Firmicutes	Clostridia	Oscillospirales	Oscillospiraceae			Oscillospiraceae	FALSE	FALSE	0
63	ASV301	-2.26641	0.0975777	Bacteria	Firmicutes	Clostridia	Peptostreptococcales-Tissierellales	Anaerovoracaceae	Family XIII AD3011 group		Family XIII AD3011 group	FALSE	FALSE	0
64	ASV60	-6.7609	2.89153e-08	Bacteria	Firmicutes	Clostridia	Lachnospirales	Lachnospiraceae			Lachnospiraceae	FALSE	FALSE	0
65	ASV230	-2.11495	0.34607	Bacteria	Firmicutes	Clostridia	Lachnospirales	Lachnospiraceae	Blautia		Blautia	FALSE	FALSE	0
66	ASV319	-0.325752	0.850552	Bacteria	Firmicutes	Clostridia	Lachnospirales	Lachnospiraceae	Lachnospiraceae UCG-004		Lachnospiraceae UCG-004	FALSE	FALSE	0
67	ASV185	-1.01162	0.1436	Bacteria	Bacteroidota	Bacteroidia	Bacteroidales	Bacteroidaceae	Bacteroides		Bacteroides	FALSE	FALSE	0
68	ASV58	-6.53838	5.61133e-10	Bacteria	Firmicutes	Clostridia	Lachnospirales	Lachnospiraceae			Lachnospiraceae	FALSE	FALSE	0
69	ASV212	-0.379307	0.811194	Bacteria	Bacteroidota	Bacteroidia	Bacteroidales	Bacteroidaceae	Bacteroides		Bacteroides	FALSE	FALSE	0
70	ASV234	-3.51995	0.334087	Bacteria	Firmicutes	Clostridia	Lachnospirales	Lachnospiraceae	Lachnospiraceae ND3007 group		Lachnospiraceae ND3007 group	FALSE	FALSE	0
71	ASV180	-1.89575	0.00242246	Bacteria	Actinobacteriota	Coriobacteriia	Coriobacteriales	Eggerthellaceae	Adlercreutzia	equolifaciens	Adlercreutzia equolifaciens	FALSE	FALSE	0
72	ASV75	-1.1123	0.352994	Bacteria	Firmicutes	Clostridia	Oscillospirales	Ruminococcaceae	UBA1819		UBA1819	FALSE	FALSE	0
73	ASV52	-6.58709	4.32878e-10	Bacteria	Firmicutes	Clostridia	Lachnospirales	Lachnospiraceae			Lachnospiraceae	FALSE	FALSE	0
74	ASV324	-2.2861	0.0893477	Bacteria	Firmicutes	Clostridia	Oscillospirales	Ruminococcaceae	Incertae Sedis		Incertae Sedis	FALSE	FALSE	0
75	ASV276	-0.706725	0.472724	Bacteria	Firmicutes	Clostridia	Oscillospirales	Ruminococcaceae			Ruminococcaceae	FALSE	FALSE	0
76	ASV310	-1.56664	0.33263	Bacteria	Firmicutes	Clostridia	Christensenellales	Christensenellaceae			Christensenellaceae	FALSE	FALSE	0
77	ASV202	-1.11815	0.0284692	Bacteria	Bacteroidota	Bacteroidia	Bacteroidales	Bacteroidaceae	Bacteroides		Bacteroides	FALSE	FALSE	0
78	ASV173	-1.6779	0.107205	Bacteria	Bacteroidota	Bacteroidia	Bacteroidales	Bacteroidaceae	Bacteroides		Bacteroides	FALSE	FALSE	0
79	ASV29	-0.337576	0.478293	Bacteria	Firmicutes	Clostridia	Lachnospirales	Lachnospiraceae	Lachnoclostridium	urinimassiliense	Lachnoclostridium urinimassiliense	FALSE	FALSE	0
80	ASV307	-1.03416	0.510522	Bacteria	Firmicutes	Clostridia	Oscillospirales	Ruminococcaceae	UBA1819		UBA1819	FALSE	FALSE	0
81	ASV14	-0.57883	0.240969	Bacteria	Bacteroidota	Bacteroidia	Bacteroidales	Tannerellaceae	Parabacteroides	distasonis	Parabacteroides distasonis	FALSE	FALSE	0
82	ASV95	-0.986481	0.0337998	Bacteria	Firmicutes	Clostridia	Oscillospirales	Oscillospiraceae			Oscillospiraceae	FALSE	FALSE	0
83	ASV269	-0.703633	0.421351	Bacteria	Firmicutes	Clostridia	Oscillospirales	Oscillospiraceae	UCG-005		UCG-005	FALSE	FALSE	0
84	ASV115	-0.413892	0.150518	Bacteria	Firmicutes	Clostridia	Oscillospirales	Oscillospiraceae	Oscillibacter		Oscillibacter	FALSE	FALSE	0
85	ASV164	-0.768129	0.141966	Bacteria	Firmicutes	Clostridia	Oscillospirales	Oscillospiraceae			Oscillospiraceae	FALSE	FALSE	0
86	ASV327	-1.59277	0.163617	Bacteria	Firmicutes	Clostridia	Oscillospirales	Ruminococcaceae	Candidatus Soleaferrea		Candidatus Soleaferrea	FALSE	FALSE	0
87	ASV317	-2.56211	0.0376688	Bacteria	Firmicutes	Clostridia	Oscillospirales	Ruminococcaceae			Ruminococcaceae	FALSE	FALSE	0
88	ASV12	-0.426979	0.421351	Bacteria	Bacteroidota	Bacteroidia	Bacteroidales	Tannerellaceae	Parabacteroides	distasonis	Parabacteroides distasonis	FALSE	FALSE	0
89	ASV140	-0.569237	0.422133	Bacteria	Bacteroidota	Bacteroidia	Bacteroidales	Bacteroidaceae	Bacteroides		Bacteroides	FALSE	FALSE	0
90	ASV272	-0.686556	0.530588	Bacteria	Bacteroidota	Bacteroidia	Bacteroidales	Tannerellaceae	Parabacteroides		Parabacteroides	FALSE	FALSE	0
91	ASV98	-0.773945	0.646815	Bacteria	Firmicutes	Clostridia	Oscillospirales	Ruminococcaceae	Faecalibacterium		Faecalibacterium	FALSE	FALSE	0
92	ASV30	-0.212033	0.713571	Bacteria	Bacteroidota	Bacteroidia	Bacteroidales	Tannerellaceae	Parabacteroides		Parabacteroides	FALSE	FALSE	0
93	ASV6	-1.04689	0.145823	Bacteria	Bacteroidota	Bacteroidia	Bacteroidales	Bacteroidaceae	Bacteroides	thetaiotaomicron	Bacteroides thetaiotaomicron	FALSE	FALSE	0
94	ASV214	-1.37596	0.205656	Bacteria	Bacteroidota	Bacteroidia	Bacteroidales	Bacteroidaceae	Bacteroides		Bacteroides	FALSE	FALSE	0
95	ASV191	-1.13403	0.1436	Bacteria	Bacteroidota	Bacteroidia	Bacteroidales	Bacteroidaceae	Bacteroides		Bacteroides	FALSE	FALSE	0
96	ASV170	-0.803261	0.0414768	Bacteria	Firmicutes	Clostridia	Oscillospirales	Oscillospiraceae	Flavonifractor		Flavonifractor	FALSE	FALSE	0
97	ASV277	-0.197511	0.852473	Bacteria	Firmicutes	Clostridia	Oscillospirales	Ruminococcaceae	Candidatus Soleaferrea		Candidatus Soleaferrea	FALSE	FALSE	0
98	ASV195	-0.670475	0.232328	Bacteria	Firmicutes	Clostridia	Oscillospirales	Ruminococcaceae	Phocea		Phocea	FALSE	FALSE	0
99	ASV259	-0.450054	0.811194	Bacteria	Firmicutes	Clostridia	Christensenellales	Christensenellaceae			Christensenellaceae	FALSE	FALSE	0
100	ASV167	-0.716889	0.0472713	Bacteria	Firmicutes	Clostridia	Oscillospirales	Oscillospiraceae	Intestinimonas		Intestinimonas	FALSE	FALSE	0
101	ASV149	-1.45007	0.0451054	Bacteria	Firmicutes	Clostridia	Oscillospirales	Ruminococcaceae	Paludicola		Paludicola	FALSE	FALSE	0
102	ASV178	-1.28879	0.190734	Bacteria	Bacteroidota	Bacteroidia	Bacteroidales	Bacteroidaceae	Bacteroides		Bacteroides	FALSE	FALSE	0
103	ASV232	-1.78437	0.00837457	Bacteria	Firmicutes	Clostridia	Oscillospirales	Butyricicoccaceae	Butyricicoccus		Butyricicoccus	FALSE	FALSE	0
104	ASV128	-0.792099	0.325771	Bacteria	Bacteroidota	Bacteroidia	Bacteroidales	Bacteroidaceae	Bacteroides		Bacteroides	FALSE	FALSE	0
105	ASV16	-0.598304	0.0132883	Bacteria	Firmicutes	Clostridia	Oscillospirales	Oscillospiraceae	Oscillibacter		Oscillibacter	FALSE	FALSE	0
106	ASV77	-0.230066	0.62976	Bacteria	Firmicutes	Bacilli	Erysipelotrichales	Erysipelotrichaceae	Holdemania	filiformis	Holdemania filiformis	FALSE	FALSE	0
107	ASV302	-0.405754	0.737826	Bacteria	Firmicutes	Clostridia	Lachnospirales	Lachnospiraceae	Lachnoclostridium		Lachnoclostridium	FALSE	FALSE	0
108	ASV267	-0.0258075	0.983238	Bacteria	Firmicutes	Clostridia	Christensenellales	Christensenellaceae	Christensenellaceae R-7 group		Christensenellaceae R-7 group	FALSE	FALSE	0
109	ASV159	-0.457648	0.539073	Bacteria	Bacteroidota	Bacteroidia	Bacteroidales	Bacteroidaceae	Bacteroides		Bacteroides	FALSE	FALSE	0
110	ASV333	-2.09469	0.225838	Bacteria	Firmicutes	Clostridia	Lachnospirales	Lachnospiraceae	Lachnospiraceae UCG-004		Lachnospiraceae UCG-004	FALSE	FALSE	0
111	ASV226	-1.22547	0.102804	Bacteria	Firmicutes	Clostridia	Oscillospirales	Ruminococcaceae	Paludicola		Paludicola	FALSE	FALSE	0
112	ASV374	-1.20078	0.524089	Bacteria	Firmicutes	Clostridia	Oscillospirales	Oscillospiraceae	Oscillibacter		Oscillibacter	FALSE	FALSE	0
113	ASV251	0.0203383	0.997448	Bacteria	Firmicutes	Clostridia	Oscillospirales	Oscillospiraceae	Flavonifractor		Flavonifractor	FALSE	FALSE	0
114	ASV245	-2.10233	0.193569	Bacteria	Firmicutes	Clostridia	Oscillospirales	Oscillospiraceae	Flavonifractor	plautii	Flavonifractor plautii	FALSE	FALSE	0
115	ASV1	-0.53904	0.352099	Bacteria	Bacteroidota	Bacteroidia	Bacteroidales	Bacteroidaceae	Bacteroides		Bacteroides	FALSE	FALSE	0
116	ASV47	-0.38896	0.763645	Bacteria	Firmicutes	Clostridia	Lachnospirales	Lachnospiraceae	Hungatella		Hungatella	FALSE	FALSE	0
117	ASV215	-1.13456	0.11213	Bacteria	Firmicutes	Clostridia	Oscillospirales	Ruminococcaceae			Ruminococcaceae	FALSE	FALSE	0
118	ASV76	-0.0101153	0.980982	Bacteria	Bacteroidota	Bacteroidia	Bacteroidales	Marinifilaceae	Odoribacter	splanchnicus	Odoribacter splanchnicus	FALSE	FALSE	0
119	ASV141	0.260998	0.461886	Bacteria	Verrucomicrobiota	Verrucomicrobiae	Verrucomicrobiales	Akkermansiaceae	Akkermansia		Akkermansia	FALSE	FALSE	0
120	ASV105	-0.719239	0.157556	Bacteria	Firmicutes	Clostridia	Oscillospirales	Oscillospiraceae	Intestinimonas		Intestinimonas	FALSE	FALSE	0
121	ASV257	-0.681633	0.565514	Bacteria	Firmicutes	Clostridia	Oscillospirales	Ruminococcaceae	Incertae Sedis		Incertae Sedis	FALSE	FALSE	0
122	ASV142	0.0843208	0.852473	Bacteria	Verrucomicrobiota	Verrucomicrobiae	Verrucomicrobiales	Akkermansiaceae	Akkermansia		Akkermansia	FALSE	FALSE	0
123	ASV250	-0.344516	0.600554	Bacteria	Firmicutes	Clostridia	Oscillospirales	Ruminococcaceae			Ruminococcaceae	FALSE	FALSE	0
124	ASV87	-0.324519	0.31842	Bacteria	Bacteroidota	Bacteroidia	Bacteroidales	Rikenellaceae	Alistipes		Alistipes	FALSE	FALSE	0
125	ASV122	-0.353866	0.599983	Bacteria	Firmicutes	Clostridia	Lachnospirales	Lachnospiraceae	Lachnoclostridium		Lachnoclostridium	FALSE	FALSE	0
126	ASV161	0.0821372	0.860094	Bacteria	Verrucomicrobiota	Verrucomicrobiae	Verrucomicrobiales	Akkermansiaceae	Akkermansia		Akkermansia	FALSE	FALSE	0
127	ASV174	-0.115277	0.81347	Bacteria	Verrucomicrobiota	Verrucomicrobiae	Verrucomicrobiales	Akkermansiaceae	Akkermansia		Akkermansia	FALSE	FALSE	0
128	ASV43	-0.279391	0.850552	Bacteria	Firmicutes	Clostridia	Oscillospirales	Ruminococcaceae	Faecalibacterium	prausnitzii	Faecalibacterium prausnitzii	FALSE	FALSE	0
129	ASV27	-0.315487	0.517075	Bacteria	Cyanobacteria	Vampirivibrionia	Gastranaerophilales				Gastranaerophilales	FALSE	FALSE	0
130	ASV284	-0.0983334	0.959369	Bacteria	Firmicutes	Clostridia	Lachnospirales	Lachnospiraceae	[Ruminococcus] torques group		[Ruminococcus] torques group	FALSE	FALSE	0
131	ASV48	-0.286817	0.530588	Bacteria	Firmicutes	Clostridia	Lachnospirales	Lachnospiraceae	Lachnoclostridium		Lachnoclostridium	FALSE	FALSE	0
132	ASV62	-0.122459	0.810852	Bacteria	Firmicutes	Clostridia	Lachnospirales	Lachnospiraceae	Lachnoclostridium		Lachnoclostridium	FALSE	FALSE	0
133	ASV120	-0.297188	0.599983	Bacteria	Firmicutes	Clostridia	Oscillospirales	Ruminococcaceae			Ruminococcaceae	FALSE	FALSE	0
134	ASV222	-0.405929	0.62976	Bacteria	Firmicutes	Clostridia	Oscillospirales	Ruminococcaceae	Anaerotruncus	colihominis	Anaerotruncus colihominis	FALSE	FALSE	0
135	ASV113	-0.469606	0.397527	Bacteria	Bacteroidota	Bacteroidia	Bacteroidales	Bacteroidaceae	Bacteroides		Bacteroides	FALSE	FALSE	0
136	ASV271	-0.597599	0.510522	Bacteria	Firmicutes	Clostridia	Oscillospirales	Ethanoligenenaceae	Acetanaerobacterium		Acetanaerobacterium	FALSE	FALSE	0
137	ASV81	-0.943715	0.137858	Bacteria	Bacteroidota	Bacteroidia	Bacteroidales	Rikenellaceae	Alistipes	finegoldii	Alistipes finegoldii	FALSE	FALSE	0
138	ASV166	-0.507322	0.529876	Bacteria	Bacteroidota	Bacteroidia	Bacteroidales	Bacteroidaceae	Bacteroides		Bacteroides	FALSE	FALSE	0
139	ASV11	-0.183661	0.850552	Bacteria	Bacteroidota	Bacteroidia	Bacteroidales	Bacteroidaceae	Bacteroides	eggerthii	Bacteroides eggerthii	FALSE	FALSE	0
140	ASV71	-0.831474	0.193569	Bacteria	Bacteroidota	Bacteroidia	Bacteroidales	Rikenellaceae	Alistipes	finegoldii	Alistipes finegoldii	FALSE	FALSE	0
141	ASV188	-0.429208	0.504015	Bacteria	Firmicutes	Clostridia	Oscillospirales	Ruminococcaceae	Candidatus Soleaferrea		Candidatus Soleaferrea	FALSE	FALSE	0
142	ASV136	-0.204373	0.80351	Bacteria	Bacteroidota	Bacteroidia	Bacteroidales	Bacteroidaceae	Bacteroides		Bacteroides	FALSE	FALSE	0
143	ASV93	-0.138629	0.855625	Bacteria	Firmicutes	Incertae Sedis	DTU014				DTU014	FALSE	FALSE	0
144	ASV233	-0.540294	0.591889	Bacteria	Firmicutes	Clostridia	Clostridia vadinBB60 group				Clostridia vadinBB60 group	FALSE	FALSE	0
145	ASV297	-1.15814	0.275679	Bacteria	Firmicutes	Clostridia	Lachnospirales	Lachnospiraceae	Sellimonas	intestinalis	Sellimonas intestinalis	FALSE	FALSE	0
146	ASV107	0.07639	0.983238	Bacteria	Firmicutes	Clostridia	Oscillospirales	Ruminococcaceae	Faecalibacterium		Faecalibacterium	FALSE	FALSE	0
147	ASV40	0.498437	0.157723	Bacteria	Firmicutes	Clostridia	Clostridia UCG-014				Clostridia UCG-014	FALSE	FALSE	0
148	ASV179	-0.146187	0.855625	Bacteria	Firmicutes	Clostridia	Oscillospirales	Oscillospiraceae	Intestinimonas		Intestinimonas	FALSE	FALSE	0
149	ASV187	0.0187482	0.983238	Bacteria	Firmicutes	Clostridia	Oscillospirales	Oscillospiraceae	UCG-005		UCG-005	FALSE	FALSE	0
150	ASV97	-0.179631	0.811194	Bacteria	Firmicutes	Incertae Sedis	DTU014				DTU014	FALSE	FALSE	0
151	ASV41	0.198787	0.832651	Bacteria	Bacteroidota	Bacteroidia	Bacteroidales	Tannerellaceae	Parabacteroides		Parabacteroides	FALSE	FALSE	0
152	ASV61	0.258572	0.502981	Bacteria	Firmicutes	Clostridia	Lachnospirales	Lachnospiraceae			Lachnospiraceae	FALSE	FALSE	0
153	ASV261	-0.549188	0.555909	Bacteria	Firmicutes	Clostridia	Oscillospirales	Ruminococcaceae			Ruminococcaceae	FALSE	FALSE	0
154	ASV206	0.000618574	0.998693	Bacteria	Firmicutes	Clostridia	Oscillospirales	Oscillospiraceae	UCG-005		UCG-005	FALSE	FALSE	0
155	ASV103	-0.00241183	0.998693	Bacteria	Firmicutes	Clostridia	Lachnospirales	Lachnospiraceae			Lachnospiraceae	FALSE	FALSE	0
156	ASV135	-0.291219	0.504015	Bacteria	Firmicutes	Clostridia	Oscillospirales	Oscillospiraceae	UCG-005		UCG-005	FALSE	FALSE	0
157	ASV210	0.150916	0.850552	Bacteria	Bacteroidota	Bacteroidia	Bacteroidales	Tannerellaceae	Parabacteroides		Parabacteroides	FALSE	FALSE	0
158	ASV21	0.746255	0.328921	Bacteria	Firmicutes	Clostridia	Lachnospirales	Lachnospiraceae	Hungatella	hathewayi	Hungatella hathewayi	FALSE	FALSE	0
159	ASV104	10.0514	0.00141162	Bacteria	Firmicutes	Clostridia	Lachnospirales	Lachnospiraceae	Coprococcus	comes	Coprococcus comes	FALSE	FALSE	0
160	ASV278	1.41968	0.163617	Bacteria	Firmicutes	Clostridia	Peptostreptococcales-Tissierellales	Anaerovoracaceae	[Eubacterium] brachy group		[Eubacterium] brachy group	FALSE	FALSE	0
161	ASV65	0.978768	0.0988051	Bacteria	Firmicutes	Clostridia	Lachnospirales	Lachnospiraceae	Blautia		Blautia	FALSE	FALSE	0
162	ASV199	0.28922	0.810852	Bacteria	Bacteroidota	Bacteroidia	Bacteroidales	Bacteroidaceae	Bacteroides		Bacteroides	FALSE	FALSE	0
163	ASV125	-0.345029	0.64049	Bacteria	Bacteroidota	Bacteroidia	Bacteroidales	Bacteroidaceae	Bacteroides		Bacteroides	FALSE	FALSE	0
164	ASV67	0.506384	0.37948	Bacteria	Firmicutes	Clostridia	Oscillospirales	[Eubacterium] coprostanoligenes group			[Eubacterium] coprostanoligenes group	FALSE	FALSE	0
165	ASV348	-0.465762	0.792996	Bacteria	Firmicutes	Clostridia	Oscillospirales				Oscillospirales	FALSE	FALSE	0
166	ASV153	-0.425163	0.596663	Bacteria	Bacteroidota	Bacteroidia	Bacteroidales	Bacteroidaceae	Bacteroides		Bacteroides	FALSE	FALSE	0
167	ASV289	-1.20168	0.357268	Bacteria	Firmicutes	Clostridia	Clostridia vadinBB60 group				Clostridia vadinBB60 group	FALSE	FALSE	0
168	ASV146	0.108226	0.872059	Bacteria	Firmicutes	Clostridia	Oscillospirales	Ruminococcaceae			Ruminococcaceae	FALSE	FALSE	0
169	ASV151	0.19585	0.8259	Bacteria	Firmicutes	Clostridia	Oscillospirales	Oscillospiraceae	Colidextribacter		Colidextribacter	FALSE	FALSE	0
170	ASV311	0.0136023	0.997448	Bacteria	Firmicutes	Clostridia	Oscillospirales	Ruminococcaceae			Ruminococcaceae	FALSE	FALSE	0
171	ASV204	0.659992	0.275679	Bacteria	Cyanobacteria	Vampirivibrionia	Gastranaerophilales				Gastranaerophilales	FALSE	FALSE	0
172	ASV108	0.217002	0.479514	Bacteria	Bacteroidota	Bacteroidia	Bacteroidales	Marinifilaceae	Odoribacter	splanchnicus	Odoribacter splanchnicus	FALSE	FALSE	0
173	ASV182	0.475775	0.322369	Bacteria	Verrucomicrobiota	Verrucomicrobiae	Verrucomicrobiales	Akkermansiaceae	Akkermansia		Akkermansia	FALSE	FALSE	0
174	ASV274	0.332312	0.855625	Bacteria	Firmicutes	Clostridia	Oscillospirales	Ruminococcaceae	Incertae Sedis		Incertae Sedis	FALSE	FALSE	0
175	ASV382	0.9974	0.701435	Bacteria	Firmicutes	Clostridia	Oscillospirales				Oscillospirales	FALSE	FALSE	0
176	ASV209	0.128903	0.852473	Bacteria	Firmicutes	Clostridia	Lachnospirales	Lachnospiraceae			Lachnospiraceae	FALSE	FALSE	0
177	ASV147	0.452932	0.240969	Bacteria	Verrucomicrobiota	Verrucomicrobiae	Verrucomicrobiales	Akkermansiaceae	Akkermansia		Akkermansia	FALSE	FALSE	0
178	ASV378	1.49254	0.713571	Bacteria	Firmicutes	Clostridia	Oscillospirales	Oscillospiraceae			Oscillospiraceae	FALSE	FALSE	0
179	ASV358	1.74022	0.273387	Bacteria	Bacteroidota	Bacteroidia	Bacteroidales	Bacteroidaceae	Bacteroides		Bacteroides	FALSE	FALSE	0
180	ASV227	1.4452	0.039677	Bacteria	Bacteroidota	Bacteroidia	Bacteroidales	Bacteroidaceae	Bacteroides		Bacteroides	FALSE	FALSE	0
181	ASV118	0.297044	0.306991	Bacteria	Verrucomicrobiota	Verrucomicrobiae	Verrucomicrobiales	Akkermansiaceae	Akkermansia		Akkermansia	FALSE	FALSE	0
182	ASV53	0.457418	0.370425	Bacteria	Firmicutes	Clostridia	Lachnospirales	Lachnospiraceae			Lachnospiraceae	FALSE	FALSE	0
183	ASV240	3.82312	0.29667	Bacteria	Firmicutes	Clostridia	Oscillospirales	Oscillospiraceae	UCG-002		UCG-002	FALSE	FALSE	0
184	ASV275	1.5582	0.12291	Bacteria	Bacteroidota	Bacteroidia	Bacteroidales	Rikenellaceae	Alistipes		Alistipes	FALSE	FALSE	0
185	ASV112	0.529267	0.719334	Bacteria	Firmicutes	Clostridia	Oscillospirales	Oscillospiraceae	Flavonifractor		Flavonifractor	FALSE	FALSE	0
186	ASV28	1.3646	0.0102441	Bacteria	Firmicutes	Clostridia	Lachnospirales	Lachnospiraceae	Lachnoclostridium		Lachnoclostridium	FALSE	FALSE	0
187	ASV31	1.40635	0.00608966	Bacteria	Firmicutes	Clostridia	Lachnospirales	Lachnospiraceae			Lachnospiraceae	FALSE	FALSE	0
188	ASV298	3.33955	0.133732	Bacteria	Firmicutes	Clostridia	Oscillospirales	Oscillospiraceae			Oscillospiraceae	FALSE	FALSE	0
189	ASV132	6.72159	0.048085	Bacteria	Bacteroidota	Bacteroidia	Bacteroidales	Muribaculaceae			Muribaculaceae	FALSE	FALSE	0
190	ASV253	5.65056	0.0818949	Bacteria	Firmicutes	Clostridia	Lachnospirales	Lachnospiraceae	Blautia		Blautia	FALSE	FALSE	0
191	ASV72	10.6738	7.88796e-05	Bacteria	Firmicutes	Clostridia	Lachnospirales	Lachnospiraceae	Lachnospiraceae NK4A136 group		Lachnospiraceae NK4A136 group	FALSE	FALSE	0
192	ASV266	2.7234	0.421351	Bacteria	Firmicutes	Clostridia	Oscillospirales	Butyricicoccaceae	Butyricicoccus		Butyricicoccus	FALSE	FALSE	0
193	ASV139	6.61256	0.0503296	Bacteria	Bacteroidota	Bacteroidia	Bacteroidales	Muribaculaceae			Muribaculaceae	FALSE	FALSE	0
194	ASV176	5.954	0.0680316	Bacteria	Bacteroidota	Bacteroidia	Bacteroidales	Muribaculaceae			Muribaculaceae	FALSE	FALSE	0
195	ASV24	1.12178	0.0943406	Bacteria	Cyanobacteria	Vampirivibrionia	Gastranaerophilales				Gastranaerophilales	FALSE	FALSE	0
196	ASV38	1.49889	0.0667874	Bacteria	Cyanobacteria	Vampirivibrionia	Gastranaerophilales				Gastranaerophilales	FALSE	FALSE	0
197	ASV379	1.23729	0.77084	Bacteria	Firmicutes	Clostridia	Oscillospirales	Oscillospiraceae	Intestinimonas		Intestinimonas	FALSE	FALSE	0
198	ASV42	1.08704	0.0182064	Bacteria	Firmicutes	Clostridia	Lachnospirales	Lachnospiraceae			Lachnospiraceae	FALSE	FALSE	0
199	ASV217	3.84162	0.222648	Bacteria	Firmicutes	Clostridia	Oscillospirales	Butyricicoccaceae	Butyricicoccus		Butyricicoccus	FALSE	FALSE	0
200	ASV349	2.09195	0.1692	Bacteria	Verrucomicrobiota	Verrucomicrobiae	Verrucomicrobiales	Akkermansiaceae	Akkermansia		Akkermansia	FALSE	FALSE	0
201	ASV84	0.469502	0.357268	Bacteria	Firmicutes	Clostridia	Lachnospirales	Lachnospiraceae	[Eubacterium] fissicatena group		[Eubacterium] fissicatena group	FALSE	FALSE	0
202	ASV249	1.62009	0.232328	Bacteria	Firmicutes	Clostridia	Lachnospirales	Lachnospiraceae	[Ruminococcus] gauvreauii group		[Ruminococcus] gauvreauii group	FALSE	FALSE	0
203	ASV17	2.29736	0.0147249	Bacteria	Bacteroidota	Bacteroidia	Bacteroidales	Bacteroidaceae	Bacteroides	ovatus	Bacteroides ovatus	FALSE	FALSE	0
204	ASV2	0.362704	0.0194833	Bacteria	Verrucomicrobiota	Verrucomicrobiae	Verrucomicrobiales	Akkermansiaceae	Akkermansia	muciniphila	Akkermansia muciniphila	FALSE	FALSE	0
205	ASV198	3.90798	0.213162	Bacteria	Firmicutes	Clostridia	Oscillospirales	Butyricicoccaceae	Butyricicoccus		Butyricicoccus	FALSE	FALSE	0
206	ASV165	0.429442	0.357268	Bacteria	Verrucomicrobiota	Verrucomicrobiae	Verrucomicrobiales	Akkermansiaceae	Akkermansia		Akkermansia	FALSE	FALSE	0
207	ASV59	0.968336	0.00798695	Bacteria	Firmicutes	Clostridia	Lachnospirales	Lachnospiraceae	Lachnoclostridium		Lachnoclostridium	FALSE	FALSE	0
208	ASV197	1.03608	0.0578759	Bacteria	Actinobacteriota	Coriobacteriia	Coriobacteriales	Coriobacteriaceae	Collinsella	aerofaciens	Collinsella aerofaciens	FALSE	FALSE	0
209	ASV7	0.976734	0.00364346	Bacteria	Cyanobacteria	Vampirivibrionia	Gastranaerophilales				Gastranaerophilales	FALSE	FALSE	0
210	ASV18	2.22558	5.62918e-05	Bacteria	Bacteroidota	Bacteroidia	Bacteroidales	Bacteroidaceae	Bacteroides		Bacteroides	FALSE	FALSE	0
211	ASV25	0.62012	0.0452652	Bacteria	Firmicutes	Clostridia	Lachnospirales	Lachnospiraceae	Eisenbergiella	tayi	Eisenbergiella tayi	FALSE	FALSE	0
212	ASV36	2.13498	0.000868384	Bacteria	Bacteroidota	Bacteroidia	Bacteroidales	Bacteroidaceae	Bacteroides		Bacteroides	FALSE	FALSE	0
213	ASV293	3.23607	0.00239453	Bacteria	Firmicutes	Clostridia	Peptostreptococcales-Tissierellales	Anaerovoracaceae	Family XIII AD3011 group		Family XIII AD3011 group	FALSE	FALSE	0
214	ASV8	2.26071	2.61672e-05	Bacteria	Bacteroidota	Bacteroidia	Bacteroidales	Bacteroidaceae	Bacteroides		Bacteroides	FALSE	FALSE	0
215	ASV22	2.34008	4.04086e-05	Bacteria	Bacteroidota	Bacteroidia	Bacteroidales	Bacteroidaceae	Bacteroides		Bacteroides	FALSE	FALSE	0
216	ASV20	2.19152	0.000100481	Bacteria	Bacteroidota	Bacteroidia	Bacteroidales	Bacteroidaceae	Bacteroides	ovatus	Bacteroides ovatus	FALSE	FALSE	0
217	ASV110	0.857507	0.354467	Bacteria	Firmicutes	Clostridia	Oscillospirales	Oscillospiraceae	Colidextribacter		Colidextribacter	FALSE	FALSE	0
218	ASV172	7.15578	0.000586205	Bacteria	Firmicutes	Clostridia	Oscillospirales	Ruminococcaceae			Ruminococcaceae	FALSE	FALSE	0
219	ASV9	0.397855	0.0893477	Bacteria	Bacteroidota	Bacteroidia	Bacteroidales	Barnesiellaceae	Barnesiella		Barnesiella	FALSE	FALSE	0
220	ASV189	2.38742	1.9876e-05	Bacteria	Bacteroidota	Bacteroidia	Bacteroidales	Bacteroidaceae	Bacteroides		Bacteroides	FALSE	FALSE	0
221	ASV346	1.67017	0.386785	Bacteria	Verrucomicrobiota	Verrucomicrobiae	Verrucomicrobiales	Akkermansiaceae	Akkermansia		Akkermansia	FALSE	FALSE	0
222	ASV32	1.254	4.26869e-05	Bacteria	Bacteroidota	Bacteroidia	Bacteroidales	Rikenellaceae	Alistipes		Alistipes	FALSE	FALSE	0
223	ASV263	4.82686	0.00219138	Bacteria	Firmicutes	Clostridia	Oscillospirales	Oscillospiraceae	Intestinimonas		Intestinimonas	FALSE	FALSE	0
224	ASV34	2.25119	0.0027512	Bacteria	Bacteroidota	Bacteroidia	Bacteroidales	Rikenellaceae	Alistipes	putredinis	Alistipes putredinis	FALSE	FALSE	0
225	ASV283	3.10715	0.0127034	Bacteria	Firmicutes	Clostridia	Lachnospirales	Lachnospiraceae	[Ruminococcus] torques group		[Ruminococcus] torques group	FALSE	FALSE	0
226	ASV186	6.02925	1.34394e-05	Bacteria	Firmicutes	Clostridia	Peptococcales	Peptococcaceae			Peptococcaceae	FALSE	FALSE	0
227	ASV155	0.650102	0.0807841	Bacteria	Verrucomicrobiota	Verrucomicrobiae	Verrucomicrobiales	Akkermansiaceae	Akkermansia		Akkermansia	FALSE	FALSE	0
228	ASV23	2.60003	0.00571831	Bacteria	Bacteroidota	Bacteroidia	Bacteroidales	Bacteroidaceae	Bacteroides		Bacteroides	FALSE	FALSE	0
229	ASV109	23.7923	6.46329e-27	Bacteria	Firmicutes	Clostridia	Oscillospirales	Oscillospiraceae	Colidextribacter		Colidextribacter	FALSE	FALSE	0
230	ASV323	3.75267	0.000130418	Bacteria	Firmicutes	Clostridia	Oscillospirales	Oscillospiraceae	Oscillibacter		Oscillibacter	FALSE	FALSE	0
231	ASV322	2.74027	0.0251535	Bacteria	Firmicutes	Clostridia	Oscillospirales	Ruminococcaceae	Incertae Sedis		Incertae Sedis	FALSE	FALSE	0
232	ASV246	5.28601	0.0018021	Bacteria	Firmicutes	Clostridia	Clostridia vadinBB60 group				Clostridia vadinBB60 group	FALSE	FALSE	0
233	ASV207	5.54535	4.34954e-05	Bacteria	Firmicutes	Clostridia	Peptococcales	Peptococcaceae			Peptococcaceae	FALSE	FALSE	0
234	ASV343	2.81184	0.0594334	Bacteria	Firmicutes	Clostridia	Oscillospirales	Oscillospiraceae	Oscillibacter		Oscillibacter	FALSE	FALSE	0
235	ASV184	2.99363	5.14339e-05	Bacteria	Firmicutes	Clostridia	Oscillospirales	Ruminococcaceae			Ruminococcaceae	FALSE	FALSE	0
236	ASV66	2.27439	0.0700067	Bacteria	Firmicutes	Clostridia	Oscillospirales	Ruminococcaceae	Faecalibacterium	prausnitzii	Faecalibacterium prausnitzii	FALSE	FALSE	0
237	ASV80	2.50862	0.0534273	Bacteria	Firmicutes	Clostridia	Oscillospirales	Ruminococcaceae	Faecalibacterium	prausnitzii	Faecalibacterium prausnitzii	FALSE	FALSE	0
238	ASV183	6.62739	4.99485e-06	Bacteria	Firmicutes	Clostridia	Oscillospirales	Oscillospiraceae	Intestinimonas	massiliensis	Intestinimonas massiliensis	FALSE	FALSE	0
239	ASV127	5.26276	1.86211e-07	Bacteria	Firmicutes	Clostridia	Oscillospirales	Oscillospiraceae	Colidextribacter		Colidextribacter	FALSE	FALSE	0
240	ASV203	1.48732	0.129121	Bacteria	Firmicutes	Clostridia	Oscillospirales	Oscillospiraceae	Intestinimonas		Intestinimonas	FALSE	FALSE	0
241	ASV131	2.3004	0.000496572	Bacteria	Firmicutes	Clostridia	Oscillospirales	Ruminococcaceae	Negativibacillus		Negativibacillus	FALSE	FALSE	0
242	ASV150	2.21967	0.00228652	Bacteria	Firmicutes	Clostridia	Clostridia vadinBB60 group				Clostridia vadinBB60 group	FALSE	FALSE	0
243	ASV181	1.79092	9.88839e-05	Bacteria	Firmicutes	Clostridia	Clostridia vadinBB60 group				Clostridia vadinBB60 group	FALSE	FALSE	0
244	ASV255	5.01439	6.24441e-05	Bacteria	Firmicutes	Clostridia	Lachnospirales	Lachnospiraceae	Blautia		Blautia	FALSE	FALSE	0
245	ASV119	3.18406	2.04664e-09	Bacteria	Firmicutes	Clostridia	Oscillospirales	Ruminococcaceae	Phocea	massiliensis	Phocea massiliensis	FALSE	FALSE	0
246	ASV138	7.28464	1.24786e-08	Bacteria	Firmicutes	Clostridia	Lachnospirales	Lachnospiraceae	Blautia		Blautia	FALSE	FALSE	0
247	ASV254	4.53462	2.95705e-07	Bacteria	Firmicutes	Clostridia	Oscillospirales	Ethanoligenenaceae	Acetanaerobacterium		Acetanaerobacterium	FALSE	FALSE	0
248	ASV163	6.34301	2.37511e-12	Bacteria	Firmicutes	Clostridia	Oscillospirales	Oscillospiraceae	UCG-005		UCG-005	FALSE	FALSE	0
249	ASV243	4.89017	1.16107e-05	Bacteria	Firmicutes	Clostridia	Lachnospirales	Lachnospiraceae	Blautia		Blautia	FALSE	FALSE	0
250	ASV88	8.55258	3.49569e-29	Bacteria	Firmicutes	Clostridia	Lachnospirales	Lachnospiraceae	Lachnospiraceae UCG-010		Lachnospiraceae UCG-010	FALSE	FALSE	0
251	ASV229	5.13683	7.35584e-10	Bacteria	Firmicutes						Firmicutes	FALSE	FALSE	0
252	ASV268	4.72734	2.10729e-05	Bacteria	Firmicutes	Clostridia	Oscillospirales	Oscillospiraceae			Oscillospiraceae	FALSE	FALSE	0
253	ASV64	11.0478	5.29248e-10	Bacteria	Firmicutes	Clostridia	Lachnospirales	Lachnospiraceae	Roseburia	hominis	Roseburia hominis	FALSE	FALSE	0
254	ASV169	1.99517	2.02507e-06	Bacteria	Firmicutes	Clostridia	Clostridia vadinBB60 group				Clostridia vadinBB60 group	FALSE	FALSE	0
255	ASV290	3.34707	0.00153833	Bacteria	Firmicutes	Clostridia	Christensenellales	Christensenellaceae	Christensenellaceae R-7 group		Christensenellaceae R-7 group	FALSE	FALSE	0
256	ASV238	4.20656	5.82751e-07	Bacteria	Firmicutes	Clostridia	Oscillospirales	Ruminococcaceae	Incertae Sedis		Incertae Sedis	FALSE	FALSE	0
257	ASV160	2.46929	1.88232e-05	Bacteria	Firmicutes	Clostridia	Lachnospirales	Lachnospiraceae	Lachnoclostridium		Lachnoclostridium	FALSE	FALSE	0
258	ASV50	10.2138	8.36505e-34	Bacteria	Firmicutes	Clostridia	Oscillospirales	Ruminococcaceae	Incertae Sedis		Incertae Sedis	FALSE	FALSE	0
259	ASV158	3.12054	3.10576e-08	Bacteria	Firmicutes	Clostridia	Lachnospirales	Lachnospiraceae	Lachnoclostridium		Lachnoclostridium	FALSE	FALSE	0
260	ASV216	1.59445	0.00374048	Bacteria	Cyanobacteria	Vampirivibrionia	Gastranaerophilales				Gastranaerophilales	TRUE	TRUE	-0.0844442
261	ASV162	7.16697	2.12146e-16	Bacteria	Firmicutes	Clostridia	Lachnospirales	Lachnospiraceae	Lachnospiraceae UCG-004		Lachnospiraceae UCG-004	FALSE	FALSE	0
262	ASV85	9.20991	1.41405e-12	Bacteria	Cyanobacteria	Vampirivibrionia	Gastranaerophilales				Gastranaerophilales	FALSE	FALSE	0
263	ASV121	3.06124	4.12641e-09	Bacteria	Firmicutes	Clostridia	Lachnospirales	Lachnospiraceae	Lachnoclostridium		Lachnoclostridium	FALSE	FALSE	0
264	ASV5	3.12545	4.34954e-05	Bacteria	Proteobacteria	Gammaproteobacteria	Enterobacterales	Enterobacteriaceae	Enterobacter		Enterobacter	FALSE	FALSE	0
265	ASV211	2.26395	0.0217376	Bacteria	Firmicutes	Bacilli	Erysipelotrichales	Erysipelatoclostridiaceae	Erysipelatoclostridium		Erysipelatoclostridium	FALSE	FALSE	0
266	ASV78	8.47114	3.02954e-30	Bacteria	Firmicutes	Clostridia	Lachnospirales	Lachnospiraceae	GCA-900066755		GCA-900066755	FALSE	FALSE	0
267	ASV175	4.96123	6.3358e-08	Bacteria	Firmicutes	Clostridia	Oscillospirales	Oscillospiraceae	Oscillibacter		Oscillibacter	FALSE	FALSE	0
268	ASV177	5.06769	2.98699e-10	Bacteria	Firmicutes	Clostridia	Lachnospirales	Lachnospiraceae	Tuzzerella		Tuzzerella	TRUE	TRUE	-0.0660091
269	ASV79	8.49552	5.41878e-29	Bacteria	Firmicutes	Bacilli	Erysipelotrichales	Erysipelotrichaceae	[Clostridium] innocuum group		[Clostridium] innocuum group	TRUE	TRUE	-0.0400402
270	ASV100	7.61274	6.31882e-15	Bacteria	Cyanobacteria	Vampirivibrionia	Gastranaerophilales				Gastranaerophilales	FALSE	FALSE	0
271	ASV68	9.26545	9.60151e-27	Bacteria	Firmicutes	Clostridia	Oscillospirales	Ruminococcaceae	Incertae Sedis		Incertae Sedis	FALSE	FALSE	0
272	ASV114	8.59242	1.71505e-17	Bacteria	Firmicutes	Clostridia	Oscillospirales	Ruminococcaceae			Ruminococcaceae	FALSE	FALSE	0
273	ASV239	5.32525	2.07921e-07	Bacteria	Firmicutes	Clostridia	Oscillospirales	Oscillospiraceae			Oscillospiraceae	FALSE	FALSE	0
274	ASV116	8.47361	7.21252e-25	Bacteria	Firmicutes	Clostridia	Lachnospirales	Lachnospiraceae	Lachnospiraceae UCG-009		Lachnospiraceae UCG-009	TRUE	FALSE	0
275	ASV57	2.55219	3.77767e-08	Bacteria	Desulfobacterota	Desulfovibrionia	Desulfovibrionales	Desulfovibrionaceae	Bilophila		Bilophila	TRUE	FALSE	0
276	ASV196	6.40082	5.216e-13	Bacteria	Firmicutes	Clostridia	Lachnospirales	Lachnospiraceae	Lachnospiraceae UCG-009		Lachnospiraceae UCG-009	TRUE	FALSE	0
277	ASV37	2.34058	6.3358e-08	Bacteria	Desulfobacterota	Desulfovibrionia	Desulfovibrionales	Desulfovibrionaceae	Bilophila	wadsworthia	Bilophila wadsworthia	TRUE	FALSE	0
278	ASV143	6.33201	2.42781e-13	Bacteria	Firmicutes	Clostridia	Monoglobales	Monoglobaceae	Monoglobus		Monoglobus	TRUE	FALSE	0
279	ASV54	2.40537	1.30136e-07	Bacteria	Desulfobacterota	Desulfovibrionia	Desulfovibrionales	Desulfovibrionaceae	Bilophila		Bilophila	TRUE	FALSE	0
280	ASV129	7.24195	9.76913e-18	Bacteria	Firmicutes	Clostridia	Oscillospirales	Ruminococcaceae			Ruminococcaceae	TRUE	FALSE	0
281	ASV124	6.68299	4.97372e-18	Bacteria	Firmicutes	Clostridia	Monoglobales	Monoglobaceae	Monoglobus	pectinilyticus	Monoglobus pectinilyticus	TRUE	FALSE	0
282	ASV235	4.19913	7.10151e-07	Bacteria	Firmicutes	Clostridia	Oscillospirales	Oscillospiraceae	UCG-007		UCG-007	TRUE	TRUE	-0.134905
283	ASV134	7.30872	2.07447e-16	Bacteria	Firmicutes	Clostridia	Lachnospirales	Lachnospiraceae	Lachnoclostridium		Lachnoclostridium	TRUE	TRUE	-0.183788

## Sheet: colon.imm.cca
order	immune_parameter [unit, parent, subset_id]	glmm_padj	wmw_padj	unit	parent	subset_id	subset_annotation	subset_differentiation	label	label_experience	label_lineage	top	bic	wbic
1	freq__lineages__10_CD19-TCRb-CD3-NK1.1- cells	0.000434831	0.000760849	freq	lineages	10_CD19-TCRb-CD3-NK1.1- cells	dendritic cells		dendritic cells	n.a.	innate	TRUE	TRUE	0.307258
2	freq__CD19-TCRb-CD3-NK1.1- cells__25_10,20,23,25,5	0.226672	0.0012368	freq	CD19-TCRb-CD3-NK1.1- cells	25_10,20,23,25,5	undefined		innate cluster_25	n.a.	innate	TRUE	TRUE	0.123773
3	abso__lineages__10_CD19-TCRb-CD3-NK1.1- cells	NA	0.0506025	abso	lineages	10_CD19-TCRb-CD3-NK1.1- cells	dendritic cells		dendritic cells	n.a.	innate	TRUE	FALSE	0
4	freq__manual__IgD-IgM-	0.0443127	0.0813283	freq	manual	IgD-IgM-	IgD-IgM- B cells	switched	IgD-IgM- B cells	effector/switched	B cells	TRUE	TRUE	0.0900436
5	freq__TCRb+CD3+ T cells__9_CD8+Tcells	0.137827	0.00237308	freq	TCRb+CD3+ T cells	9_CD8+Tcells	CD8+ TEM	effector	CD8+ TEM	effector/switched	T cells	TRUE	FALSE	0
6	freq__lineages__20_CD19-TCRb-CD3-NK1.1- cells	0.584256	0.0303347	freq	lineages	20_CD19-TCRb-CD3-NK1.1- cells	neutrophils		neutrophils	n.a.	innate	TRUE	FALSE	0
7	freq__lineages__24_CD19+B220+ B cells	0.108508	0.0581018	freq	lineages	24_CD19+B220+ B cells	PDL1+IgD-IgM- B cells	switched	PDL1+IgD-IgM- B cells	effector/switched	B cells	TRUE	TRUE	0.0691295
8	freq__CD19-TCRb-CD3-NK1.1- cells__8_12,19,8	0.118489	0.0422948	freq	CD19-TCRb-CD3-NK1.1- cells	8_12,19,8	MHCII+ cells		MHCII+ cells	n.a.	innate	TRUE	FALSE	0
9	freq__TCRb+CD3+ T cells__20_DN Tcells	0.506865	0.0684964	freq	TCRb+CD3+ T cells	20_DN Tcells	DN TEFF	effector	DN TEFF	effector/switched	T cells	TRUE	FALSE	0
10	freq__manual__NK cells	0.0890514	0.109249	freq	manual	NK cells	NK cells		NK cells	n.a.	NK cells	TRUE	FALSE	0
11	freq__manual__CD19-TCRb-CD3-NK1.1- cells	0.247845	0.109249	freq	manual	CD19-TCRb-CD3-NK1.1- cells	CD19-TCRb-CD3-NK1.1- innate		innate	n.a.	innate	FALSE	FALSE	0
12	freq__manual__IgD-IgM+	0.2668	0.160857	freq	manual	IgD-IgM+	IgD-IgM+ B cells	marginal zone	IgD-IgM+ B cells	effector/switched	B cells	FALSE	FALSE	0
13	freq__lineages__NK cells	0.288796	0.131715	freq	lineages	NK cells	NK cells		NK cells	n.a.	NK cells	FALSE	FALSE	0
14	freq__CD19-TCRb-CD3-NK1.1- cells__12,19,8	0.070609	0.133575	freq	CD19-TCRb-CD3-NK1.1- cells	12,19,8	MHCII+ cells		MHCII+ cells	n.a.	innate	FALSE	FALSE	0
15	freq__TCRb+CD3+ T cells__12_CD8+Tcells	0.508817	0.0303347	freq	TCRb+CD3+ T cells	12_CD8+Tcells	CD38+CD69+CD8+ TEM	effector	CD38+CD69+CD8+ TEM	effector/switched	T cells	FALSE	FALSE	0
16	freq__lineages__6_CD19+B220+ B cells	0.370965	0.0944494	freq	lineages	6_CD19+B220+ B cells	IgD-IgM+ B cells	marginal zone	IgD-IgM+ B cells	effector/switched	B cells	FALSE	FALSE	0
17	freq__CD19-TCRb-CD3-NK1.1- cells__19_12,19,8	0.0873708	0.176549	freq	CD19-TCRb-CD3-NK1.1- cells	19_12,19,8	MHCII+ cells		MHCII+ cells	n.a.	innate	FALSE	FALSE	0
18	freq__lineages__9_CD8+Tcells	0.242272	0.12612	freq	lineages	9_CD8+Tcells	CD69+CD8+ TEM	effector	CD69+CD8+ TEM	effector/switched	T cells	FALSE	FALSE	0
19	freq__lineages__13_CD19+B220+ B cells	0.2521	0.358798	freq	lineages	13_CD19+B220+ B cells	IgD+IgM+ B cells	naive	IgD+IgM+ B cells	immature/naive	B cells	FALSE	FALSE	0
20	freq__CD19-TCRb-CD3-NK1.1- cells__9_3,4,7,9	0.738888	0.176549	freq	CD19-TCRb-CD3-NK1.1- cells	9_3,4,7,9	CD86+ dendritic cells		CD86+ dendritic cells	n.a.	innate	FALSE	FALSE	0
21	freq__TCRb+CD3+ T cells__CD8+Tcells	0.0975868	0.204522	freq	TCRb+CD3+ T cells	CD8+Tcells	CD8+ T cells		CD8+ T cells	n.a.	T cells	FALSE	FALSE	0
22	freq__TCRb+CD3+ T cells__5_CD8+Tcells	0.420981	0.288021	freq	TCRb+CD3+ T cells	5_CD8+Tcells	CD38+CD69+NK1.1+CD8+ TEM	effector	CD38+CD69+NK1.1+CD8+ TEM	effector/switched	T cells	FALSE	FALSE	0
23	freq__lineages__CD19-TCRb-CD3-NK1.1- cells	0.511572	0.42499	freq	lineages	CD19-TCRb-CD3-NK1.1- cells	CD19-TCRb-CD3-NK1.1- innate		innate	n.a.	innate	FALSE	FALSE	0
24	abso__lineages__24_CD19+B220+ B cells	NA	0.563735	abso	lineages	24_CD19+B220+ B cells	PDL1+IgD-IgM- B cells	switched	PDL1+IgD-IgM- B cells	effector/switched	B cells	FALSE	FALSE	0
25	freq__CD19-TCRb-CD3-NK1.1- cells__6_6	0.665643	0.206845	freq	CD19-TCRb-CD3-NK1.1- cells	6_6	neutrophils		neutrophils	n.a.	innate	FALSE	FALSE	0
26	freq__lineages__26_DN Tcells	0.262049	0.256388	freq	lineages	26_DN Tcells	DN T cells		DN T cells	n.a.	T cells	FALSE	FALSE	0
27	freq__lineages__16_CD8+TCRb-	0.423036	0.163445	freq	lineages	16_CD8+TCRb-	TCRb- T cells		TCRb- T cells	n.a.	T cells	FALSE	FALSE	0
28	freq__manual__CD8+Tcells	0.179167	0.288021	freq	manual	CD8+Tcells	CD8+ T cells		CD8+ T cells	n.a.	T cells	FALSE	FALSE	0
29	abso__lineages__20_CD19-TCRb-CD3-NK1.1- cells	NA	0.504408	abso	lineages	20_CD19-TCRb-CD3-NK1.1- cells	neutrophils		neutrophils	n.a.	innate	FALSE	FALSE	0
30	freq__TCRb+CD3+ T cells__17_CD8+Tcells	0.247845	0.204522	freq	TCRb+CD3+ T cells	17_CD8+Tcells	CD38+CD69+CD8+ TEM	effector	CD38+CD69+CD8+ TEM	effector/switched	T cells	FALSE	FALSE	0
31	freq__lineages__18_CD19-TCRb-CD3-NK1.1- cells	NA	0.456447	freq	lineages	18_CD19-TCRb-CD3-NK1.1- cells	undefined		innate cluster_18	n.a.	innate	FALSE	FALSE	0
32	abso__manual__IgD-IgM-	NA	0.830383	abso	manual	IgD-IgM-	IgD-IgM- B cells	switched	IgD-IgM- B cells	effector/switched	B cells	FALSE	FALSE	0
33	freq__CD19-TCRb-CD3-NK1.1- cells__7_3,4,7,9	0.369327	0.35822	freq	CD19-TCRb-CD3-NK1.1- cells	7_3,4,7,9	dendritic cells		dendritic cells	n.a.	innate	FALSE	FALSE	0
34	freq__CD19-TCRb-CD3-NK1.1- cells__17_1,11,17,2,21,22,24	0.879798	0.241818	freq	CD19-TCRb-CD3-NK1.1- cells	17_1,11,17,2,21,22,24	undefined		innate cluster_17	n.a.	innate	FALSE	FALSE	0
35	freq__lineages__CD8+Tcells	0.70428	0.465755	freq	lineages	CD8+Tcells	CD8+ T cells		CD8+ T cells	n.a.	T cells	FALSE	FALSE	0
36	freq__TCRb+CD3+ T cells__19_CD4+Tcells	0.556091	0.42499	freq	TCRb+CD3+ T cells	19_CD4+Tcells	CD69+CD4+ TEM	effector	CD69+CD4+ TEM	effector/switched	T cells	FALSE	FALSE	0
37	abso__lineages__9_CD8+Tcells	NA	0.830383	abso	lineages	9_CD8+Tcells	CD69+CD8+ TEM	effector	CD69+CD8+ TEM	effector/switched	T cells	FALSE	FALSE	0
38	freq__manual__CD8+EM	0.299209	0.160857	freq	manual	CD8+EM	CD8+ TEM	effector	CD8+ TEM	effector/switched	T cells	FALSE	FALSE	0
39	freq__lineages__1_CD19-TCRb-CD3-NK1.1- cells	0.393814	0.141173	freq	lineages	1_CD19-TCRb-CD3-NK1.1- cells	CD103+ dendritic cells		CD103+ dendritic cells	n.a.	innate	FALSE	FALSE	0
40	abso__manual__CD62L-CD11b+NK	NA	0.462235	abso	manual	CD62L-CD11b+NK	CD62L-CD11b+ NK cells	effector	CD62L-CD11b+ NK cells	effector/switched	NK cells	FALSE	FALSE	0
41	abso__lineages__18_CD19-TCRb-CD3-NK1.1- cells	NA	0.783211	abso	lineages	18_CD19-TCRb-CD3-NK1.1- cells	undefined		innate cluster_18	n.a.	innate	FALSE	FALSE	0
42	freq__CD19-TCRb-CD3-NK1.1- cells__3,4,7,9	0.562601	0.434031	freq	CD19-TCRb-CD3-NK1.1- cells	3,4,7,9	dendritic cells		dendritic cells	n.a.	innate	FALSE	FALSE	0
43	abso__lineages__CD8+TCRb-	NA	0.659778	abso	lineages	CD8+TCRb-	TCRb- T cells		TCRb- T cells	n.a.	T cells	FALSE	FALSE	0
44	abso__lineages__1_CD19-TCRb-CD3-NK1.1- cells	NA	0.710758	abso	lineages	1_CD19-TCRb-CD3-NK1.1- cells	CD103+ dendritic cells		CD103+ dendritic cells	n.a.	innate	FALSE	FALSE	0
45	freq__manual__DN Tcells	0.423036	0.358798	freq	manual	DN Tcells	DN T cells		DN T cells	n.a.	T cells	FALSE	FALSE	0
46	freq__TCRb+CD3+ T cells__DN Tcells	0.43992	0.358798	freq	TCRb+CD3+ T cells	DN Tcells	DN T cells		DN T cells	n.a.	T cells	FALSE	FALSE	0
47	freq__TCRb+CD3+ T cells__1_CD4+Tcells	0.733044	0.615885	freq	TCRb+CD3+ T cells	1_CD4+Tcells	CD25+CD4+ TCM	memory	CD25+CD4+ TCM	memory	T cells	FALSE	FALSE	0
48	abso__manual__CD19-TCRb-CD3-NK1.1- cells	NA	0.994074	abso	manual	CD19-TCRb-CD3-NK1.1- cells	CD19-TCRb-CD3-NK1.1- innate		innate	n.a.	innate	FALSE	FALSE	0
49	freq__manual__CD62L-CD11b+NK	NA	0.288021	freq	manual	CD62L-CD11b+NK	CD62L-CD11b+ NK cells	effector	CD62L-CD11b+ NK cells	effector/switched	NK cells	FALSE	FALSE	0
50	freq__manual__CD8+TEMra	0.856134	0.700101	freq	manual	CD8+TEMra	CD8+ TEFF	effector	CD8+ TEFF	effector/switched	T cells	FALSE	FALSE	0
51	abso__manual__CD8+EM	NA	0.830383	abso	manual	CD8+EM	CD8+ TEM	effector	CD8+ TEM	effector/switched	T cells	FALSE	FALSE	0
52	freq__lineages__5_CD4+Tcells	0.733044	0.656929	freq	lineages	5_CD4+Tcells	CD69+CD4+ TEM	effector	CD69+CD4+ TEM	effector/switched	T cells	FALSE	FALSE	0
53	freq__lineages__8_NK cells	NA	0.526056	freq	lineages	8_NK cells	CD4- NK cells		CD4- NK cells	n.a.	NK cells	FALSE	FALSE	0
54	abso__lineages__13_CD19+B220+ B cells	NA	1	abso	lineages	13_CD19+B220+ B cells	IgD+IgM+ B cells	naive	IgD+IgM+ B cells	immature/naive	B cells	FALSE	FALSE	0
55	freq__manual__CD4+EM	0.628547	0.615885	freq	manual	CD4+EM	CD4+ TEM	effector	CD4+ TEM	effector/switched	T cells	FALSE	FALSE	0
56	abso__lineages__DN Tcells	NA	0.913245	abso	lineages	DN Tcells	DN T cells		DN T cells	n.a.	T cells	FALSE	FALSE	0
57	freq__TCRb+CD3+ T cells__16_CD8+Tcells	0.654639	0.465755	freq	TCRb+CD3+ T cells	16_CD8+Tcells	CD38+CD69+CD8+ TEM	effector	CD38+CD69+CD8+ TEM	effector/switched	T cells	FALSE	FALSE	0
58	abso__manual__NK cells	NA	0.996668	abso	manual	NK cells	NK cells		NK cells	n.a.	NK cells	FALSE	FALSE	0
59	abso__lineages__CD19-TCRb-CD3-NK1.1- cells	NA	1	abso	lineages	CD19-TCRb-CD3-NK1.1- cells	CD19-TCRb-CD3-NK1.1- innate		innate	n.a.	innate	FALSE	FALSE	0
60	abso__manual__CD62L-CD11b-NK	NA	1	abso	manual	CD62L-CD11b-NK	CD62L-CD11b- NK cells	immature	CD62L-CD11b- NK cells	immature/naive	NK cells	FALSE	FALSE	0
61	freq__lineages__19_CD19+B220+ B cells	NA	0.615885	freq	lineages	19_CD19+B220+ B cells	IgD+IgM+ B cells	naive	IgD+IgM+ B cells	immature/naive	B cells	FALSE	FALSE	0
62	freq__TCRb+CD3+ T cells__22_CD4+Tcells	0.573972	0.500597	freq	TCRb+CD3+ T cells	22_CD4+Tcells	CD69+CD4+ TEM	effector	CD69+CD4+ TEM	effector/switched	T cells	FALSE	FALSE	0
63	abso__manual__CD8+TEMra	NA	1	abso	manual	CD8+TEMra	CD8+ TEFF	effector	CD8+ TEFF	effector/switched	T cells	FALSE	FALSE	0
64	freq__CD19-TCRb-CD3-NK1.1- cells__23_10,20,23,25,5	0.916849	0.711078	freq	CD19-TCRb-CD3-NK1.1- cells	23_10,20,23,25,5	undefined		innate cluster_23	n.a.	innate	FALSE	FALSE	0
65	abso__lineages__NK cells	NA	1	abso	lineages	NK cells	NK cells		NK cells	n.a.	NK cells	FALSE	FALSE	0
66	abso__lineages__6_CD19+B220+ B cells	NA	1	abso	lineages	6_CD19+B220+ B cells	IgD-IgM+ B cells	marginal zone	IgD-IgM+ B cells	effector/switched	B cells	FALSE	FALSE	0
67	abso__lineages__19_CD19+B220+ B cells	NA	0.994074	abso	lineages	19_CD19+B220+ B cells	IgD+IgM+ B cells	naive	IgD+IgM+ B cells	immature/naive	B cells	FALSE	FALSE	0
68	abso__lineages__17_CD19-TCRb-CD3-NK1.1- cells	NA	1	abso	lineages	17_CD19-TCRb-CD3-NK1.1- cells	undefined		innate cluster_17	n.a.	innate	FALSE	FALSE	0
69	freq__manual__TCRb+CD3+ T cells	0.993706	0.932095	freq	manual	TCRb+CD3+ T cells	T cells		T cells	n.a.	T cells	FALSE	FALSE	0
70	abso__lineages__8_NK cells	NA	1	abso	lineages	8_NK cells	CD4- NK cells		CD4- NK cells	n.a.	NK cells	FALSE	FALSE	0
71	abso__lineages__CD8+Tcells	NA	1	abso	lineages	CD8+Tcells	CD8+ T cells		CD8+ T cells	n.a.	T cells	FALSE	FALSE	0
72	freq__CD19-TCRb-CD3-NK1.1- cells__11_1,11,17,2,21,22,24	0.948054	0.843368	freq	CD19-TCRb-CD3-NK1.1- cells	11_1,11,17,2,21,22,24	undefined		innate cluster_11	n.a.	innate	FALSE	FALSE	0
73	abso__manual__IgD-IgM+	NA	1	abso	manual	IgD-IgM+	IgD-IgM+ B cells	marginal zone	IgD-IgM+ B cells	effector/switched	B cells	FALSE	FALSE	0
74	abso__manual__DN Tcells	NA	1	abso	manual	DN Tcells	DN T cells		DN T cells	n.a.	T cells	FALSE	FALSE	0
75	abso__manual__CD8+Tcells	NA	1	abso	manual	CD8+Tcells	CD8+ T cells		CD8+ T cells	n.a.	T cells	FALSE	FALSE	0
76	abso__lineages__7_CD19-TCRb-CD3-NK1.1- cells	NA	1	abso	lineages	7_CD19-TCRb-CD3-NK1.1- cells	undefined		innate cluster_7	n.a.	innate	FALSE	FALSE	0
77	freq__CD19-TCRb-CD3-NK1.1- cells__20_10,20,23,25,5	0.89346	0.754607	freq	CD19-TCRb-CD3-NK1.1- cells	20_10,20,23,25,5	undefined		innate cluster_20	n.a.	innate	FALSE	FALSE	0
78	freq__TCRb+CD3+ T cells__3_CD4+Tcells	0.993706	0.932095	freq	TCRb+CD3+ T cells	3_CD4+Tcells	CD4+ TEFF	effector	CD4+ TEFF	effector/switched	T cells	FALSE	FALSE	0
79	abso__manual__TCRb+CD3+ T cells	NA	1	abso	manual	TCRb+CD3+ T cells	T cells		T cells	n.a.	T cells	FALSE	FALSE	0
80	abso__lineages__27_CD19-TCRb-CD3-NK1.1- cells	NA	1	abso	lineages	27_CD19-TCRb-CD3-NK1.1- cells	PDL1+PDL2+ cells		PDL1+PDL2+ cells	n.a.	innate	FALSE	FALSE	0
81	abso__lineages__12_CD19-TCRb-CD3-NK1.1- cells	NA	1	abso	lineages	12_CD19-TCRb-CD3-NK1.1- cells	undefined		innate cluster_12	n.a.	innate	FALSE	FALSE	0
82	freq__TCRb+CD3+ T cells__8_CD8+Tcells	0.927579	0.932095	freq	TCRb+CD3+ T cells	8_CD8+Tcells	CD38+CD69+CD8+ TEFF	effector	CD38+CD69+CD8+ TEFF	effector/switched	T cells	FALSE	FALSE	0
83	freq__CD19-TCRb-CD3-NK1.1- cells__24_1,11,17,2,21,22,24	NA	0.986554	freq	CD19-TCRb-CD3-NK1.1- cells	24_1,11,17,2,21,22,24	undefined		innate cluster_24	n.a.	innate	FALSE	FALSE	0
84	freq__CD19-TCRb-CD3-NK1.1- cells__21_1,11,17,2,21,22,24	NA	0.843368	freq	CD19-TCRb-CD3-NK1.1- cells	21_1,11,17,2,21,22,24	undefined		innate cluster_21	n.a.	innate	FALSE	FALSE	0
85	abso__lineages__CD19+B220+ B cells	NA	0.996668	abso	lineages	CD19+B220+ B cells	B cells		B cells	n.a.	B cells	FALSE	FALSE	0
86	freq__CD19-TCRb-CD3-NK1.1- cells__10,20,23,25,5	0.878899	1	freq	CD19-TCRb-CD3-NK1.1- cells	10,20,23,25,5	CD38+ other innate cells		CD38+ other innate cells	n.a.	innate	FALSE	FALSE	0
87	abso__manual__CD19+B220+ B cells	NA	0.996668	abso	manual	CD19+B220+ B cells	B cells		B cells	n.a.	B cells	FALSE	FALSE	0
88	abso__lineages__14_CD8+Tcells	NA	1	abso	lineages	14_CD8+Tcells	Ly6C+CD8+ TCM	memory	Ly6C+CD8+ TCM	memory	T cells	FALSE	FALSE	0
89	freq__lineages__25_CD19+B220+ B cells	0.434551	0.615885	freq	lineages	25_CD19+B220+ B cells	CD62L+IgD+IgM+ B cells	naive	CD62L+IgD+IgM+ B cells	immature/naive	B cells	FALSE	FALSE	0
90	freq__CD19-TCRb-CD3-NK1.1- cells__10_10,20,23,25,5	0.796149	0.800676	freq	CD19-TCRb-CD3-NK1.1- cells	10_10,20,23,25,5	undefined		innate cluster_10	n.a.	innate	FALSE	FALSE	0
91	abso__manual__CD4+CM	NA	1	abso	manual	CD4+CM	CD4+ TCM	memory	CD4+ TCM	memory	T cells	FALSE	FALSE	0
92	freq__TCRb+CD3+ T cells__4_CD4+Tcells	0.929385	0.986554	freq	TCRb+CD3+ T cells	4_CD4+Tcells	CD38+CD69+CD4+ TEM	effector	CD38+CD69+CD4+ TEM	effector/switched	T cells	FALSE	FALSE	0
93	freq__lineages__17_CD19-TCRb-CD3-NK1.1- cells	0.733044	0.465755	freq	lineages	17_CD19-TCRb-CD3-NK1.1- cells	undefined		innate cluster_17	n.a.	innate	FALSE	FALSE	0
94	freq__CD19-TCRb-CD3-NK1.1- cells__4_3,4,7,9	0.892483	0.800676	freq	CD19-TCRb-CD3-NK1.1- cells	4_3,4,7,9	dendritic cells		dendritic cells	n.a.	innate	FALSE	FALSE	0
95	abso__manual__CD45	NA	0.934677	abso	manual	CD45	total cell count		total cell count	n.a.	total count	FALSE	FALSE	0
96	freq__lineages__27_CD19-TCRb-CD3-NK1.1- cells	0.943596	0.932095	freq	lineages	27_CD19-TCRb-CD3-NK1.1- cells	PDL1+PDL2+ cells		PDL1+PDL2+ cells	n.a.	innate	FALSE	FALSE	0
97	freq__TCRb+CD3+ T cells__2_CD4+Tcells	0.634483	0.656929	freq	TCRb+CD3+ T cells	2_CD4+Tcells	Ly6C+CD4+ TEM	effector	Ly6C+CD4+ TEM	effector/switched	T cells	FALSE	FALSE	0
98	abso__lineages__23_CD4+Tcells	NA	0.996668	abso	lineages	23_CD4+Tcells	naive CD4+ T cells	naive	naive CD4+ T cells	immature/naive	T cells	FALSE	FALSE	0
99	freq__TCRb+CD3+ T cells__15_CD8+Tcells	0.862141	0.986554	freq	TCRb+CD3+ T cells	15_CD8+Tcells	Ly6C+CD8+ TEM	effector	Ly6C+CD8+ TEM	effector/switched	T cells	FALSE	FALSE	0
100	abso__lineages__15_CD19-TCRb-CD3-NK1.1- cells	NA	0.94924	abso	lineages	15_CD19-TCRb-CD3-NK1.1- cells	undefined		innate cluster_15	n.a.	innate	FALSE	FALSE	0
101	abso__manual__IgD+IgM+	NA	0.94924	abso	manual	IgD+IgM+	IgD+IgM+ B cells	naive	IgD+IgM+ B cells	immature/naive	B cells	FALSE	FALSE	0
102	freq__manual__CD62L-CD11b-NK	NA	0.577374	freq	manual	CD62L-CD11b-NK	CD62L-CD11b- NK cells	immature	CD62L-CD11b- NK cells	immature/naive	NK cells	FALSE	FALSE	0
103	freq__manual__CD4+CM	0.920346	0.932095	freq	manual	CD4+CM	CD4+ TCM	memory	CD4+ TCM	memory	T cells	FALSE	FALSE	0
104	freq__lineages__2_CD19+B220+ B cells	0.922015	0.932095	freq	lineages	2_CD19+B220+ B cells	IgD+IgM+ B cells	naive	IgD+IgM+ B cells	immature/naive	B cells	FALSE	FALSE	0
105	freq__TCRb+CD3+ T cells__13_CD8+Tcells	0.833143	1	freq	TCRb+CD3+ T cells	13_CD8+Tcells	CD38+CD69+CD8+ TEM	effector	CD38+CD69+CD8+ TEM	effector/switched	T cells	FALSE	FALSE	0
106	freq__manual__CD4+TEMra	0.765673	0.817107	freq	manual	CD4+TEMra	CD4+ TEFF	effector	CD4+ TEFF	effector/switched	T cells	FALSE	FALSE	0
107	abso__lineages__5_CD4+Tcells	NA	0.783211	abso	lineages	5_CD4+Tcells	CD69+CD4+ TEM	effector	CD69+CD4+ TEM	effector/switched	T cells	FALSE	FALSE	0
108	abso__lineages__11_NK cells	NA	0.846222	abso	lineages	11_NK cells	CD4+ NK cells		CD4+ NK cells	n.a.	NK cells	FALSE	FALSE	0
109	freq__lineages__11_NK cells	NA	0.526056	freq	lineages	11_NK cells	CD4+ NK cells		CD4+ NK cells	n.a.	NK cells	FALSE	FALSE	0
110	freq__lineages__CD4+Tcells	0.605842	0.615885	freq	lineages	CD4+Tcells	CD4+ T cells		CD4+ T cells	n.a.	T cells	FALSE	FALSE	0
111	freq__TCRb+CD3+ T cells__14_CD4+Tcells	0.930523	0.956778	freq	TCRb+CD3+ T cells	14_CD4+Tcells	CD4+ TEM	effector	CD4+ TEM	effector/switched	T cells	FALSE	FALSE	0
112	abso__manual__CD4+EM	NA	0.756134	abso	manual	CD4+EM	CD4+ TEM	effector	CD4+ TEM	effector/switched	T cells	FALSE	FALSE	0
113	abso__manual__CD8+CM	NA	0.783211	abso	manual	CD8+CM	CD8+ TCM	memory	CD8+ TCM	memory	T cells	FALSE	FALSE	0
114	freq__lineages__23_CD4+Tcells	0.733044	0.656929	freq	lineages	23_CD4+Tcells	naive CD4+ T cells	naive	naive CD4+ T cells	immature/naive	T cells	FALSE	FALSE	0
115	freq__lineages__7_CD19-TCRb-CD3-NK1.1- cells	0.880541	0.615885	freq	lineages	7_CD19-TCRb-CD3-NK1.1- cells	undefined		innate cluster_7	n.a.	innate	FALSE	FALSE	0
116	freq__lineages__12_CD19-TCRb-CD3-NK1.1- cells	0.620844	0.615885	freq	lineages	12_CD19-TCRb-CD3-NK1.1- cells	undefined		innate cluster_12	n.a.	innate	FALSE	FALSE	0
117	abso__manual__CD4+TEMra	NA	0.913245	abso	manual	CD4+TEMra	CD4+ TEFF	effector	CD4+ TEFF	effector/switched	T cells	FALSE	FALSE	0
118	abso__manual__CD4+Tcells	NA	0.756134	abso	manual	CD4+Tcells	CD4+ T cells		CD4+ T cells	n.a.	T cells	FALSE	FALSE	0
119	abso__lineages__CD4+Tcells	NA	0.783211	abso	lineages	CD4+Tcells	CD4+ T cells		CD4+ T cells	n.a.	T cells	FALSE	FALSE	0
120	abso__manual__CD62L+CD11b+NK	NA	0.659778	abso	manual	CD62L+CD11b+NK	CD62L+CD11b+ NK cells	mature	CD62L+CD11b+ NK cells	immature/naive	NK cells	FALSE	FALSE	0
121	freq__CD19-TCRb-CD3-NK1.1- cells__3_3,4,7,9	0.640817	0.473656	freq	CD19-TCRb-CD3-NK1.1- cells	3_3,4,7,9	CD80+CD86+ dendritic cells		CD80+CD86+ dendritic cells	n.a.	innate	FALSE	FALSE	0
122	freq__lineages__CD19+B220+ B cells	0.673576	0.656929	freq	lineages	CD19+B220+ B cells	B cells		B cells	n.a.	B cells	FALSE	FALSE	0
123	freq__CD19-TCRb-CD3-NK1.1- cells__15_15	0.668008	0.518394	freq	CD19-TCRb-CD3-NK1.1- cells	15_15	plasmacytoid dendritic cells		plasmacytoid DC	n.a.	innate	FALSE	FALSE	0
124	abso__manual__CD4+Naive	NA	0.756134	abso	manual	CD4+Naive	naive CD4+ T cells	naive	naive CD4+ T cells	immature/naive	T cells	FALSE	FALSE	0
125	freq__TCRb+CD3+ T cells__6_CD4+Tcells	0.623636	0.537667	freq	TCRb+CD3+ T cells	6_CD4+Tcells	Ly6C+CD4+ TCM	memory	Ly6C+CD4+ TCM	memory	T cells	FALSE	FALSE	0
126	freq__manual__CD4+Naive	0.573972	0.537667	freq	manual	CD4+Naive	naive CD4+ T cells	naive	naive CD4+ T cells	immature/naive	T cells	FALSE	FALSE	0
127	freq__TCRb+CD3+ T cells__21_CD4+Tcells	0.723808	0.615885	freq	TCRb+CD3+ T cells	21_CD4+Tcells	naive CD4+ T cells	naive	naive CD4+ T cells	immature/naive	T cells	FALSE	FALSE	0
128	freq__CD19-TCRb-CD3-NK1.1- cells__22_1,11,17,2,21,22,24	0.724864	0.615885	freq	CD19-TCRb-CD3-NK1.1- cells	22_1,11,17,2,21,22,24	undefined		innate cluster_22	n.a.	innate	FALSE	FALSE	0
129	abso__lineages__2_CD19+B220+ B cells	NA	0.94924	abso	lineages	2_CD19+B220+ B cells	IgD+IgM+ B cells	naive	IgD+IgM+ B cells	immature/naive	B cells	FALSE	FALSE	0
130	abso__lineages__3_CD19-TCRb-CD3-NK1.1- cells	NA	0.710758	abso	lineages	3_CD19-TCRb-CD3-NK1.1- cells	F4/80+ macrophages		F4/80+ macrophages	n.a.	innate	FALSE	FALSE	0
131	freq__manual__CD19+B220+ B cells	0.528299	0.577374	freq	manual	CD19+B220+ B cells	B cells		B cells	n.a.	B cells	FALSE	FALSE	0
132	abso__manual__CD62L+CD11b-NK	NA	0.552621	abso	manual	CD62L+CD11b-NK	CD62L+CD11b- NK cells	immature	CD62L+CD11b- NK cells	immature/naive	NK cells	FALSE	FALSE	0
133	freq__CD19-TCRb-CD3-NK1.1- cells__2_1,11,17,2,21,22,24	0.814602	0.35822	freq	CD19-TCRb-CD3-NK1.1- cells	2_1,11,17,2,21,22,24	undefined		innate cluster_2	n.a.	innate	FALSE	FALSE	0
134	freq__lineages__14_CD8+Tcells	0.524187	0.32224	freq	lineages	14_CD8+Tcells	Ly6C+CD8+ TCM	memory	Ly6C+CD8+ TCM	memory	T cells	FALSE	FALSE	0
135	abso__manual__CD8+Naive	NA	0.428016	abso	manual	CD8+Naive	naive CD8+ T cells	naive	naive CD8+ T cells	immature/naive	T cells	FALSE	FALSE	0
136	freq__manual__IgD+IgM-	0.265728	0.259545	freq	manual	IgD+IgM-	IgD+IgM- B cells	naive	IgD+IgM- B cells	immature/naive	B cells	FALSE	FALSE	0
137	freq__CD19-TCRb-CD3-NK1.1- cells__5_10,20,23,25,5	0.709261	0.276624	freq	CD19-TCRb-CD3-NK1.1- cells	5_10,20,23,25,5	undefined		innate cluster_5	n.a.	innate	FALSE	FALSE	0
138	freq__CD19-TCRb-CD3-NK1.1- cells__14_14	0.253343	0.276624	freq	CD19-TCRb-CD3-NK1.1- cells	14_14	F4/80+ macrophages		F4/80+ macrophages	n.a.	innate	FALSE	FALSE	0
139	freq__CD19-TCRb-CD3-NK1.1- cells__13_13	0.416331	0.276624	freq	CD19-TCRb-CD3-NK1.1- cells	13_13	PDL1+PDL2+ monocytes		PDL1+PDL2+ monocytes	n.a.	innate	FALSE	FALSE	0
140	freq__CD19-TCRb-CD3-NK1.1- cells__1,11,17,2,21,22,24	0.562601	0.319996	freq	CD19-TCRb-CD3-NK1.1- cells	1,11,17,2,21,22,24	CD25+ other innate cells		CD25+ other innate cells	n.a.	innate	FALSE	FALSE	0
141	freq__CD19-TCRb-CD3-NK1.1- cells__18_18	0.652475	0.206845	freq	CD19-TCRb-CD3-NK1.1- cells	18_18	CD62L+Ly6C+ monocytes		CD62L+Ly6C+ monocytes	n.a.	innate	FALSE	FALSE	0
142	freq__TCRb+CD3+ T cells__10_CD8+Tcells	0.253343	0.109249	freq	TCRb+CD3+ T cells	10_CD8+Tcells	Ly6C+CD8+ TCM	memory	Ly6C+CD8+ TCM	memory	T cells	FALSE	FALSE	0
143	freq__lineages__21_CD19+B220+ B cells	0.447133	0.42499	freq	lineages	21_CD19+B220+ B cells	IgD+IgM+ B cells	naive	IgD+IgM+ B cells	immature/naive	B cells	FALSE	FALSE	0
144	abso__lineages__25_CD19+B220+ B cells	NA	0.225519	abso	lineages	25_CD19+B220+ B cells	CD62L+IgD+IgM+ B cells	naive	CD62L+IgD+IgM+ B cells	immature/naive	B cells	FALSE	FALSE	0
145	abso__lineages__22_CD8+Tcells	NA	0.462235	abso	lineages	22_CD8+Tcells	naive CD8+ T cells	naive	naive CD8+ T cells	immature/naive	T cells	FALSE	FALSE	0
146	abso__manual__IgD+IgM-	NA	0.504408	abso	manual	IgD+IgM-	IgD+IgM- B cells	naive	IgD+IgM- B cells	immature/naive	B cells	FALSE	FALSE	0
147	freq__CD19-TCRb-CD3-NK1.1- cells__1_1,11,17,2,21,22,24	0.718049	0.241818	freq	CD19-TCRb-CD3-NK1.1- cells	1_1,11,17,2,21,22,24	undefined		innate cluster_1	n.a.	innate	FALSE	FALSE	0
148	freq__TCRb+CD3+ T cells__18_CD8+Tcells	0.305413	0.0944494	freq	TCRb+CD3+ T cells	18_CD8+Tcells	CD8+ TEFF	effector	CD8+ TEFF	effector/switched	T cells	FALSE	FALSE	0
149	freq__manual__CD62L+CD11b-NK	NA	0.174587	freq	manual	CD62L+CD11b-NK	CD62L+CD11b- NK cells	immature	CD62L+CD11b- NK cells	immature/naive	NK cells	FALSE	FALSE	0
150	freq__TCRb+CD3+ T cells__11_DN Tcells	0.943596	0.358798	freq	TCRb+CD3+ T cells	11_DN Tcells	CD38+CD69+DN TEM	effector	CD38+CD69+DN TEM	effector/switched	T cells	FALSE	FALSE	0
151	freq__manual__CD8+CM	0.358657	0.0944494	freq	manual	CD8+CM	CD8+ TCM	memory	CD8+ TCM	memory	T cells	FALSE	FALSE	0
152	freq__TCRb+CD3+ T cells__23_DN Tcells	0.526695	0.109249	freq	TCRb+CD3+ T cells	23_DN Tcells	Ly6C+DN TEM	effector	Ly6C+DN TEM	effector/switched	T cells	FALSE	FALSE	0
153	freq__TCRb+CD3+ T cells__7_CD8+Tcells	0.18676	0.141173	freq	TCRb+CD3+ T cells	7_CD8+Tcells	naive CD8+ T cells	naive	naive CD8+ T cells	immature/naive	T cells	FALSE	FALSE	0
154	freq__manual__CD8+Naive	0.169468	0.0944494	freq	manual	CD8+Naive	naive CD8+ T cells	naive	naive CD8+ T cells	immature/naive	T cells	FALSE	FALSE	0
155	abso__lineages__21_CD19+B220+ B cells	NA	0.302214	abso	lineages	21_CD19+B220+ B cells	IgD+IgM+ B cells	naive	IgD+IgM+ B cells	immature/naive	B cells	FALSE	FALSE	0
156	freq__lineages__3_CD19-TCRb-CD3-NK1.1- cells	0.137827	0.0684964	freq	lineages	3_CD19-TCRb-CD3-NK1.1- cells	F4/80+ macrophages		F4/80+ macrophages	n.a.	innate	FALSE	FALSE	0
157	freq__manual__CD4+Tcells	0.0600458	0.0813283	freq	manual	CD4+Tcells	CD4+ T cells		CD4+ T cells	n.a.	T cells	TRUE	FALSE	0
158	freq__TCRb+CD3+ T cells__CD4+Tcells	0.0453487	0.0474995	freq	TCRb+CD3+ T cells	CD4+Tcells	CD4+ T cells		CD4+ T cells	n.a.	T cells	TRUE	FALSE	0
159	freq__lineages__15_CD19-TCRb-CD3-NK1.1- cells	0.524657	0.109249	freq	lineages	15_CD19-TCRb-CD3-NK1.1- cells	undefined		innate cluster_15	n.a.	innate	TRUE	FALSE	0
160	abso__lineages__4_CD19+B220+ B cells	NA	0.302214	abso	lineages	4_CD19+B220+ B cells	IgD+IgM- B cells	naive	IgD+IgM- B cells	immature/naive	B cells	TRUE	FALSE	0
161	freq__lineages__22_CD8+Tcells	0.091208	0.0581018	freq	lineages	22_CD8+Tcells	naive CD8+ T cells	naive	naive CD8+ T cells	immature/naive	T cells	TRUE	FALSE	0
162	freq__manual__IgD+IgM+	0.137111	0.141173	freq	manual	IgD+IgM+	IgD+IgM+ B cells	naive	IgD+IgM+ B cells	immature/naive	B cells	TRUE	FALSE	0
163	freq__lineages__4_CD19+B220+ B cells	0.209086	0.109249	freq	lineages	4_CD19+B220+ B cells	IgD+IgM- B cells	naive	IgD+IgM- B cells	immature/naive	B cells	TRUE	FALSE	0
164	freq__CD19-TCRb-CD3-NK1.1- cells__12_12,19,8	0.337079	0.00298025	freq	CD19-TCRb-CD3-NK1.1- cells	12_12,19,8	MHCII+ cells		MHCII+ cells	n.a.	innate	TRUE	TRUE	-0.285701
165	freq__manual__CD62L+CD11b+NK	0.440034	0.000760849	freq	manual	CD62L+CD11b+NK	CD62L+CD11b+ NK cells	mature	CD62L+CD11b+ NK cells	immature/naive	NK cells	TRUE	TRUE	-0.213578
166	freq__CD19-TCRb-CD3-NK1.1- cells__16_16	0.209086	0.0012368	freq	CD19-TCRb-CD3-NK1.1- cells	16_16	Ly6C+ monocytes		Ly6C+ monocytes	n.a.	innate	TRUE	TRUE	-0.0910691
