# Supplementary material for: Effects of caloric restriction on the gut microbiome are linked with immune senescence
Source: Microbiome. 2022 Apr 4;10:57. doi: 10.1186/s40168-022-01249-4 (PMC8978410; doi:10.1186/s40168-022-01249-4)
Supplement: Supplementary file 3 — Additional file 2. The three supplementary Excel files, for colon (colon_cca_xlsx), spleen (spleen_cca_xlsx), and liver(liver_cca_xlsx), comprise each four spreadsheets: The sheets “corr.matrix” and “corr.fdr” contain estimated coefficients of the latent cross-correlation matrix (as shown in Fig. 6 and Supplementary Figure 5 heatmaps) and corresponding FDR-adjusted P-values, respectively. The sheet “asv.cca” contains for all ASVs (with the same order as in the correlation matrix) FDR-adjusted P-values and log-fold change values (columns C, D) from DESeq2 differential abundance testing (as shown in heatmap Fig. 1 C), the corresponding taxonomy table including seven taxonomic ranks (columns E-K), taxa labels used for heatmaps (column L) and two columns indicating the top (upper and lower) ASVs that were highlighted in correlation heatmap and circular chord diagrams (column M) and that were selected by sparse canonical correlation analysis using the Bayesian information criterion (column N), with sparse coefficients’ weights provided in column O. The sheet “imm.cca” contains for all immunological parameters (with the same order as in the correlation matrix) that were assessed in a given organ, FDR-adjusted P-values from GLMM and non-parametric (Wilcoxon-Mann-Whitney) differential abundance testing (columns C, D) between AdLib and CalRes groups. Columns E indicates type of parameter, i.e., whether absolute cell counts, or cell frequencies were determined. Column F denotes which cell population served as input for cluster-based analyses or was manually gated. Columns G – I provide cell subset IDs including prepended cluster numbers, manually annotated population names, and differentiation state. Columns J – L contain labels as displayed in correlation heatmap and circular chord diagrams for subset name, differentiation/antigen-experience, and lineage membership, respectively. Columns M – O indicate the top left and right immune parameters in the correlation heatmap, thos [file 40168_2022_1249_MOESM3_ESM.zip › Additional file 2 (2).xlsx]

## Sheet: liver.corr.matrix
	freq__lineages__3_CD19+B220+ B cells	freq__lineages__20_CD19-TCRb-CD3-NK1.1- cells	freq__TCRb+CD3+ T cells__2_CD8+Tcells	freq__lineages__NK cells	freq__CD19-TCRb-CD3-NK1.1- cells__13_1,13,14,19	freq__manual__CD4+Tcells	freq__TCRb+CD3+ T cells__CD4+Tcells	freq__lineages__CD4+Tcells	freq__lineages__8_CD19-TCRb-CD3-NK1.1- cells	freq__manual__CD62L-CD11b+NK	freq__lineages__24_CD19+B220+ B cells	freq__CD19-TCRb-CD3-NK1.1- cells__16_16	freq__manual__IgD-IgM+	freq__manual__CD4+TEMra	freq__TCRb+CD3+ T cells__5_DN Tcells	freq__manual__CD8+TEMra	freq__CD19-TCRb-CD3-NK1.1- cells__2_2,8	freq__CD19-TCRb-CD3-NK1.1- cells__1_1,13,14,19	freq__TCRb+CD3+ T cells__18_CD8+Tcells	freq__TCRb+CD3+ T cells__14_CD4+Tcells	freq__CD19-TCRb-CD3-NK1.1- cells__1,13,14,19	freq__lineages__16_CD19-TCRb-CD3-NK1.1- cells	freq__CD19-TCRb-CD3-NK1.1- cells__18_18	freq__TCRb+CD3+ T cells__4_CD4+Tcells	freq__lineages__15_CD19+B220+ B cells	freq__lineages__1_CD19-TCRb-CD3-NK1.1- cells	freq__CD19-TCRb-CD3-NK1.1- cells__8_2,8	freq__CD19-TCRb-CD3-NK1.1- cells__12_12,15	freq__CD19-TCRb-CD3-NK1.1- cells__9_4,9	freq__lineages__4_CD8+Tcells	freq__CD19-TCRb-CD3-NK1.1- cells__2,8	freq__CD19-TCRb-CD3-NK1.1- cells__11,3	abso__lineages__14_CD19-TCRb-CD3-NK1.1- cells	abso__lineages__22_CD4+Tcells	freq__CD19-TCRb-CD3-NK1.1- cells__11_11,3	freq__CD19-TCRb-CD3-NK1.1- cells__20_17,20,5	freq__CD19-TCRb-CD3-NK1.1- cells__14_1,13,14,19	freq__lineages__6_NK cells	freq__CD19-TCRb-CD3-NK1.1- cells__15_12,15	freq__CD19-TCRb-CD3-NK1.1- cells__12,15	freq__manual__TCRb+CD3+ T cells	freq__TCRb+CD3+ T cells__3_CD4+Tcells	freq__TCRb+CD3+ T cells__6_CD8+Tcells	freq__CD19-TCRb-CD3-NK1.1- cells__7_7	freq__lineages__19_CD4+Tcells	freq__CD19-TCRb-CD3-NK1.1- cells__17,20,5	freq__lineages__5_CD19-TCRb-CD3-NK1.1- cells	freq__TCRb+CD3+ T cells__16_CD4+Tcells	freq__manual__CD62L-CD11b-NK
ASV72	0.556568	0.689091	0.219583	0.318345	0.447201	0.496572	0.560812	0.488796	0.404022	0.12893	0.212496	0.317626	0.0225216	0.117399	0.3552	0.393533	0.0521757	0.00507453	0.0722278	-0.162378	0.276838	0.178086	0.104915	0.131915	0.148102	0.164426	0.000444045	-0.274787	0.187163	0.31339	-0.00275307	0.245435	0.0616863	-0.335318	0.295773	0.343712	0.0812655	-0.040509	-0.0312686	-0.0312686	0.0531213	0.172631	0.000555174	-0.0378958	-0.0354981	-0.0293591	0.202034	-0.0918007	-0.0258578
ASV323	0.650974	0.603244	0.487351	0.560822	0.565489	0.548417	0.595387	0.551031	0.640642	0.45245	0.206027	0.152271	0.125223	0.319761	0.0642476	0.493045	0.118572	0.103078	0.223865	-0.00125448	0.172623	0.121445	0.262435	0.127572	0.236515	-0.00571424	0.251965	-0.122711	0.136006	0.384041	0.225528	0.0653154	0.193311	-0.0922632	0.118612	0.105417	0.0500285	0.154755	-0.108708	-0.108708	0.211038	0.155849	-0.0252183	0.0640394	0.0917981	-0.00243153	0.050447	-0.00837034	-0.0245175
ASV50	0.699122	0.625674	0.531187	0.511005	0.628864	0.500602	0.505716	0.564963	0.483641	0.446679	0.318574	0.20862	0.218566	0.340042	0.210329	0.301337	0.274536	0.172013	0.220296	0.183202	0.283935	0.120875	0.270295	0.228645	0.211266	0.225167	0.25764	0.0962825	0.058627	0.295015	0.239823	0.0766742	0.0324078	-0.0358639	0.0797981	0.0712104	0.0423925	0.208485	0.115167	0.115167	0.227623	0.0423302	-0.0153071	0.108174	0.164877	-0.107028	0.0478087	0.0702866	-0.118976
ASV229	0.70491	0.747567	0.420543	0.550437	0.456072	0.56685	0.62169	0.583944	0.593473	0.347676	0.291088	0.350819	0.2192	0.185093	0.237762	0.399255	0.191496	0.0966904	0.241363	-0.0127002	0.178324	0.293181	0.261685	0.00873059	0.127376	-0.0393703	0.196447	-0.0849717	0.231531	0.251807	0.175188	0.191699	0.229308	0.0424252	0.161416	0.261579	0.276167	0.0571954	-0.14561	-0.14561	0.115181	0.242499	0.1482	-0.0454395	-0.067912	0.110272	0.222524	-0.031125	0.0811692
ASV177	0.690855	0.496256	0.534765	0.600723	0.482487	0.534212	0.490266	0.371775	0.322171	0.596304	0.332019	0.303674	0.310738	0.419712	0.177349	0.22343	0.428534	0.123816	0.36681	0.203204	0.0074531	0.110642	0.218113	0.213598	0.139217	0.280878	0.409157	0.098191	0.278715	0.0756384	0.3966	-0.0753562	0.105613	-0.00607348	-0.0999933	-0.0324762	-0.0978783	0.0572492	0.194362	0.194362	0.0760081	0.0172804	-0.00513056	0.209677	0.265979	-0.0316685	-0.140747	0.324614	0.00367052
ASV378	0.31036	0.493053	0.0121391	0.475777	0.562199	0.145902	0.260115	0.386844	0.366561	0.301952	0.351514	0.158655	0.198086	0.244145	0.140988	0.292584	0.137554	-0.0989363	0.120464	-0.191344	0.0726916	0.0867895	0.163411	0.10621	0.0764072	-0.0817472	0.115869	-0.373668	0.225327	0.240624	0.123202	-0.157637	0.15412	-0.375457	-0.0554799	0.0332301	0.0372554	-0.258824	-0.118553	-0.118553	0.117163	0.141066	0.00635617	-0.146025	0.00395084	-0.0492287	0.0628625	0.0414368	-0.0118894
ASV239	0.731757	0.588743	0.673819	0.602785	0.324684	0.502867	0.460424	0.306969	0.527817	0.614312	0.388387	0.235962	0.233162	0.475279	0.218572	0.398629	0.175959	0.165442	0.388142	0.323651	0.0173237	0.0216224	0.027661	0.410979	0.295866	0.416494	0.112828	0.224181	0.317147	0.00307415	0.10114	0.136024	0.175031	0.0576106	0.088431	0.0370439	-0.167102	0.0263497	0.357537	0.357537	0.0870958	-0.0866222	-0.100439	0.133227	0.310588	0.0930786	-0.142139	0.257365	0.00862529
ASV88	0.724552	0.683337	0.536455	0.369368	0.443727	0.622163	0.609891	0.499322	0.484464	0.306552	0.15801	0.343659	0.158834	0.256701	0.321223	0.415528	0.174799	0.222836	0.207388	0.105015	0.292782	0.260719	0.237527	0.140333	0.277018	0.223779	0.171269	0.0785049	0.122206	0.264482	0.14925	0.319959	0.146248	0.0370686	0.329039	0.297589	0.148688	0.203833	0.0609323	0.0609323	0.0838022	0.202638	0.0799907	0.175895	0.023166	0.0771986	0.134884	-0.0586215	0.0544138
ASV5	0.650457	0.580162	0.501333	0.542205	0.423352	0.520548	0.476772	0.260968	0.578414	0.459279	0.265749	0.208176	0.174653	0.389056	0.232098	0.487337	0.0145834	0.141122	0.234301	0.210164	0.181065	0.134084	0.0286699	0.364389	0.373037	0.334092	-0.0226241	0.204352	0.232455	-0.00722309	-0.0502132	0.179261	0.163756	0.0016903	0.237232	0.151768	-0.0824744	0.107709	0.267099	0.267099	-0.039961	-0.0434123	0.0295193	0.243263	0.196478	0.117053	-0.0595114	-0.00813406	0.0154076
ASV163	0.767661	0.758671	0.466835	0.514449	0.588435	0.493267	0.516486	0.591902	0.586402	0.377768	0.367141	0.317019	0.294832	0.213993	0.289964	0.397478	0.13167	0.292615	0.11161	0.124968	0.423565	0.300234	0.250134	0.115163	0.205813	0.0253542	0.0732105	0.138396	0.101357	0.342228	0.0442809	0.2359	0.196685	0.150815	0.243553	0.228408	0.269065	0.213957	-0.0640881	-0.0640881	0.168169	0.200073	0.162412	0.0242283	-0.0399529	0.102834	0.253439	-0.178918	0.0156987
ASV42	0.611151	0.823693	0.357988	0.273862	0.472351	0.280213	0.380839	0.566131	0.414174	0.19179	0.270093	0.449326	0.345821	0.125693	0.399103	0.208935	0.359968	0.0626927	0.266238	-0.0204074	0.223872	0.161273	0.31156	0.0511151	0.115488	0.103889	0.171574	-0.22772	0.161903	0.369888	0.175862	0.27789	0.26486	-0.0410443	0.205331	0.178874	0.187329	-0.190085	-0.0713684	-0.0713684	0.214081	0.277051	0.124629	-0.195447	0.032796	0.120423	0.114308	0.00981531	0.142674
ASV132	0.482249	0.618241	0.192342	0.345464	0.605947	0.395546	0.501124	0.660577	0.400223	0.113959	0.270844	0.147598	0.0202659	0.0875977	0.207945	0.199942	0.172505	-0.0466227	0.0467937	-0.094914	0.326439	0.0786509	0.241701	0.0913591	0.0258219	0.0562355	0.142029	-0.263399	-0.0120519	0.413413	0.141203	0.0624967	-0.130467	-0.333405	0.0622835	0.174219	0.139794	0.0834122	-0.0989192	-0.0989192	0.262382	0.0528273	-0.0518131	-0.153731	-0.00400426	-0.267176	0.248983	-0.0340915	-0.231478
ASV298	0.521846	0.656364	0.157393	0.312914	0.593146	0.429348	0.530554	0.667111	0.370846	0.0599605	0.2568	0.223341	0.0407203	0.013561	0.25714	0.19406	0.169227	-0.000547466	-0.00598922	-0.140037	0.390243	0.163268	0.244302	0.022499	-0.00509991	0.0151397	0.120228	-0.255009	-0.00220792	0.437594	0.116595	0.121197	-0.105702	-0.28528	0.124097	0.243893	0.212676	0.106817	-0.161854	-0.161854	0.212516	0.121184	0.0299596	-0.144033	-0.0687009	-0.212758	0.315855	-0.114686	-0.180689
ASV127	0.553273	0.619848	0.274504	0.354769	0.513385	0.313988	0.269301	0.239935	0.32052	0.33939	0.231114	0.469338	0.444432	0.288766	0.464751	0.400251	0.200058	0.254375	0.163978	0.0691456	0.31512	0.449184	0.24563	0.108379	0.356203	0.167659	0.0583417	0.169646	0.182529	0.0534198	0.0343964	0.226009	0.360842	0.124864	0.36078	0.275106	0.238033	-0.0168956	0.101994	0.101994	-0.123494	0.367037	0.338667	0.26974	-0.0929754	0.286886	0.07776	-0.18133	0.260448
ASV253	0.493589	0.615127	0.235281	0.338184	0.602278	0.409943	0.513272	0.679359	0.416633	0.11388	0.267735	0.115265	-0.00445573	0.0947568	0.194215	0.191331	0.169783	-0.0434369	0.0552224	-0.0516121	0.336645	0.0417829	0.240035	0.122503	0.0353741	0.0925598	0.139436	-0.23138	-0.0444535	0.420164	0.138294	0.0750872	-0.170081	-0.323968	0.058333	0.16085	0.119003	0.124275	-0.0660022	-0.0660022	0.294517	0.00790191	-0.086844	-0.154851	0.025441	-0.301816	0.242819	-0.0182591	-0.272293
ASV162	0.684271	0.753636	0.420553	0.419732	0.486754	0.450852	0.457381	0.546672	0.419357	0.267482	0.356377	0.394809	0.292742	0.15876	0.423288	0.225569	0.292356	0.145807	0.209202	0.158031	0.332624	0.325428	0.258635	0.104915	0.153064	0.220416	0.123622	0.173761	0.0826654	0.123354	0.10876	0.268339	0.0725381	0.11645	0.216852	0.276478	0.308963	0.120387	0.111001	0.111001	0.100794	0.161333	0.203046	0.00809665	-0.0408156	0.0270559	0.234476	-0.0360604	-0.0059272
ASV175	0.760766	0.579773	0.705577	0.470032	0.405134	0.636554	0.59839	0.459311	0.531406	0.478522	0.207422	0.212852	0.131509	0.380509	0.172685	0.39322	0.178962	0.240818	0.288578	0.261459	0.178356	0.0827119	0.171636	0.274936	0.283125	0.308796	0.229091	0.18424	0.139236	0.230187	0.205337	0.215934	0.0990967	0.0741665	0.179987	0.116188	-0.0508209	0.264629	0.182724	0.182724	0.168545	0.012079	-0.083147	0.201401	0.225677	0.0121933	-0.0236627	0.112651	-0.0381715
ASV290	0.618649	0.572768	0.557091	0.337625	0.371928	0.403441	0.335093	0.255418	0.366083	0.392578	0.263658	0.268892	0.19935	0.393206	0.395993	0.357693	0.141946	0.203969	0.249746	0.297209	0.237463	0.106945	0.0519002	0.41518	0.389562	0.560821	-0.00371291	0.292751	0.127544	0.0170237	-0.0127701	0.284442	0.0879121	0.00293975	0.310861	0.168029	-0.0963214	0.0873297	0.453544	0.453544	0.0289252	-0.00916895	-0.0247481	0.237054	0.219142	0.0580206	-0.0820406	0.0687945	-0.00622392
ASV254	0.840743	0.574604	0.526359	0.501358	0.492754	0.603487	0.557727	0.449153	0.329849	0.471672	0.392078	0.31359	0.236715	0.26196	0.235572	0.247674	0.214237	0.363698	0.0846862	0.2134	0.340736	0.128135	0.0876046	0.244403	0.0911138	0.246836	0.147545	0.206388	0.206217	0.310241	0.128351	0.104425	0.0260603	0.0628778	0.0768814	0.0789108	-0.0715866	0.266758	0.107367	0.107367	0.104739	-0.0207958	-0.0164766	0.168525	0.208307	-0.0171263	0.0672347	0.0531938	-0.0728245
ASV176	0.540244	0.643639	0.283676	0.345105	0.585164	0.412317	0.513028	0.695023	0.454828	0.121807	0.310922	0.0933323	-0.0188547	0.084482	0.200835	0.204738	0.114746	0.00473931	0.0241559	-0.000476573	0.391502	0.009874	0.189563	0.169948	0.0417633	0.123296	0.0571551	-0.165228	-0.0575514	0.443888	0.0554643	0.122719	-0.186691	-0.280988	0.0866755	0.163284	0.102924	0.165507	-0.0340765	-0.0340765	0.324078	-0.0403457	-0.115567	-0.185116	0.044962	-0.297134	0.264898	-0.0478356	-0.305049
ASV268	0.615568	0.662511	0.576301	0.433988	0.19713	0.582575	0.59973	0.454615	0.548867	0.301104	0.189532	0.261225	0.0401309	0.255443	0.262046	0.358385	0.1832	-0.0465485	0.405249	0.136799	-0.0167922	0.106773	0.130164	0.184664	0.211879	0.321511	0.154573	0.00357152	0.221673	0.0118306	0.148767	0.301374	0.0882808	-0.0222675	0.192044	0.261983	0.0869668	0.0104049	0.194973	0.194973	0.0989344	0.0410769	-0.0396296	-0.0130226	0.0931688	0.029924	0.0544676	0.195753	0.0064931
ASV207	0.674991	0.712418	0.426325	0.548083	0.578687	0.366931	0.430155	0.68098	0.499363	0.33758	0.531248	0.17313	0.218274	0.162572	0.236858	0.123809	0.260116	0.0882002	0.155901	0.218099	0.336595	0.0747092	0.199264	0.203687	0.015165	0.158679	0.0943249	0.120959	0.0253094	0.25199	0.0883742	0.0749277	-0.104018	0.0162834	-0.041503	0.0653741	0.176295	0.152756	0.088607	0.088607	0.32114	-0.0906015	-0.00220694	-0.204708	0.097053	-0.193545	0.229993	0.0685321	-0.253245
ASV68	0.792202	0.658356	0.494568	0.38795	0.478538	0.581142	0.53411	0.462541	0.366603	0.343483	0.289798	0.413226	0.279031	0.213636	0.364966	0.300148	0.1985	0.37617	0.0966806	0.180368	0.409666	0.322342	0.191595	0.140334	0.186163	0.199261	0.125748	0.240037	0.138367	0.261144	0.0988313	0.281555	0.127112	0.164027	0.278403	0.25521	0.167401	0.267159	0.0608585	0.0608585	0.0488993	0.170045	0.150281	0.199129	0.024672	0.104951	0.187124	-0.1063	0.0483271
ASV78	0.807516	0.778995	0.447455	0.461714	0.42091	0.54913	0.540124	0.526479	0.473252	0.303793	0.388387	0.457561	0.300437	0.117296	0.404905	0.31321	0.14461	0.319041	0.0985923	0.134461	0.401265	0.389825	0.162434	0.0658349	0.117699	0.083339	0.0193614	0.209892	0.196268	0.213011	-0.00710586	0.343473	0.187378	0.233196	0.289975	0.336083	0.328348	0.180766	-0.0255898	-0.0255898	0.0501607	0.210652	0.229948	0.0191673	-0.0937451	0.180943	0.321233	-0.162726	0.0817306
ASV143	0.698243	0.487919	0.604056	0.732474	0.481513	0.402587	0.362531	0.335217	0.482755	0.747188	0.454501	0.221053	0.43447	0.489677	0.0782859	0.275065	0.355189	0.19783	0.407587	0.337643	-0.0155524	0.100217	0.205238	0.262803	0.193921	0.165184	0.339392	0.268404	0.275708	0.0201223	0.31608	-0.118879	0.234871	0.212995	-0.152598	-0.145324	-0.0588275	0.0738448	0.188964	0.188964	0.133688	-0.0216625	0.0363799	0.148912	0.285458	0.0821407	-0.159046	0.287516	0.0316134
ASV139	0.558077	0.655839	0.275896	0.317886	0.576159	0.439589	0.536152	0.707342	0.434047	0.0857959	0.290306	0.126711	-0.0206681	0.0398674	0.221205	0.19051	0.124353	0.0191231	0.00424086	-0.0186339	0.421849	0.0495618	0.202433	0.130332	0.0225231	0.110657	0.0650165	-0.158575	-0.0711174	0.457764	0.0609863	0.155419	-0.192043	-0.256847	0.11554	0.198708	0.141486	0.196074	-0.0628843	-0.0628843	0.308022	-0.0102374	-0.0799762	-0.176658	0.0164346	-0.288681	0.298475	-0.0801836	-0.293817
ASV31	0.756206	0.729277	0.346602	0.29962	0.50689	0.367284	0.505776	0.585688	0.446606	0.199814	0.218086	0.222583	0.244107	0.126085	0.0955351	0.241339	0.29638	0.361993	0.01527	-0.0746988	0.406549	0.120376	0.214451	0.0153036	0.0712644	0.00819379	0.201412	-0.0430174	0.0665742	0.613628	0.234296	0.15719	0.0998474	0.0411695	0.183509	0.0647562	0.106993	0.158598	-0.181011	-0.181011	0.17876	0.172213	0.185575	-0.0455729	0.127023	0.115144	0.12618	-0.161479	0.139784
ASV181	0.374881	0.361429	0.444164	0.447283	0.42436	0.553258	0.513742	0.26454	0.507013	0.453117	-0.00675517	0.204819	0.217697	0.562108	0.12984	0.48177	0.16735	0.0530216	0.437457	0.206001	-0.108532	0.19588	0.37576	0.178655	0.435992	0.0480475	0.343128	-0.0508115	0.255846	-0.0416237	0.30265	0.0303823	0.307692	-0.00884192	0.0798568	0.139223	0.0757932	0.00625734	0.0460265	0.0460265	0.00357565	0.176208	-0.00714193	0.367374	-0.00603707	0.113949	-0.059975	0.165581	0.155377
ASV196	0.738535	0.528806	0.753267	0.599352	0.456194	0.477481	0.429058	0.387668	0.59153	0.653385	0.358324	0.10748	0.240557	0.510732	0.103766	0.385031	0.160837	0.275784	0.325897	0.415432	0.143981	-0.0163657	0.119107	0.413628	0.331451	0.33742	0.166193	0.33525	0.149547	0.144806	0.14263	0.090809	0.135458	0.156258	0.056649	-0.0601039	-0.14654	0.226321	0.305926	0.305926	0.222306	-0.117128	-0.127069	0.180949	0.338958	0.0251652	-0.13446	0.176783	-0.0774071
ASV293	0.517732	0.727787	0.190957	0.349344	0.65169	0.263332	0.331946	0.584778	0.480155	0.155344	0.290754	0.302009	0.311857	0.0802453	0.359709	0.320911	0.158069	0.144358	0.0464873	-0.0193302	0.488645	0.397122	0.366916	-0.0161238	0.202023	-0.0704105	0.0374071	0.0248815	-0.0657581	0.313209	0.0149278	0.218572	0.166819	0.0693106	0.29055	0.293206	0.462799	0.121641	-0.142434	-0.142434	0.148465	0.333809	0.307304	-0.0555258	-0.226693	0.0536604	0.350749	-0.315874	0.0188912
ASV349	0.432255	0.59612	0.140939	0.345304	0.684698	0.302894	0.375777	0.573834	0.384168	0.175014	0.15301	0.288863	0.298415	0.1044	0.23506	0.257619	0.314188	0.0417412	0.121599	-0.130308	0.328694	0.385771	0.493174	-0.140644	0.139488	-0.164194	0.314378	-0.148501	-0.057818	0.337897	0.292089	0.046419	0.163852	-0.0301059	0.141352	0.202886	0.419112	0.097977	-0.253311	-0.253311	0.142097	0.395717	0.300295	0.0233168	-0.194443	-0.0176808	0.242846	-0.187197	0.0477911
ASV186	0.668281	0.744679	0.449411	0.521834	0.613746	0.415506	0.503206	0.770019	0.640199	0.287423	0.413206	0.140471	0.175774	0.125087	0.17422	0.238205	0.187763	0.101597	0.1429	0.146628	0.386993	0.151435	0.308566	0.0963046	0.0750343	-0.0117251	0.132823	0.0632405	-0.0637875	0.373576	0.11257	0.148544	-0.0237628	0.0719811	0.0629312	0.138751	0.315757	0.252744	-0.0850449	-0.0850449	0.37258	0.0421673	0.0525669	-0.206121	-0.0132622	-0.147937	0.317013	-0.0778921	-0.216181
ASV172	0.587105	0.553187	0.326136	0.147101	0.290194	0.653927	0.625035	0.297632	0.321174	0.118229	-0.0848973	0.435418	0.0560848	0.14486	0.349172	0.504212	0.019846	0.230897	0.0764676	-0.136398	0.270407	0.360227	0.167497	0.0148411	0.294072	0.122614	0.102161	-0.120614	0.200147	0.294759	0.0753648	0.405651	0.258928	-0.0803772	0.515656	0.450046	0.123064	0.133344	-0.0976326	-0.0976326	-0.128252	0.383834	0.139039	0.304435	-0.105411	0.221665	0.146921	-0.218987	0.230888
ASV129	0.729219	0.471589	0.733492	0.521608	0.367984	0.553114	0.473421	0.288036	0.467366	0.623064	0.242282	0.200393	0.237309	0.506468	0.140032	0.382723	0.216742	0.284206	0.353598	0.363332	0.0722423	0.0385904	0.122591	0.360019	0.337398	0.381196	0.241287	0.300782	0.217683	0.0935441	0.219141	0.114047	0.172851	0.144935	0.0986292	-0.0105265	-0.180368	0.198284	0.310483	0.310483	0.100952	-0.0417525	-0.0875651	0.305851	0.329528	0.0851905	-0.190108	0.215329	0.0285503
ASV235	0.76936	0.465926	0.587747	0.536686	0.28746	0.613379	0.508338	0.199772	0.286626	0.60462	0.273168	0.43018	0.355692	0.405511	0.229177	0.301428	0.309967	0.323849	0.321746	0.246369	0.0157501	0.233154	0.1087	0.190784	0.188399	0.265347	0.305366	0.256706	0.40236	0.00475292	0.281436	0.085972	0.268451	0.207627	0.0665879	0.0700214	-0.0818315	0.100351	0.18308	0.18308	-0.0917322	0.100491	0.0885169	0.346221	0.215659	0.222667	-0.123563	0.21757	0.197705
ASV79	0.834599	0.666036	0.492407	0.481361	0.486569	0.485246	0.432217	0.427683	0.357923	0.437664	0.485034	0.403544	0.3797	0.234534	0.374075	0.235733	0.19003	0.435006	0.0753737	0.298902	0.432628	0.275776	0.10369	0.238331	0.139825	0.224729	0.0214982	0.373123	0.184279	0.198149	-0.00304687	0.218764	0.114042	0.246596	0.182027	0.161721	0.120377	0.236477	0.141128	0.141128	0.064487	0.049399	0.141297	0.127168	0.0863297	0.114291	0.183021	-0.0693629	0.00344688
ASV109	0.705303	0.672452	0.418256	0.477484	0.566626	0.441816	0.478553	0.671015	0.379685	0.288012	0.48393	0.222328	0.196699	0.118794	0.26371	0.0520506	0.312734	0.134171	0.111662	0.21491	0.378199	0.102978	0.203535	0.17517	-0.0325175	0.206034	0.150631	0.147418	0.00736019	0.271414	0.144108	0.0870958	-0.179032	0.0104182	-0.0341553	0.0888739	0.157867	0.230046	0.0937561	0.0937561	0.280397	-0.0938378	0.00718441	-0.124936	0.10806	-0.234419	0.240535	0.0749234	-0.266959
ASV65	0.250069	0.22428	0.219574	0.437723	0.0966764	0.150803	0.0569165	0.07887	0.087077	0.492044	0.615667	0.349722	0.0124902	0.410989	0.363939	0.16274	-0.192436	0.0618636	0.101471	0.0155951	-0.200206	0.161306	-0.324116	0.34602	-0.0572912	0.184599	0.0274448	-0.121511	0.542464	-0.128189	0.00942588	0.0374902	0.172654	-0.451577	0.0195933	0.162616	-0.134026	-0.357471	0.248271	0.248271	0.0736071	0.0146567	-0.401348	-0.132091	0.087416	0.0190992	0.094181	0.317131	-0.107022
ASV198	0.454788	0.68815	0.336177	0.46197	0.556409	0.0817229	0.182199	0.536673	0.619205	0.296291	0.500515	0.00570089	0.189588	0.250895	0.246963	0.312174	0.0355458	0.013144	0.15313	0.219163	0.340982	-0.0225408	0.124504	0.363598	0.25928	0.218012	-0.186117	0.108734	-0.0579349	0.189403	-0.182891	0.130905	0.000320303	-0.0616442	0.118418	0.0613551	0.122457	-0.00159323	0.217035	0.217035	0.328285	-0.0910618	-0.0422799	-0.259845	0.0708915	-0.115039	0.155959	-0.0582609	-0.227018
ASV246	0.697121	0.801714	0.298436	0.293834	0.238826	0.558992	0.576668	0.462859	0.414203	0.0745923	0.259812	0.52777	0.161371	-0.0254866	0.498786	0.344242	0.0352647	0.196992	0.0562771	-0.0448096	0.353147	0.423478	0.0784971	-0.0123982	0.0920295	0.0834516	-0.110477	0.0115006	0.258041	0.171471	-0.127247	0.494445	0.201101	0.0969202	0.440066	0.520477	0.372629	0.0348917	-0.0824925	-0.0824925	-0.0636035	0.292203	0.244666	-0.0534917	-0.218163	0.241774	0.398966	-0.230791	0.161421
ASV116	0.72648	0.5805	0.620497	0.555321	0.495958	0.32403	0.263131	0.335513	0.473968	0.598539	0.510175	0.208384	0.386461	0.441166	0.273732	0.291647	0.170713	0.34782	0.231808	0.467958	0.293084	0.0912398	0.0819541	0.440854	0.308319	0.378682	0.00936055	0.479905	0.127	0.061055	-0.011681	0.127148	0.126008	0.238035	0.104803	-0.0185578	-0.0472132	0.180827	0.377291	0.377291	0.155016	-0.104621	0.00685341	0.143337	0.261888	0.0702827	-0.0371257	0.0741259	-0.0666318
ASV131	0.647713	0.449218	0.615609	0.581399	0.352227	0.442813	0.393046	0.374221	0.489083	0.659879	0.536557	0.245394	0.338126	0.592566	0.175875	0.299821	0.0691884	0.446396	0.28387	0.498356	0.0441856	0.145434	0.111467	0.387375	0.21347	0.05657	0.176031	0.302784	0.349307	0.0776197	0.145469	0.0747973	0.227784	0.212122	-0.0265676	0.0295448	0.0516307	0.108737	0.141855	0.141855	0.218711	-0.0467795	-0.172914	0.0866825	0.107527	0.127213	0.147817	0.222221	-0.00384226
ASV32	0.727648	0.478308	0.364632	0.606063	0.528423	0.445578	0.41408	0.405329	0.227579	0.485324	0.301736	0.280021	0.212523	0.0291819	0.0741611	0.151338	0.366708	0.0813176	0.0571978	-0.174468	0.229074	0.165017	0.111646	-0.0903848	-0.123079	0.0982859	0.342196	0.00628555	0.147589	0.33306	0.325954	-0.128233	0.0792395	-0.0272317	-0.0782282	-0.0550115	-0.0612621	0.177292	-0.0673363	-0.0673363	0.0665584	0.149009	0.157408	0.085756	0.239001	-0.0552893	-0.12054	0.0464083	-0.038449
ASV134	0.780693	0.485229	0.622666	0.53466	0.313058	0.503546	0.391985	0.162712	0.345591	0.641823	0.36421	0.373424	0.401597	0.447818	0.252856	0.338712	0.205805	0.417625	0.272618	0.364132	0.120544	0.190738	0.0405278	0.32186	0.272887	0.322658	0.139513	0.407713	0.351258	0.00416175	0.113637	0.132608	0.283648	0.283383	0.127819	0.0342371	-0.116591	0.131102	0.280845	0.280845	-0.0547828	0.0274422	0.0693941	0.327921	0.25436	0.258676	-0.124357	0.136577	0.163106
ASV158	0.732762	0.437027	0.570099	0.368226	0.230507	0.601332	0.522542	0.185697	0.264016	0.548939	0.262371	0.384118	0.34473	0.416224	0.265834	0.45117	0.2566	0.361646	0.394001	0.361156	0.0530114	0.235995	0.206048	0.347238	0.385575	0.331246	0.248359	0.317034	0.222788	0.0555916	0.218269	0.185903	0.212788	0.232584	0.228558	0.150225	-0.0800321	0.235612	0.245794	0.245794	-0.0558546	0.123227	0.054892	0.357867	0.144888	0.151052	-0.0263478	0.180924	0.115173
ASV104	0.367156	0.595248	0.17503	0.140007	0.399958	0.329571	0.426907	0.65618	0.352074	-0.00926908	0.339737	0.226321	-0.0871898	-0.0371295	0.365377	0.25291	-0.0257864	-0.120468	0.0955291	-0.0538706	0.289351	0.15648	0.220785	0.17408	0.0635077	0.0561597	0.0295986	-0.301988	-0.124189	0.39124	-0.000399948	0.308136	-0.128229	-0.368209	0.275492	0.374815	0.24284	0.0989415	-0.0875471	-0.0875471	0.361539	0.128247	-0.178772	-0.350384	-0.153195	-0.322566	0.468661	-0.0664576	-0.370606
ASV112	0.582617	0.4839	0.317264	0.513945	0.636865	0.413085	0.502595	0.622421	0.491498	0.356237	0.334384	0.00767052	0.214344	0.33467	-0.0497596	0.192502	0.233726	0.327006	0.0449405	0.173491	0.315351	0.126414	0.308174	0.0972694	0.0753838	-0.13493	0.28775	0.121086	0.0191513	0.385058	0.293959	-0.12536	-0.0742544	0.0653289	-0.120487	-0.0243881	0.209281	0.317685	-0.141636	-0.141636	0.253786	-0.0195944	0.0549255	0.0494227	0.021522	-0.117627	0.241658	-0.0219787	-0.104095
ASV100	0.760746	0.59129	0.78542	0.55385	0.400545	0.578887	0.554457	0.54114	0.635919	0.52478	0.294359	0.131192	0.157976	0.379869	0.0986904	0.31702	0.20024	0.222463	0.339537	0.378713	0.152714	0.0438604	0.201077	0.269255	0.23371	0.248978	0.247254	0.290725	0.0822922	0.18608	0.220174	0.186144	0.0672974	0.210951	0.0702905	0.0398323	0.0316554	0.311789	0.185256	0.185256	0.28562	-0.0729734	-0.0932296	0.0850795	0.237885	-0.0236897	0.013374	0.157393	-0.111053
ASV238	0.807046	0.614827	0.47541	0.495553	0.493769	0.5693	0.525201	0.474435	0.376286	0.433379	0.323725	0.4375	0.405938	0.19546	0.26212	0.250876	0.28997	0.409843	0.131222	0.178552	0.342488	0.403733	0.286074	-0.00124225	0.0996455	-0.0168286	0.26065	0.267529	0.174799	0.250287	0.224099	0.159923	0.222477	0.336071	0.138037	0.176766	0.277262	0.288758	-0.0991259	-0.0991259	0.0483294	0.242159	0.266866	0.187377	-0.0284123	0.173211	0.206183	-0.0898357	0.123366
ASV138	0.806302	0.583486	0.486469	0.70562	0.585645	0.361863	0.347115	0.498384	0.408021	0.617784	0.650737	0.260669	0.474223	0.281097	0.148297	0.0892543	0.319337	0.364506	0.133578	0.348358	0.301608	0.145704	0.15242	0.203775	-0.0232263	0.0487265	0.176589	0.358146	0.197675	0.203255	0.155952	-0.0892446	0.0814415	0.293307	-0.183835	-0.11677	0.0820743	0.203226	0.0580083	0.0580083	0.211866	-0.0846385	0.0971687	-0.018624	0.195279	0.00858831	0.104567	0.10273	-0.0932331
ASV23	0.782184	0.668038	0.477345	0.510696	0.586392	0.527863	0.55187	0.63447	0.532407	0.286388	0.359867	0.244115	0.164014	-0.0133063	0.0982883	0.0649248	0.264528	0.061051	0.123804	0.0918517	0.353354	0.164575	0.201473	0.0816054	-0.0684682	0.0822431	0.300076	0.115693	-0.046909	0.309137	0.256751	0.116088	-0.0964158	0.0545484	0.0279003	0.0321714	0.102068	0.376956	-0.0707458	-0.0707458	0.240638	-0.0950994	0.114816	-0.0700652	0.269651	-0.166165	0.135825	-0.0537081	-0.250716
ASV85	0.607821	0.487161	0.514935	0.469109	0.471079	0.370306	0.291488	0.314033	0.281291	0.506812	0.308458	0.340684	0.449629	0.371121	0.288768	0.156008	0.44241	0.220219	0.348289	0.344546	0.142518	0.275664	0.311278	0.167762	0.231494	0.281886	0.335903	0.376928	0.106055	-0.0527977	0.31227	0.0509434	0.150464	0.272244	0.0312403	0.0292009	0.13493	0.148035	0.258422	0.258422	0.0461528	0.106414	0.195295	0.261921	0.130728	0.0680211	-0.0505312	0.161907	0.0654211
ASV169	0.586971	0.216424	0.478538	0.455315	0.172405	0.705079	0.571011	0.104266	0.130826	0.556203	0.232532	0.371594	0.166008	0.335778	0.16146	0.283276	0.288137	0.0349188	0.463481	0.245432	-0.211125	0.220083	0.146813	0.289289	0.181831	0.334595	0.472597	0.157146	0.27024	-0.17149	0.416645	-0.0141229	0.0412849	-0.0184343	0.00073556	0.0934919	-0.201031	0.223348	0.249594	0.249594	-0.117191	-0.0167239	-0.0597519	0.377956	0.249334	-0.0834576	-0.118349	0.403412	-0.0819232
ASV216	0.788962	0.67814	0.391699	0.544929	0.273875	0.294198	0.263457	0.182627	0.278972	0.459766	0.451715	0.460938	0.471345	0.0982333	0.335681	0.185848	0.322666	0.216015	0.177698	0.09564	0.198806	0.192848	-0.0519684	0.113876	0.0435896	0.304374	-0.0400611	0.275724	0.367493	0.00173536	-0.0347812	0.134813	0.284811	0.281726	0.0979093	0.0364586	-0.0272029	-0.102341	0.199181	0.199181	-0.135116	0.0817912	0.317436	0.0330318	0.21891	0.31991	-0.120038	0.0325465	0.239928
ASV263	0.564044	0.695168	0.41809	0.500834	0.450228	0.360902	0.440542	0.682955	0.549442	0.253607	0.382267	0.184682	0.20919	0.108133	0.202382	0.128486	0.315986	-0.0285486	0.284129	0.172182	0.191356	0.18007	0.326777	0.0276112	0.0295421	0.0381365	0.205587	0.0855513	-0.00990657	0.133904	0.196099	0.129731	-0.0213324	0.138755	-0.0174522	0.142929	0.381492	0.123914	-0.00437204	-0.00437204	0.29374	0.0482775	0.119585	-0.230293	-0.0459971	-0.115854	0.271937	0.0747163	-0.142331
ASV124	0.686388	0.488107	0.555825	0.505912	0.262076	0.47544	0.374287	0.211013	0.267758	0.543167	0.31914	0.442919	0.444549	0.35413	0.294501	0.18144	0.399032	0.263838	0.383975	0.335949	0.0126007	0.305403	0.182785	0.14496	0.175277	0.274651	0.301838	0.388143	0.307503	-0.152107	0.279428	0.113329	0.243281	0.352432	0.0444958	0.0806619	0.0962076	0.0787357	0.246333	0.246333	-0.0762388	0.108151	0.20689	0.269372	0.137389	0.222093	-0.061728	0.221642	0.192546
ASV110	0.289082	0.2576	0.370024	0.250353	0.517396	0.503112	0.458211	0.269457	0.325043	0.302197	-0.0875697	0.0570222	0.181784	0.551257	0.157664	0.375944	0.243006	0.11366	0.334829	0.358217	0.100707	0.0877127	0.452142	0.284686	0.515127	0.244247	0.265365	0.111892	-0.000939909	-0.00570177	0.241392	-0.00474568	0.0235122	-0.0165087	0.0729822	0.101943	0.029288	0.193818	0.214687	0.214687	0.026241	0.0366008	-0.0303896	0.494061	-0.00266914	-0.104442	-0.0468852	0.133	-0.00529207
ASV217	0.401501	0.55718	0.435418	0.253268	0.532269	0.31018	0.38442	0.68145	0.452506	0.104775	0.208364	-0.039344	-0.0326984	0.165409	0.183703	0.0988693	0.264982	-0.119324	0.230769	0.22416	0.290204	-0.0619448	0.322286	0.238342	0.167476	0.34034	0.181568	0.0457411	-0.28461	0.235458	0.182164	0.144475	-0.31147	-0.163425	0.0536837	0.0900268	0.138059	0.248773	0.225923	0.225923	0.417461	-0.137469	-0.13942	-0.133726	0.117535	-0.42416	0.149197	0.105972	-0.401856
ASV114	0.736943	0.628207	0.564521	0.44621	0.475211	0.366598	0.307705	0.418354	0.412064	0.435742	0.443666	0.306624	0.400305	0.279714	0.347124	0.20064	0.226731	0.385288	0.1685	0.423456	0.402031	0.250386	0.178226	0.264077	0.228129	0.28135	0.0457999	0.509751	0.0436498	0.092262	0.0196586	0.235814	0.0983115	0.358531	0.17937	0.110552	0.18252	0.274079	0.250673	0.250673	0.133327	0.0172409	0.158281	0.126131	0.0996094	0.0911361	0.135496	-0.0464487	-0.0279126
ASV36	0.335651	0.431815	0.512431	0.12954	0.0426104	0.44113	0.375335	0.230949	0.292791	0.270511	0.12045	0.321446	0.0423483	0.275439	0.484457	0.53357	0.107195	-0.15906	0.596699	0.27251	-0.111121	0.251986	0.287232	0.355579	0.528631	0.504656	0.136917	0.0999301	-0.0421773	-0.176529	0.0895357	0.447581	0.122422	-0.0346903	0.466578	0.44122	0.124008	0.0790784	0.419569	0.419569	0.0763055	0.240868	-0.0960444	0.102926	-0.0921129	-0.0755188	0.0979137	0.225656	-0.108342
ASV203	0.739875	0.458975	0.515268	0.514229	0.369966	0.409717	0.366594	0.193694	0.241208	0.598996	0.250456	0.386553	0.571831	0.36952	0.0995493	0.131481	0.576028	0.328805	0.376296	0.259419	0.00108141	0.174192	0.2598	0.0896033	0.134854	0.173038	0.451725	0.282843	0.315426	0.0507775	0.44934	-0.0787642	0.299654	0.37057	-0.105778	-0.158629	-0.0686176	0.0541479	0.108668	0.108668	-0.0639916	0.0996739	0.271869	0.307585	0.307192	0.264759	-0.25416	0.244461	0.304431
ASV28	0.604903	0.813877	0.291989	0.181538	0.408633	0.0837536	0.127229	0.516175	0.238541	0.0869888	0.480097	0.484921	0.336062	-0.0850686	0.570788	0.00445548	0.228749	0.157567	0.0232604	0.0531865	0.476432	0.201321	0.0915949	0.0905196	-0.0351827	0.231518	-0.120402	0.0447909	0.0478791	0.313595	-0.120068	0.400336	0.122494	0.0567414	0.280869	0.221502	0.24247	-0.111679	0.075781	0.075781	0.23092	0.17522	0.144754	-0.329976	0.012097	0.075496	0.248807	-0.141057	-0.0140423
ASV150	0.822931	0.853912	0.404613	0.360401	0.529731	0.410298	0.505739	0.656482	0.526882	0.175843	0.342536	0.316774	0.424638	0.0193063	0.278698	0.19714	0.307499	0.368052	0.0737548	0.222261	0.558442	0.215613	0.328254	0.0356422	0.108698	-0.00146662	-0.0134464	0.226798	-0.000120811	0.419471	-0.0161686	0.28861	0.108989	0.406777	0.185272	0.163437	0.353679	0.246674	-0.131089	-0.131089	0.183471	0.120777	0.330101	-0.100272	-0.0488205	0.138642	0.317285	-0.237236	0.0783014
ASV255	0.783834	0.498529	0.516393	0.679865	0.564484	0.40745	0.368849	0.47265	0.368652	0.632919	0.558115	0.260469	0.487815	0.294151	0.093109	0.0710009	0.378756	0.383317	0.176213	0.371302	0.252223	0.187148	0.234515	0.139264	-0.0130529	0.00340187	0.303949	0.394753	0.163636	0.183151	0.274459	-0.118379	0.096696	0.371734	-0.209674	-0.13496	0.111223	0.281589	0.020081	0.020081	0.195627	-0.0399388	0.131408	0.0768553	0.1814	0.0137804	0.0781434	0.127933	-0.0613706
ASV121	0.62833	0.457851	0.551527	0.303744	0.310636	0.591491	0.533606	0.350737	0.286888	0.418339	0.170082	0.3921	0.398561	0.454045	0.292171	0.282222	0.334625	0.422817	0.358919	0.44045	0.100716	0.266115	0.385093	0.181675	0.307604	0.123167	0.310616	0.256323	0.229009	0.0896091	0.285364	0.194644	0.227405	0.337619	0.114574	0.178984	0.182933	0.178199	0.0810167	0.0810167	0.0500549	0.178085	0.0705139	0.315601	-0.0465337	0.169477	0.135182	0.166921	0.187051
ASV189	0.701636	0.602994	0.385887	0.292679	0.625494	0.280773	0.337532	0.59178	0.273636	0.325726	0.46302	0.278658	0.506909	0.224192	0.237786	0.0425964	0.44092	0.447136	0.138624	0.391755	0.454757	0.167173	0.417155	0.209372	0.111656	0.0579273	0.253131	0.285273	-0.0848512	0.422208	0.24567	0.0673021	-0.0110223	0.287083	0.00285332	-0.0281173	0.199943	0.30124	-0.00692138	-0.00692138	0.302351	0.0368215	0.143116	-0.00874676	0.0800158	-0.0700845	0.245412	-0.00449835	-0.084571
ASV53	0.0694885	0.0466507	0.32548	0.0327852	-0.0183752	0.514591	0.472313	0.045434	0.192322	0.269582	-0.156545	0.233708	0.00450055	0.70965	0.151632	0.437394	0.0210866	0.154597	0.478956	0.220651	-0.435668	0.19682	0.273375	0.265051	0.456593	0.0532101	0.447043	-0.213282	0.375763	-0.120347	0.43053	0.147599	0.270461	-0.219235	0.184225	0.286604	0.0148671	-0.126105	0.0792458	0.0792458	-0.0479491	0.225866	-0.289031	0.400962	-0.120169	0.14171	0.0534832	0.36569	0.242508
ASV184	0.826251	0.810445	0.310686	0.344695	0.381032	0.288412	0.373947	0.464188	0.422045	0.208678	0.431525	0.380298	0.499928	0.0599596	0.296204	0.192214	0.258086	0.54035	-0.00433938	0.181677	0.521888	0.336499	0.15331	0.0395731	0.0932419	0.0092875	-0.0747368	0.377621	0.128858	0.308751	-0.0538855	0.29494	0.190398	0.48057	0.256099	0.177021	0.356862	0.175763	-0.0712281	-0.0712281	0.0101541	0.167332	0.45129	-0.0492669	-0.0543059	0.343544	0.312524	-0.286522	0.255471
ASV266	0.408845	0.389753	0.517576	0.441732	0.489037	0.25142	0.33583	0.581574	0.534766	0.353022	0.35432	-0.296873	-0.119223	0.323949	-0.0888522	0.156037	0.106489	-0.0963292	0.212071	0.311667	0.145802	-0.408656	0.0930724	0.467522	0.137909	0.351958	0.0848586	0.0280367	-0.163477	0.296905	0.0941033	-0.0929586	-0.344052	-0.267284	-0.190661	-0.202079	-0.255197	0.214747	0.301024	0.301024	0.523688	-0.435506	-0.444021	-0.199503	0.392369	-0.497921	-0.0640582	0.282825	-0.537085
ASV358	0.371776	0.681941	-0.0667305	0.0567995	0.39468	0.241362	0.277625	0.399718	0.151074	-0.159319	0.117927	0.581618	0.322378	-0.152852	0.587664	0.155542	0.206328	0.108302	-0.0294926	-0.199107	0.448608	0.630229	0.329319	-0.253795	0.0741429	-0.0868061	-0.00120209	-0.0658196	0.0398621	0.132921	-0.0158961	0.391235	0.220618	0.0893181	0.442879	0.534072	0.644443	-0.0509087	-0.217622	-0.217622	-0.129961	0.542819	0.523244	-0.0116256	-0.45076	0.225073	0.465461	-0.396445	0.252685
ASV283	0.725847	0.646321	0.346985	0.294927	0.526023	0.358798	0.32543	0.482605	0.257931	0.211078	0.439934	0.360504	0.32808	0.0590748	0.423277	0.109033	0.146589	0.446771	-0.105195	0.254	0.638987	0.29566	0.127064	0.158858	0.0735555	0.18113	-0.0900372	0.385086	-0.00921487	0.294158	-0.111365	0.281719	-0.0123825	0.243629	0.245409	0.213659	0.245287	0.316197	0.0789569	0.0789569	0.114616	0.063129	0.191958	0.0506549	-0.0232472	0.0286952	0.324332	-0.246435	-0.0806462
ASV61	0.177056	0.446647	-0.0109778	0.0491995	0.427595	0.118205	0.328832	0.475869	0.388542	0.080873	0.292055	-0.0291194	0.24769	0.298497	0.204882	0.549398	0.0325397	0.0929038	0.273298	0.296507	0.226381	-0.00560716	0.514261	0.427494	0.521022	-0.0870275	-0.137964	-0.182609	-0.189438	0.378409	-0.137049	0.0867709	0.0150142	-0.0810805	0.183964	0.199912	0.211825	0.0465204	-0.0709506	-0.0709506	0.302659	0.119162	-0.0855868	-0.193162	-0.320074	-0.187025	0.436768	-0.0468625	-0.166195
ASV197	0.585849	0.495611	0.58901	0.433053	0.300272	0.295403	0.202848	0.408432	0.473213	0.526391	0.653585	0.381768	0.249423	0.275328	0.370252	0.276592	-0.161318	0.305175	0.204198	0.403604	0.187129	0.314515	0.0521214	0.363781	0.14687	0.0267032	0.04126	0.297981	0.121587	0.116481	-0.0459235	0.348896	0.254369	0.181055	0.246645	0.21092	0.197337	0.197013	0.0932251	0.0932251	0.348263	0.075716	-0.184053	-0.164525	0.0184852	0.0564176	0.344864	0.00115545	-0.221636
ASV243	0.787291	0.548094	0.501829	0.662877	0.507303	0.327484	0.281331	0.409368	0.386925	0.619909	0.616051	0.303099	0.551178	0.278679	0.176662	0.100821	0.306151	0.441882	0.150012	0.417115	0.30194	0.233549	0.169668	0.170932	0.030726	0.0243814	0.146611	0.496253	0.191327	0.114111	0.117778	-0.0271773	0.172023	0.474644	-0.119646	-0.0856321	0.163278	0.231924	0.069839	0.069839	0.146505	-0.0196461	0.197205	0.0478851	0.131971	0.131114	0.115916	0.0468718	0.00488646
ASV54	0.675409	0.353349	0.529209	0.418155	0.230827	0.680896	0.582551	0.163292	0.311683	0.447397	0.105707	0.346458	0.306663	0.3138	0.101635	0.24496	0.33674	0.24266	0.388129	0.323403	-0.0184105	0.30355	0.239134	0.154842	0.237248	0.209967	0.426188	0.36919	0.201174	-0.130749	0.383088	0.0957021	0.12779	0.326369	0.0830111	0.0864144	0.0146882	0.33534	0.14227	0.14227	-0.159696	0.0188556	0.215823	0.452535	0.19681	0.14601	-0.0690591	0.161481	0.133141
ASV160	0.724035	0.350978	0.476754	0.403208	0.329974	0.67445	0.572916	0.248215	0.260288	0.408093	0.20465	0.314012	0.280533	0.392766	0.129376	0.151792	0.154704	0.600668	0.0272875	0.357654	0.247573	0.246456	0.0767308	0.159013	0.102335	0.0739064	0.208076	0.390626	0.341657	0.103713	0.186913	0.088644	0.091372	0.301728	0.0323173	0.0888899	0.0324054	0.331715	0.0302277	0.0302277	-0.0957185	-0.0462611	0.0817573	0.442675	0.110615	0.201362	0.108751	0.0167685	0.156816
ASV18	0.682455	0.558539	0.449578	0.420744	0.706657	0.220584	0.291172	0.696365	0.389743	0.396169	0.441371	0.115664	0.441442	0.207758	0.0477617	0.00331623	0.410503	0.437575	0.0524704	0.312466	0.476864	0.0793639	0.41378	0.0705409	0.00109093	-0.109359	0.303064	0.252389	-0.130982	0.559125	0.297021	-0.0535398	0.00519662	0.317559	-0.140151	-0.162861	0.224955	0.348903	-0.140226	-0.140226	0.45047	0.031907	0.0983186	-0.0909271	0.108465	-0.102115	0.197736	-0.0384021	-0.125531
ASV119	0.711066	0.670525	0.543002	0.345992	0.389749	0.380018	0.356413	0.422964	0.484141	0.283159	0.182822	0.373079	0.396176	0.0952833	0.253482	0.191168	0.321914	0.27948	0.232784	0.206233	0.330721	0.395118	0.31084	-0.0286641	0.194857	0.107559	0.238248	0.399423	-0.0309376	0.120302	0.206468	0.331521	0.235633	0.477054	0.289544	0.165762	0.353336	0.296729	0.0233669	0.0233669	0.0636974	0.230509	0.40526	0.128599	0.0475706	0.244201	0.105411	-0.175366	0.167739
ASV37	0.652101	0.355968	0.521171	0.432235	0.244217	0.588998	0.47841	0.154763	0.291471	0.475877	0.228777	0.368174	0.376762	0.314823	0.161448	0.184863	0.336264	0.238404	0.407302	0.419604	-0.00594957	0.319718	0.233664	0.217561	0.227701	0.23112	0.383037	0.455298	0.174812	-0.205488	0.331997	0.0949893	0.116795	0.373914	0.0561504	0.0656855	0.046477	0.317395	0.207431	0.207431	-0.122357	-0.0247606	0.212063	0.388695	0.194889	0.122152	-0.031654	0.181799	0.0716278
ASV8	0.69701	0.548962	0.445296	0.413626	0.692352	0.217052	0.274447	0.666435	0.355169	0.402387	0.460878	0.142448	0.465477	0.201874	0.0671578	-0.0168846	0.411049	0.472103	0.036211	0.331998	0.489979	0.0950068	0.391099	0.0790275	-0.00955401	-0.0954644	0.287865	0.292829	-0.115018	0.54049	0.280694	-0.0475279	0.00888068	0.345914	-0.136192	-0.163938	0.216302	0.354436	-0.124164	-0.124164	0.425123	0.0248875	0.113032	-0.0725385	0.115465	-0.0817402	0.197733	-0.0432333	-0.113858
ASV182	0.00315058	0.303618	0.132952	-0.262199	0.0586802	0.320906	0.35804	0.0771859	0.209234	0.00663971	-0.197709	0.367367	0.224507	0.327589	0.481868	0.70798	0.0729885	-0.14623	0.668177	0.240825	-0.179821	0.273851	0.630024	0.344892	0.806051	0.147753	0.108121	-0.291043	-0.064382	-0.049965	0.0507358	0.443764	0.376199	-0.0667203	0.579437	0.504754	0.192339	-0.121768	0.0787704	0.0787704	-0.0293207	0.479341	0.000413907	0.198827	-0.37249	0.0888123	0.189485	0.0755493	0.160955
ASV57	0.722341	0.367513	0.589287	0.495741	0.279157	0.57531	0.458701	0.19899	0.327171	0.535404	0.330102	0.287526	0.343852	0.291	0.130621	0.181545	0.281402	0.270015	0.346828	0.481122	0.0845132	0.219398	0.157948	0.296608	0.200323	0.288625	0.284126	0.539664	0.123275	-0.137031	0.231361	0.0783691	0.0420759	0.390518	0.0202438	0.00113494	-0.0347171	0.399884	0.265452	0.265452	-0.0363552	-0.136323	0.131373	0.327669	0.272336	0.0439015	-0.041699	0.173482	-0.0548829
ASV22	0.72106	0.561792	0.456779	0.395029	0.669008	0.235783	0.289058	0.668706	0.355823	0.384455	0.468158	0.153477	0.452585	0.181827	0.0849436	-0.011605	0.38077	0.503598	0.0128049	0.345826	0.521318	0.102598	0.367078	0.0895063	-0.0107673	-0.084712	0.250351	0.320284	-0.117561	0.551151	0.241953	-0.00513976	-5.69987e-05	0.366641	-0.101563	-0.136756	0.222221	0.381676	-0.120549	-0.120549	0.421089	0.0176172	0.110626	-0.076283	0.106998	-0.0713693	0.227615	-0.069676	-0.11905
ASV227	0.498152	0.600142	0.176513	0.143802	0.449733	0.256998	0.274221	0.590153	0.191654	0.143894	0.465945	0.588311	0.463089	-0.0140769	0.522363	0.129288	0.137679	0.357318	0.0526142	0.172013	0.426549	0.509341	0.443197	-0.0439203	0.0102492	-0.328941	0.0986201	-0.0132763	0.0294327	0.408377	0.0346238	0.33331	0.285784	0.260939	0.239378	0.367786	0.591188	0.107009	-0.357811	-0.357811	0.284947	0.453118	0.16341	-0.228442	-0.416791	0.0918379	0.646136	-0.213043	0.0012227
ASV66	0.48272	0.285093	0.447317	0.175711	0.0461937	0.120047	0.151844	-0.121143	0.145018	0.419651	0.15255	0.0375998	0.405623	0.606154	0.013619	0.137031	0.456231	0.37547	0.415351	0.499438	-0.132342	-0.237512	-0.0105695	0.535527	0.407545	0.638575	0.141163	0.442612	0.254306	-0.139815	0.220307	-0.0354575	0.0509052	0.223465	-0.0297019	-0.290208	-0.453503	-0.0865321	0.605389	0.605389	-0.142461	-0.297584	0.0428374	0.351977	0.547862	0.241494	-0.477119	0.399175	0.306108
ASV20	0.721603	0.542894	0.497849	0.402437	0.64636	0.250968	0.299428	0.676182	0.363944	0.398264	0.459402	0.132171	0.43508	0.192254	0.0575186	-0.0321367	0.397397	0.491616	0.0423598	0.375999	0.487863	0.0792711	0.371626	0.0930173	-0.0197516	-0.070849	0.285248	0.33988	-0.12688	0.533792	0.276214	-0.0117019	-0.0209004	0.383817	-0.130138	-0.157632	0.211436	0.403221	-0.102628	-0.102628	0.443102	-0.0116431	0.0852644	-0.0769701	0.132688	-0.0926225	0.210266	-0.0279522	-0.139168
ASV278	-0.0309863	0.174738	-0.0887803	0.176989	0.12769	0.236031	0.332347	0.288955	0.22574	0.135787	0.186734	0.194251	0.149622	0.348017	0.151974	0.331613	-0.0241283	0.0223642	0.275015	0.0659808	-0.23694	0.270125	0.366125	0.0325887	0.164765	-0.439294	0.177217	-0.378849	0.283022	0.0242084	0.159733	-0.0233348	0.243228	-0.125958	-0.0341352	0.296297	0.402964	-0.231363	-0.31621	-0.31621	0.0958301	0.306376	-0.0963086	-0.118751	-0.494775	0.0468082	0.467748	0.151453	0.102404
ASV2	0.415165	0.150066	0.246706	-0.0220668	-0.32225	0.499718	0.437024	-0.108119	-0.195813	0.254502	0.190397	0.578623	0.249779	0.393131	0.320708	0.143829	0.249473	0.410669	0.391931	0.269623	-0.35977	0.345292	0.0241211	0.247288	0.136389	0.224737	0.37894	0.121496	0.523407	-0.202543	0.389714	0.234069	0.179214	0.0938313	0.182574	0.286623	-0.0327427	-0.0793961	0.176778	0.176778	-0.283007	0.158161	-0.0163468	0.29128	-0.00289482	0.295954	0.133586	0.414489	0.34596
ASV346	0.360365	0.501164	0.489289	0.0764166	-0.0226909	0.203174	0.148894	0.0601355	0.391514	0.142281	0.105643	0.197043	0.0781663	0.268097	0.44	0.403383	-0.0936944	0.113436	0.277454	0.330042	0.134839	0.094815	-0.06777	0.398874	0.495749	0.579037	-0.30228	0.359507	0.0674765	-0.204515	-0.304877	0.550567	0.168764	0.155399	0.530973	0.320737	0.0281438	-0.0251769	0.525922	0.525922	-0.0452622	0.0174643	0.0102151	0.111388	0.0572107	0.235705	-0.01661	-0.0432303	0.10519
ASV21	0.0337668	0.171678	0.420249	0.166692	0.0598022	0.274809	0.156859	0.240452	0.21314	0.253733	-0.0818358	0.114071	-0.270894	0.169025	0.34828	0.539172	-0.180621	-0.261357	0.249789	-0.129288	-0.0715606	0.145072	0.140606	-0.00628051	0.312587	0.21638	0.0157288	-0.220453	-0.0216802	0.0621192	-0.0347368	0.308427	0.243008	-0.260914	0.36473	0.416796	0.153997	-0.0545827	0.157888	0.157888	0.227378	0.465583	-0.309995	0.00630503	-0.283747	-0.111427	0.0434838	0.0847183	-0.127431
ASV165	0.29843	0.131231	0.273454	0.0758943	-0.183738	0.230794	0.109374	-0.214111	-0.0118831	0.339317	0.329947	0.449859	0.329707	0.598897	0.366829	0.139439	-0.0534879	0.603775	0.196892	0.470734	-0.169863	0.352266	-0.162065	0.401956	0.255776	0.210967	0.0475276	0.427223	0.547234	-0.360917	0.0495433	0.263812	0.290576	0.214414	0.230531	0.224255	0.0300898	-0.134825	0.334522	0.334522	-0.258243	0.0289618	-0.035561	0.336128	-0.00750767	0.46233	0.140369	0.198132	0.363723
ASV7	0.756922	0.585905	0.348724	0.392258	0.111451	0.16808	0.149187	0.0944341	0.22017	0.413577	0.372947	0.499024	0.524683	0.021063	0.248737	0.182669	0.16896	0.483518	-0.00168125	0.0116743	0.238477	0.196252	-0.120815	-0.0489741	-0.0436961	-0.00727119	-0.133271	0.209047	0.462325	0.242352	-0.126814	0.209845	0.540535	0.470755	0.156419	0.00837688	0.00871548	-0.153736	-0.0915526	-0.0915526	-0.109498	0.254273	0.330854	-0.0364993	0.121309	0.595696	-0.0659053	-0.139793	0.472267
ASV67	0.440668	0.235606	0.117631	0.254896	0.482234	-0.047814	0.0100727	0.188317	0.191706	0.295499	0.506181	-0.108024	0.28557	0.268454	-0.076941	-0.00109297	0.0765215	0.490155	-0.162228	0.31527	0.428558	-0.023217	-0.0510964	0.424222	0.0983611	0.144147	-0.00926854	0.47701	-0.128319	0.25697	0.0140458	-0.159644	-0.217623	0.0860926	-0.0467679	-0.262606	-0.156695	0.352717	0.190352	0.190352	0.129272	-0.328609	0.0536735	0.0749839	0.339817	-0.0939252	0.0484582	-0.124668	-0.195228
ASV38	0.539323	0.470108	0.276344	-0.179971	0.0150975	0.373045	0.419903	0.166882	-0.0321582	-0.0942935	-0.0163293	0.332848	0.238502	0.175881	0.318413	-0.0294053	0.371832	0.459063	0.0905542	0.283223	0.234131	-0.0299	0.0665349	0.208539	0.140729	0.430321	0.00299273	0.163621	0.212219	0.179717	0.0679943	0.341478	-0.056664	0.169389	0.214281	0.139776	-0.0859059	-0.00240386	0.215887	0.215887	-0.124056	-0.0666119	0.0998568	0.203575	0.149579	0.205549	0.0260612	0.0884364	0.30178
ASV84	0.116854	0.0947013	0.0760201	0.414955	0.209869	0.18298	0.132391	0.121637	0.323444	0.281877	0.434404	0.178426	0.0725887	0.137732	0.0144411	0.000222928	-0.105766	-0.181126	0.229343	0.13089	-0.202874	0.351787	0.025758	0.186389	-0.0571902	-0.165725	0.321436	0.0886815	0.0857498	-0.344843	0.236743	-0.071446	-0.0145379	-0.11657	-0.0815806	0.0583407	0.158833	0.127964	-0.0183518	-0.0183518	0.040814	-0.147956	-0.0147011	-0.0680876	0.0858795	-0.132439	0.216588	0.104196	-0.294349
ASV122	-0.260616	0.0170422	0.262796	0.0869298	-0.176006	0.0253996	-0.0680027	0.111047	0.230435	0.0674453	0.136749	-0.00485877	-0.587449	0.232133	0.264527	0.159908	-0.540616	-0.395067	0.0992568	-0.135293	-0.321554	-0.00931023	-0.357671	0.216739	0.0120882	0.240726	-0.0797534	-0.332317	0.172757	-0.223498	-0.111506	0.310948	-0.00369443	-0.696794	0.230612	0.344232	-0.012034	-0.316743	0.294421	0.294421	0.281693	-0.00656418	-0.676647	-0.294837	-0.0396459	-0.2073	0.114987	0.226541	-0.3421
ASV136	0.158305	0.265435	-0.22581	-0.0897559	0.15516	0.403501	0.51413	0.281386	0.148678	-0.370987	-0.121759	0.151926	-0.276438	-0.404486	0.0177955	0.105501	-0.00383626	-0.361525	-0.00867887	-0.427781	0.119359	0.256313	0.142849	-0.113233	-0.0819229	-0.07631	0.22391	-0.400787	-0.220683	0.179251	0.190942	0.163978	-0.288431	-0.425755	0.276687	0.330266	0.124865	0.275383	-0.304603	-0.304603	-0.0970947	0.059055	0.175772	-0.077039	-0.0380813	-0.285142	0.288024	-0.233005	-0.242292
ASV155	0.239877	0.0819839	0.249663	-0.114826	-0.320287	0.489722	0.41911	-0.175637	-0.20437	0.186832	0.000491862	0.459588	0.281313	0.418751	0.359166	0.216261	0.395077	0.149227	0.648724	0.467223	-0.439514	0.241084	0.262468	0.348463	0.398451	0.434974	0.350109	0.19089	0.30651	-0.439853	0.35111	0.215704	0.0886895	0.172566	0.170339	0.280305	-0.0391673	-0.0535521	0.394039	0.394039	-0.316264	0.0968636	0.027421	0.412092	-0.0445946	0.146578	0.0106208	0.526002	0.265959
ASV322	0.41244	0.346351	0.476164	0.193547	0.094799	0.399937	0.314179	0.117884	0.314734	0.278371	-0.107341	0.352723	0.297824	0.241848	0.207123	0.320041	0.23417	0.207623	0.367096	0.181438	-0.0123727	0.406348	0.321268	-0.0720399	0.340346	0.0746373	0.302562	0.282345	0.104443	-0.106599	0.2657	0.302269	0.393224	0.438137	0.311678	0.233773	0.292504	0.149994	0.0447496	0.0447496	-0.111521	0.370671	0.315464	0.34709	-0.0870281	0.362617	-0.0168262	-0.0295893	0.355678
ASV77	-0.195473	0.17074	-0.269786	-0.248413	0.0679798	-0.0494136	0.0663158	0.0226238	0.240021	-0.418881	-0.28046	0.157259	-0.24439	0.0294235	-0.00784582	-0.0594731	-0.311636	-0.0644186	-0.231378	-0.54364	-0.0600683	0.157323	-0.181481	-0.162346	-0.111088	-0.316372	0.113391	-0.650558	0.268066	0.163758	0.130472	0.225844	0.193874	-0.602851	0.293984	0.197741	0.065056	-0.393638	-0.397118	-0.397118	-0.100072	0.131353	-0.0186206	-0.0815667	0.0330001	0.280137	0.0921448	-0.307757	0.296963
ASV307	0.125758	0.300894	-0.09812	-0.0110785	0.162303	0.174859	0.184474	0.42547	0.0107034	-0.253654	0.142322	0.192672	-0.328101	-0.1202	0.340735	-0.0314126	-0.392036	0.268732	-0.605971	-0.387138	0.467675	0.189742	-0.273367	-0.24335	-0.346894	-0.219797	-0.316617	-0.342425	0.241506	0.462942	-0.294382	0.293676	-0.0483581	-0.40548	0.224315	0.451698	0.3374	-0.119342	-0.317563	-0.317563	0.148631	0.234968	-0.21522	-0.257728	-0.402715	0.00746769	0.56146	-0.350137	-0.0339584
ASV147	0.280721	0.00132615	0.205961	0.0237059	-0.0607922	0.719745	0.77537	0.2677	0.144627	0.01553	-0.189409	-0.0309531	-0.249458	0.357965	-0.226336	0.161754	0.0158367	0.363723	0.0452778	0.0934553	-0.142366	0.00476732	0.10517	0.0476782	0.022097	-0.151522	0.393358	-0.154284	0.265399	0.251867	0.4213	0.00322314	-0.188827	-0.136207	-0.0577358	0.160549	-0.0171048	0.291209	-0.226383	-0.226383	-0.0121806	-0.0863371	-0.254953	0.29138	-0.0461259	-0.0536218	0.244317	0.203762	0.0729791
ASV80	0.314739	0.207389	0.438673	0.11742	-0.00352788	-0.0118566	0.0224008	-0.156652	0.159945	0.400858	0.13559	-0.05213	0.424404	0.602183	0.0140704	0.152469	0.453262	0.23159	0.550775	0.625567	-0.212014	-0.282712	0.0958609	0.591546	0.514238	0.655187	0.103458	0.490154	0.105389	-0.267425	0.168755	-0.0352766	0.0440322	0.29913	-0.0460127	-0.311503	-0.399632	-0.092888	0.684217	0.684217	-0.0704949	-0.315895	0.0212295	0.287746	0.488723	0.167363	-0.480159	0.449384	0.219925
ASV333	-0.190661	0.0443871	-0.140317	-0.159411	-0.517834	0.0888818	0.057473	-0.243852	-0.0597066	-0.0130762	0.104876	0.560112	-0.0408789	0.244211	0.440497	0.325016	-0.418012	0.0467412	0.194042	-0.189801	-0.523156	0.448392	-0.197217	0.0416873	0.0944008	-0.23602	-0.0488202	-0.464581	0.669902	-0.28083	-0.0700449	0.414663	0.562047	-0.297533	0.414118	0.581347	0.230742	-0.631299	-0.1515	-0.1515	-0.235718	0.483242	-0.18723	-0.125965	-0.451281	0.494224	0.367204	0.113319	0.426225
ASV59	0.600908	0.551925	0.315887	0.159151	0.150342	0.211468	0.290291	0.273165	0.365576	0.182654	0.147871	0.281546	0.451579	-0.025134	0.106064	0.301915	0.357856	0.291393	0.302643	0.1476	0.218342	0.410259	0.379621	-0.0430112	0.28011	-0.00499282	0.227352	0.40648	-0.168947	0.152578	0.220672	0.285349	0.238424	0.603695	0.350488	0.146895	0.37322	0.345237	-0.0666955	-0.0666955	-0.0286109	0.323275	0.568054	0.0540001	-0.0509856	0.30112	0.154482	-0.213568	0.259774
ASV9	0.520881	0.0627655	0.127494	0.196928	0.271333	0.548771	0.475339	-0.00451735	0.0351849	0.128999	-0.106792	0.208967	0.0581518	-0.0525183	-0.218141	-0.0780887	0.260355	0.191056	-0.0578161	-0.14477	0.12298	0.286926	0.0158507	-0.0818125	-0.118188	0.0504973	0.563093	0.200045	0.0251484	0.0705342	0.530579	-0.117502	-0.150854	0.0135321	0.0234061	-0.0895713	-0.197353	0.529706	-0.121244	-0.121244	-0.314645	-0.105963	0.33165	0.527095	0.429371	0.00653225	-0.180345	-0.106832	0.0386109
ASV125	-0.00344964	0.0712034	-0.0674438	-0.0125986	0.270772	0.434017	0.562036	0.176329	0.261757	-0.249648	-0.502741	-0.246206	-0.292449	0.0568724	-0.296893	0.103763	0.143886	-0.356625	0.0964567	-0.203346	-0.0671729	-0.317768	0.203032	0.0150455	0.113481	0.0569048	0.223221	-0.515102	-0.0373754	0.155179	0.244513	-0.17304	-0.282991	-0.474535	-0.127261	-0.0710492	-0.28762	0.0471188	-0.14188	-0.14188	-0.0762679	-0.258017	-0.0844795	0.232575	0.226527	-0.276808	-0.225335	0.0706899	-0.0685112
ASV379	0.584696	0.48912	0.573315	0.230828	0.287161	0.321517	0.349142	0.56605	0.483485	0.13778	0.360742	-0.147419	-0.12855	0.0460568	0.0921833	0.107423	-0.114168	0.230796	-0.0616891	0.416207	0.502394	-0.259867	-0.0716266	0.40316	0.0742601	0.34783	-0.269226	0.345271	-0.221136	0.376946	-0.276083	0.29965	-0.334536	0.0982536	0.117305	0.0275884	-0.073084	0.451755	0.250272	0.250272	0.451789	-0.400981	-0.305103	-0.218597	0.238611	-0.296723	0.207969	-0.0638754	-0.475136
ASV183	0.423413	0.199345	0.515273	0.31226	-0.00734122	0.256209	0.117663	-0.16375	0.207583	0.532229	0.0720371	0.312108	0.430788	0.427903	0.153542	0.294105	0.218472	0.313133	0.405276	0.356121	-0.159251	0.237233	0.0942657	0.1601	0.365395	0.241283	0.192965	0.464578	0.302763	-0.285718	0.169087	0.134273	0.460286	0.493139	0.151539	-0.000377888	-0.031799	0.00696021	0.291417	0.291417	-0.204384	0.167571	0.215449	0.42325	0.152287	0.461192	-0.276828	0.159348	0.405362
ASV302	-0.259877	-0.30048	-0.0863732	0.239489	-0.125442	-0.0717029	-0.233579	-0.43405	-0.248807	0.365444	0.119789	0.0886968	-0.169934	0.303238	0.1526	0.193683	-0.269103	-0.271868	0.0431787	-0.237097	-0.437815	-0.0774998	-0.414961	0.187378	0.0166645	0.238216	-0.104833	-0.315398	0.49848	-0.350513	-0.116798	-0.230201	0.22107	-0.594862	-0.0938965	-0.00338017	-0.45044	-0.54388	0.304163	0.304163	-0.204525	0.0445615	-0.4007	0.132138	0.100195	0.0169984	-0.360913	0.343501	0.0107002
ASV25	0.213141	0.0122679	0.162791	0.151425	0.291281	0.250741	0.0444848	-0.197137	0.102412	0.118962	-0.0727917	0.226103	0.0498779	0.327008	0.0990981	-0.136748	-0.235731	0.458601	-0.360625	0.0545658	0.257269	0.255424	-0.331534	0.0619442	-0.0159401	0.0752032	0.0213497	0.302035	0.374885	-0.168952	-0.00953015	0.086721	0.14217	-0.0413286	0.138715	0.0182333	-0.118545	0.0744776	0.0906526	0.0906526	-0.311928	-0.143056	0.0645849	0.590478	0.262048	0.348068	-0.142654	-0.268912	0.242249
ASV275	0.563051	0.487758	0.537791	0.728424	0.395892	0.203685	0.227173	0.61362	0.613896	0.486518	0.290042	-0.0448581	0.0726389	-0.11155	-0.137912	0.204806	0.0412019	0.000649965	-0.0294119	-0.138547	0.251418	-0.0982523	0.0753163	-0.301419	-0.228261	-0.30366	-0.0101028	-0.0624046	0.0686658	0.514415	-0.0387048	-0.0517628	0.287165	0.275099	-0.205091	-0.140171	0.168173	0.0971218	-0.334939	-0.334939	0.469369	0.168208	-0.0206615	-0.388862	0.0310938	0.0321526	-0.00728222	-0.0915682	-0.0898351
ASV118	0.472228	0.435887	-0.0218729	0.062296	0.143286	0.00299138	0.106794	0.159317	0.211134	0.109617	0.420641	0.359698	0.523623	-0.0954122	0.142123	0.211189	0.144471	0.406867	0.109872	0.116564	0.270263	0.557646	0.254354	0.057037	0.163896	-0.23769	0.120454	0.379992	-0.144652	0.156516	0.0975983	0.228191	0.215852	0.493899	0.363981	0.169219	0.414712	0.317446	-0.208051	-0.208051	-0.0691509	0.289808	0.567827	-0.0846363	-0.140959	0.301305	0.408736	-0.350753	0.172114
ASV277	-0.283827	-0.0584524	-0.446747	-0.438213	-0.526049	0.0307051	0.0905293	-0.417124	-0.319621	-0.284831	-0.141284	0.202981	-0.184764	0.226403	0.386002	0.499295	-0.382996	0.130507	-0.0346336	-0.225916	-0.234221	0.141868	-0.269675	0.229389	0.363166	0.167994	-0.45559	-0.370678	0.441923	-0.161319	-0.386771	0.302321	0.179265	-0.447233	0.516401	0.561702	-0.0564818	-0.51675	0.135417	0.135417	-0.478847	0.312903	-0.119804	0.133505	-0.458744	0.33029	0.232772	-0.0163578	0.420016
ASV64	0.460674	0.150705	0.51131	0.369884	0.0769157	0.195442	0.0376108	-0.159107	0.124338	0.607999	0.211849	0.28289	0.508144	0.440163	0.131585	0.16204	0.284646	0.385182	0.350719	0.460794	-0.0917102	0.196226	0.0719099	0.218208	0.28644	0.273316	0.206497	0.599371	0.26761	-0.286508	0.183209	0.0168251	0.36183	0.539827	0.0156141	-0.125202	-0.0858849	0.0747076	0.353483	0.353483	-0.161252	0.0482776	0.199824	0.422679	0.236718	0.374542	-0.292975	0.205384	0.304955
ASV103	-0.146779	0.0570579	0.354965	-0.151411	-0.0905726	0.0879636	0.00239428	0.0228306	0.179692	0.137963	-0.172907	0.309436	0.0717222	0.516334	0.307199	0.239668	-0.115451	0.133395	0.363107	0.185338	-0.323975	0.252433	0.235616	0.0663604	0.354623	-0.0832828	0.267153	-0.182034	0.255589	-0.103287	0.227689	0.379643	0.524952	-0.0231476	0.315018	0.298365	0.250185	-0.308903	0.00583802	0.00583802	0.141348	0.421167	-0.249373	0.131994	-0.236802	0.326048	0.0882582	0.155674	0.319293
ASV274	0.185851	-0.00948827	0.148515	0.0207395	0.16276	0.577741	0.439363	-0.000258301	0.0864887	-0.0497185	-0.495099	0.244316	-0.193094	-0.0582597	-0.046282	0.117331	0.0372817	-0.045067	-0.016749	-0.34834	0.0237477	0.431638	0.136478	-0.324977	0.0340096	-0.0478946	0.520878	-0.0848962	-0.0046335	-0.00394434	0.457563	0.133814	0.0733878	-0.124999	0.288966	0.244967	0.0801098	0.366574	-0.21988	-0.21988	-0.288654	0.277446	0.242564	0.56928	0.0529923	0.077054	-0.0990176	-0.216844	0.144623
ASV151	0.333785	0.46985	-0.133509	-0.0355191	0.183887	-0.0218805	0.170582	-0.0508743	0.209863	-0.0161885	-0.0746633	0.16625	0.650049	0.0600752	0.0757042	0.370527	0.390768	0.2472	0.233011	0.115319	0.203084	0.0454581	0.375175	0.0865909	0.465575	-0.0122313	-0.181457	0.0761739	0.0434506	0.143806	-0.131721	0.0566169	0.358691	0.472452	0.206993	-0.0391734	0.0470871	-0.139417	-0.0914031	-0.0914031	-0.305714	0.20357	0.633464	0.160302	-0.0517034	0.477881	-0.10708	-0.237405	0.572616
ASV40	0.399814	0.255312	-0.0211725	-0.0573616	0.143436	0.044242	-0.00308517	0.128175	-0.212776	0.0120866	0.410674	0.354792	0.173175	-0.0351818	0.381256	-0.0685684	-0.130385	0.659132	-0.463952	0.0250642	0.552308	0.288445	-0.231783	0.0690284	-0.156936	0.0203445	-0.254456	0.260967	0.146232	0.348928	-0.240809	0.247781	0.00707013	0.0740429	0.27213	0.22133	0.131906	0.126486	-0.0358138	-0.0358138	-0.0211811	0.133407	0.0596086	-0.00839389	-0.126742	0.170112	0.392723	-0.315293	0.0590542
ASV211	0.604443	0.251612	0.476454	0.547721	0.143515	0.400736	0.184374	0.039055	0.24886	0.398248	0.332443	0.281353	0.114862	-0.00920116	0.112899	-0.099309	-0.0278992	0.21182	-0.0709147	0.185831	0.197848	0.281284	-0.303457	0.0257475	-0.187207	0.213757	0.0360353	0.603296	0.229057	-0.275285	-0.0250437	0.12247	0.0343743	0.341024	0.016163	0.0118149	-0.00433727	0.325674	0.212636	0.212636	-0.14763	-0.20123	0.174122	0.223636	0.310025	0.159874	-0.0709478	-0.0695053	-0.0609556
ASV261	0.204719	0.315725	-0.209912	-0.0482997	0.178707	-0.043011	0.158795	-0.095841	0.129065	-0.0249588	-0.269618	0.0872809	0.553853	0.0717576	-0.091342	0.346828	0.466348	0.162811	0.216365	-0.113309	0.066606	0.0439546	0.416141	-0.105394	0.398891	-0.117463	0.0425607	-0.0983064	0.0468753	0.195249	0.10693	-0.103057	0.376576	0.339118	0.117725	-0.110263	0.0186222	-0.175982	-0.210869	-0.210869	-0.339398	0.318625	0.647572	0.244965	-0.0427536	0.46219	-0.238106	-0.192916	0.655447
ASV343	0.365154	0.276719	0.485981	0.267961	-0.0277819	0.239151	0.14578	-0.0157988	0.326589	0.378851	0.0322133	0.279041	0.371349	0.281358	0.151906	0.27897	0.183006	0.21586	0.408138	0.321074	-0.11075	0.312933	0.196339	0.0292902	0.331684	0.0998055	0.172154	0.43607	0.163211	-0.269683	0.140078	0.239043	0.429132	0.572607	0.206306	0.10866	0.218453	0.0701677	0.161839	0.161839	-0.118795	0.232379	0.293081	0.266479	-0.0138978	0.428297	-0.0904794	0.0479521	0.356425
ASV10	0.0367421	0.103165	-0.494985	0.184758	0.223498	0.0929057	0.0688099	-0.0643891	0.0435283	-0.220237	0.0292726	0.281571	-0.0874878	-0.413746	0.0299244	-0.0667196	-0.302432	-0.10611	-0.497725	-0.67835	0.24428	0.518923	-0.268457	-0.419159	-0.376977	-0.444337	-0.0572182	-0.251293	0.195696	-0.0295496	-0.100632	-0.0304662	0.0951758	-0.283558	0.156298	0.241288	0.24213	-0.0165314	-0.491047	-0.491047	-0.397589	0.196597	0.430206	0.0338285	-0.149323	0.190332	0.227705	-0.565224	0.107844
ASV34	0.477876	0.17177	0.622176	0.49674	0.108262	0.2171	-0.014302	0.0247526	0.209396	0.534575	0.250193	0.201373	0.160622	0.225127	0.125133	-0.0130595	0.0414369	0.316036	0.0255169	0.237871	0.10618	0.24902	-0.199685	-0.00742755	-0.0317977	0.252599	0.122167	0.647154	0.197933	-0.223368	0.085854	0.117021	0.202539	0.413248	0.0396582	-0.0318661	0.0541057	0.216322	0.314759	0.314759	-0.0147035	0.0107204	0.0901734	0.265908	0.227552	0.246129	-0.179155	0.0308038	0.0803659
ASV142	-0.139803	0.0612493	-0.433724	-0.261465	-0.429887	-0.0872321	-0.0230032	-0.254282	-0.399539	-0.05403	0.276133	0.49775	0.36444	0.114621	0.520029	0.330823	0.0590213	0.143146	0.300679	0.0587545	-0.300462	0.496755	0.164864	0.1167	0.270906	-0.0762643	-0.129186	-0.0828829	0.301615	-0.310396	-0.104583	0.198959	0.303395	0.0869278	0.317503	0.508123	0.380689	-0.410888	0.0212302	0.0212302	-0.358277	0.518782	0.234047	-0.072409	-0.654507	0.320157	0.480993	0.127854	0.385089
ASV161	0.0272908	0.0647662	-0.32799	-0.426369	-0.312852	0.0973504	0.157455	-0.125057	-0.221037	-0.329011	0.00916512	0.377951	-0.0183601	-0.0119761	0.237304	0.121977	-0.179381	0.417031	-0.153042	-0.208042	0.0255429	0.577952	-0.0838656	-0.0317627	0.0584476	-0.156905	0.0801792	-0.0111158	0.134174	0.0312665	0.106645	0.378058	0.0574449	-0.0907499	0.548215	0.50949	0.329982	0.0540997	-0.189426	-0.189426	-0.337409	0.356806	0.240894	0.106501	-0.348607	0.320171	0.516523	-0.280257	0.325112
ASV41	-0.0945801	0.351149	-0.0711712	-0.503676	-0.352341	-0.0370844	0.0937682	-0.136537	0.0798244	-0.31807	-0.143137	0.346417	0.234612	0.118278	0.479221	0.368297	0.0150203	-0.0668053	0.484645	0.224188	-0.205574	0.065246	0.236269	0.328487	0.559056	0.219929	-0.279032	-0.232766	0.114882	-0.18167	-0.261015	0.572978	0.331427	0.0579143	0.546787	0.416142	0.116844	-0.458953	0.155395	0.155395	-0.166234	0.234574	0.0874399	-0.103864	-0.263879	0.355569	0.162162	0.0368961	0.386211
ASV204	0.287689	0.536465	0.0553735	-0.0352951	0.256919	-0.0835388	-0.132396	0.111342	0.175304	-0.0747677	-0.0330112	0.601414	0.395129	-0.324444	0.480128	0.143105	-0.0382357	0.161203	-0.162467	-0.321243	0.459706	0.494036	0.129369	-0.388959	0.0272677	-0.251782	-0.191557	-0.096312	0.0737689	0.279847	-0.248469	0.49701	0.680232	0.312122	0.543074	0.316273	0.427181	-0.19406	-0.371545	-0.371545	-0.0694449	0.670754	0.509764	-0.0803864	-0.257883	0.576888	0.127346	-0.61656	0.45639
ASV108	0.210549	-0.132827	0.318817	0.443315	0.332138	0.568114	0.451988	0.235988	0.114791	0.345425	-0.275151	-0.199606	-0.239029	-0.0193049	-0.280527	0.239192	0.208783	-0.298414	0.122148	-0.158128	-0.016071	-0.0741589	0.277295	-0.228051	0.0065071	0.0377646	0.411277	-0.082871	-0.176861	0.15416	0.357532	-0.335756	-0.151749	-0.0865592	-0.252842	-0.0986252	-0.142223	0.457481	-0.0794736	-0.0794736	0.084243	0.0666841	-0.0812085	0.352179	0.086692	-0.41337	-0.274366	0.159949	-0.292856
ASV17	0.00809497	-0.0919977	0.230665	0.158796	-0.288065	0.0961309	-0.0633521	-0.415523	-0.050773	0.500772	0.124587	0.27719	0.300617	0.331741	0.295813	0.537228	0.0346167	-0.114319	0.630761	0.332612	-0.468355	0.242798	0.13561	0.328425	0.548725	0.314485	0.0199568	0.268699	0.177503	-0.569889	-0.0397558	0.0992562	0.436178	0.260405	0.226104	0.1744	-0.0749269	-0.14014	0.435784	0.435784	-0.253796	0.277681	0.0407176	0.287776	-0.115412	0.225854	-0.194658	0.331235	0.166528
ASV43	-0.433134	-0.314844	-0.238875	-0.0922012	0.122283	-0.0287284	-0.086584	-0.00795437	-0.0859106	-0.0225401	0.107358	0.00909614	-0.203692	0.231732	0.089994	0.0191203	-0.354505	-0.141788	-0.0171764	0.0109352	-0.18022	0.199141	0.0626342	0.176134	0.0409161	-0.244377	0.163837	-0.280516	-0.0162556	-0.134738	0.0991993	-0.0842545	-0.0791067	-0.511444	-0.00117488	0.179266	0.11427	-0.0350628	-0.0901154	-0.0901154	0.126978	0.0259154	-0.379303	0.00426493	-0.233657	-0.291205	0.322399	0.0667015	-0.326736
ASV284	-0.12049	-0.0273556	0.0155744	-0.02305	0.04008	-0.331734	-0.186545	-0.0182795	0.120622	0.23855	0.141598	-0.1911	0.271779	0.248947	-0.176584	0.267249	0.308333	-0.160361	0.555675	0.201351	-0.31526	-0.00511885	0.419561	0.288899	0.436712	0.0696313	0.364795	0.105615	-0.383672	-0.0523899	0.377514	-0.17781	0.0413319	0.0868594	0.0127316	-0.207989	-0.00720266	0.0660089	0.186371	0.186371	0.174755	0.0926724	0.098946	-0.0877513	0.0932758	-0.130599	-0.129165	0.23727	-0.0730745
ASV257	-0.104872	-0.212879	-0.550987	-0.397416	-0.376505	0.0586968	0.10642	-0.528609	-0.712111	-0.0708853	0.0289294	0.364147	0.328649	0.0237653	0.279503	0.270576	0.318333	-0.0133618	0.357666	0.0390226	-0.354578	0.181637	0.18565	0.300858	0.326763	0.252253	0.0434311	-0.135923	0.149028	-0.273348	0.0711914	-0.106553	0.00358661	-0.108768	0.149849	0.195224	-0.242268	-0.203498	0.179175	0.179175	-0.570059	0.211083	0.219348	0.28407	-0.198465	0.0393861	0.0167522	0.301367	0.23803
ASV146	0.0643728	0.300547	-0.177218	-0.364767	-0.0776209	0.39721	0.522503	0.312743	0.0385377	-0.569959	-0.223266	0.214847	-0.0457752	-0.0824244	0.246863	-0.0536121	0.0687769	0.184683	-0.0459955	0.0845096	0.192377	0.241052	0.266053	-0.125228	0.0239856	-0.155618	-0.0393897	-0.137119	0.037762	0.0612417	-0.00848937	0.37974	-0.190812	0.0690145	0.233123	0.489707	0.50361	0.0716888	-0.258756	-0.258756	-0.127538	0.0827887	0.180543	0.0152957	-0.464217	0.0602296	0.605487	-0.170524	0.176205
ASV210	-0.072876	0.253078	0.331273	0.183171	0.0398177	-0.22808	-0.206112	0.151249	0.262069	0.241143	0.0956872	0.0020758	0.156867	0.109251	0.200267	0.142917	0.15499	-0.438173	0.47167	0.167063	-0.241406	-0.327383	0.19019	0.11443	0.183725	0.191466	-0.135763	-0.239245	0.0334978	-0.0736105	-0.14737	0.0699278	0.317249	0.0321295	-0.110877	-0.111666	-0.053431	-0.49538	0.21754	0.21754	0.356761	0.0786329	-0.229287	-0.386611	0.0390509	-0.0203073	-0.2674	0.334626	-0.0337146
ASV209	0.124131	-0.0709875	0.22452	0.64906	0.0573622	0.0334318	-0.0844285	0.0016857	0.327898	0.383063	0.158683	-0.13213	-0.222127	0.154666	-0.333381	-0.147507	-0.3409	0.152515	-0.386017	-0.306414	-0.0818222	0.0574121	-0.557065	-0.326827	-0.465511	-0.317713	0.047253	0.0956548	0.484747	-0.0835964	0.0496033	-0.239887	0.196259	-0.0401836	-0.304605	-0.193517	-6.5474e-05	-0.0958319	-0.165855	-0.165855	-0.00474185	-0.0983012	-0.0945802	-0.00199816	0.190371	0.274045	-0.163562	-0.07244	0.1259
ASV382	-0.330683	-0.357096	-0.127498	-0.325198	-0.461914	0.358262	0.307587	-0.559872	-0.267844	-0.0859692	-0.578208	-0.00991376	-0.218182	0.362603	0.0695932	0.48732	-0.0448784	-0.254213	0.422183	0.0501463	-0.578151	-0.173418	0.03392	0.314139	0.564695	0.427262	-0.0367653	-0.315203	0.285289	-0.44382	-0.018326	0.022405	0.0590704	-0.350204	0.187673	0.227637	-0.454417	-0.283062	0.347377	0.347377	-0.512787	0.0226672	-0.21586	0.576815	-0.0650474	0.0593917	-0.338785	0.389096	0.269435
ASV199	0.0381758	0.126204	-0.288836	0.193096	0.248819	0.195506	0.327071	0.158435	0.209054	-0.226041	-0.276316	-0.0300378	0.058054	-0.243087	-0.333422	-0.183598	0.306182	-0.267541	-0.0270801	-0.36121	-0.0316607	0.106409	0.233433	-0.459224	-0.256473	-0.416534	0.328201	-0.292235	0.0365718	-0.00843668	0.340382	-0.292454	-0.0659386	0.00596398	-0.288992	-0.109606	0.202451	0.0158866	-0.481978	-0.481978	-0.21754	-0.0158617	0.468096	0.0550839	0.00345845	0.0292452	-0.0317316	-0.138337	0.182053
ASV301	-0.624845	-0.329437	-0.359544	-0.478084	-0.19494	0.0460416	0.127827	0.00630243	-0.28014	-0.344411	-0.225238	-0.0937613	-0.351555	0.214347	0.132643	0.126301	-0.136283	-0.353951	0.239091	0.0189755	-0.408499	-0.106377	0.267052	0.221072	0.21493	-0.0368333	0.108864	-0.637482	-0.0587967	-0.0793787	0.111854	-0.00733232	-0.238484	-0.660926	0.0138808	0.299424	0.0253527	-0.250378	-0.0129268	-0.0129268	0.107887	0.0538333	-0.515435	-0.0717923	-0.394904	-0.426501	0.309785	0.347794	-0.240222
ASV311	0.436306	0.429917	0.286508	0.106274	0.365615	0.154935	0.332997	0.653232	0.413155	-0.190722	0.0271689	-0.244721	-0.095847	-0.308947	-0.311624	-0.350526	0.3416	-0.0535197	-0.0718964	0.0233836	0.384189	-0.286362	0.169444	-0.107576	-0.299	0.0136908	0.238186	0.0496501	-0.419572	0.496448	0.26722	0.00915071	-0.469042	0.0978562	-0.199149	-0.265776	0.034745	0.445886	-0.168679	-0.168679	0.425717	-0.387182	0.0729357	-0.327151	0.395359	-0.35712	0.0370748	-0.0905373	-0.341678
ASV98	-0.521652	-0.274202	-0.386894	-0.218775	-0.0139983	0.0328367	0.0532822	0.0956403	-0.0960786	-0.389056	-0.117705	-0.150111	-0.604069	-0.0710594	0.00692629	-0.0787583	-0.45119	-0.389309	-0.231397	-0.333071	-0.121238	0.0114823	-0.124518	-0.0199112	-0.182976	-0.196513	-0.000579572	-0.579181	-0.05602	-0.0136318	-0.0234494	-0.0194865	-0.338519	-0.803177	0.0106489	0.277384	0.0767621	-0.0898332	-0.18306	-0.18306	0.110116	-0.071423	-0.447212	-0.17664	-0.248674	-0.439119	0.350058	-0.0163014	-0.409208
ASV75	-0.0406316	0.187778	-0.339451	-0.355347	0.098862	-0.212303	0.0249792	0.261918	-0.0977014	-0.448916	0.0619746	-0.161512	-0.103808	-0.279941	-0.00918281	-0.140153	0.100913	-0.0696234	-0.173749	-0.145491	0.284514	-0.229271	0.0669852	0.0951286	-0.0867123	0.0530495	-0.148807	-0.266581	-0.33868	0.423347	-0.0824641	0.0296878	-0.412407	-0.299756	0.0521	-0.0103348	-0.0291309	0.0248827	-0.0903842	-0.0903842	0.180778	-0.149429	-0.0160698	-0.37738	0.011906	-0.316318	0.224089	-0.128853	-0.228321
ASV120	0.00255131	0.161044	-0.279708	-0.477845	0.013458	0.209059	0.407551	0.167839	0.0107013	-0.573868	-0.32257	-0.128776	-0.0636814	0.0674456	0.0105569	0.0513373	0.00488722	0.374303	-0.216299	0.1252	0.341366	-0.0938627	0.17466	0.0932683	0.211674	-0.0418644	-0.235872	-0.0828954	-0.0779518	0.28739	-0.154449	0.195136	-0.298098	-0.0101485	0.199875	0.228358	0.149637	0.12818	-0.151721	-0.151721	-0.136202	-0.116456	0.100234	0.156412	-0.260762	0.0348498	0.373861	-0.257408	0.190986
ASV157	-0.321405	-0.00235534	-0.597569	-0.496556	-0.0866098	-0.283436	-0.0402635	-0.128862	-0.220442	-0.276008	-0.0505532	0.145648	0.432701	0.118847	0.129024	0.279427	0.171073	0.107462	0.261971	0.0534839	-0.158024	0.140928	0.508611	0.129411	0.403637	-0.358372	-0.0145773	-0.379525	-0.0366596	0.126997	0.0228723	-0.0190715	0.24283	0.0244328	0.162349	0.150107	0.224262	-0.325973	-0.298705	-0.298705	-0.138035	0.374932	0.239725	-0.0828994	-0.479948	0.190193	0.323162	-0.0352322	0.360283
ASV297	0.134014	0.0891655	0.135204	-0.0313829	-0.11566	-0.0858881	-0.141945	0.0508023	0.0815892	0.116113	0.517345	0.339345	0.13132	0.140231	0.222465	-0.15627	-0.411248	0.474531	-0.152546	0.26829	0.0412269	0.226822	-0.273667	0.226194	-0.1886	-0.290026	-0.0991672	0.120911	0.30224	0.0697004	-0.148425	0.313033	0.235529	0.0914389	0.137423	0.123205	0.142354	-0.0747043	-0.142685	-0.142685	0.211318	-0.0432	-0.269742	-0.292227	-0.030746	0.253713	0.435851	-0.0761358	-0.0212871
ASV141	-0.160794	0.195607	-0.131136	-0.485496	-0.0278432	-0.12013	-0.102408	0.0177333	-0.0416514	-0.306899	-0.336904	0.397649	0.12206	-0.191382	0.422442	0.34991	-0.105596	0.012257	0.0458649	-0.30712	0.162458	0.445225	0.363416	-0.273557	0.322432	-0.232004	-0.0448656	-0.336021	-0.174432	0.268552	-0.0856809	0.527062	0.519089	0.0461338	0.688075	0.494862	0.452046	-0.152022	-0.331477	-0.331477	-0.0205731	0.806449	0.265969	-0.0206601	-0.523215	0.338767	0.262496	-0.444378	0.361086
ASV200	-0.496042	-0.0315299	-0.334466	-0.253367	0.0436062	-0.129395	-0.0195923	0.301304	0.0352922	-0.342454	-0.0539136	0.0238981	-0.232177	-0.0804119	0.159521	0.0428309	-0.313487	-0.305763	-0.0473629	-0.228568	-0.0947845	0.0370076	0.238551	-0.154444	-0.0858633	-0.537921	-0.0693511	-0.765593	-0.0228099	0.236603	-0.10164	0.102094	0.0888161	-0.461077	0.022984	0.308513	0.382792	-0.34559	-0.482616	-0.482616	0.343557	0.286846	-0.347673	-0.470882	-0.555994	-0.200341	0.515397	-0.0564211	-0.166455
ASV187	-0.242972	-0.0482761	-0.153963	-0.278774	-0.270286	-0.121331	-0.282709	-0.279194	-0.473917	-0.253676	-0.195074	0.498757	-0.0822687	-0.0961266	0.488055	-0.321842	-0.0254155	-0.0491746	-0.188035	-0.376923	-0.120008	0.313687	-0.289722	-0.347439	-0.274717	0.142215	-0.00772392	-0.231002	0.404719	-0.293434	0.00653072	0.276807	0.244594	-0.260286	0.215558	0.323325	0.14493	-0.55146	0.0702093	0.0702093	-0.300118	0.367377	0.0481691	0.085531	-0.177116	0.32103	-0.0420106	0.000867347	0.385638
ASV140	-0.193316	-0.024522	-0.175258	-0.298798	-0.109732	0.147808	0.188493	-0.0728916	0.120037	-0.218675	-0.207407	0.00335275	-0.228228	-0.172931	0.132958	0.571226	-0.440716	-0.307131	0.126938	-0.102563	-0.00703456	-0.00735884	0.140667	0.226982	0.414791	-0.0619148	-0.320761	-0.414342	-0.206716	0.132105	-0.392551	0.296852	0.108559	-0.275046	0.462397	0.358411	-0.0752682	0.0537842	-0.146536	-0.146536	-0.00898269	0.17707	-0.173177	-0.0590237	-0.265391	-0.116398	0.194651	-0.221826	-0.183983
ASV249	0.623185	0.0994978	0.513257	0.674464	0.307306	0.216593	0.0469138	0.20033	0.251321	0.616721	0.508569	-0.0189061	0.170727	-0.00905694	-0.16368	-0.082607	-0.0681625	0.407139	-0.240786	0.270321	0.36218	0.0115047	-0.234122	0.0194765	-0.282453	-0.0639691	-0.0339599	0.627801	0.0616778	0.166038	-0.0929513	-0.162588	0.0172415	0.485516	-0.27095	-0.298059	-0.0924736	0.498534	0.0114729	0.0114729	0.206125	-0.243489	-0.0140221	0.032237	0.310102	-0.00144833	-0.0544792	-0.0857203	-0.253195
ASV62	0.156121	0.177845	-0.15515	-0.0329539	-0.0841985	-0.527403	-0.505684	-0.36903	-0.283101	0.187745	0.258009	0.362638	0.685108	-0.0131848	0.225549	-0.0528932	0.3359	0.335986	0.0323699	-0.0357301	0.0434562	0.190339	-0.0668114	-0.0564599	0.0470221	0.071028	-0.127037	0.273271	0.216721	-0.0639487	-0.0738673	-0.0111999	0.49551	0.444199	0.104778	-0.175153	-0.00978879	-0.409902	0.107773	0.107773	-0.285906	0.325136	0.533467	-0.012374	0.0664811	0.601182	-0.253532	-0.0926339	0.59677
ASV74	-0.484176	-0.154177	-0.281117	-0.340794	-0.0719832	-0.119766	-0.0247984	0.228859	-0.073956	-0.395918	-0.0102618	-0.217656	-0.533507	-0.0905879	0.0799961	-0.0110331	-0.406709	-0.3363	-0.139964	-0.161607	-0.0439101	-0.187195	-0.0326453	0.117134	-0.0800151	-0.112184	-0.172477	-0.569102	-0.199653	0.196932	-0.175685	0.0989424	-0.33262	-0.682647	0.0566479	0.246657	0.0663812	-0.125055	-0.113305	-0.113305	0.354327	-0.0644673	-0.568433	-0.430033	-0.284241	-0.491304	0.409184	0.0364528	-0.477598
ASV63	0.00794422	0.253533	-0.244417	-0.323329	0.0746263	-0.117322	0.147628	0.438227	0.0898715	-0.480916	0.0300336	-0.187005	-0.177271	-0.361805	-0.0863205	-0.0861538	0.00994999	-0.0570407	-0.177757	-0.168203	0.308708	-0.179716	0.14315	-0.0313179	-0.134472	-0.169455	-0.115468	-0.316025	-0.390544	0.555422	-0.068097	0.129265	-0.359938	-0.188913	0.0872435	0.0653539	0.153102	0.141343	-0.304228	-0.304228	0.315951	-0.0725357	-0.026529	-0.504416	-0.105558	-0.298089	0.390531	-0.220283	-0.253003
ASV179	0.240934	0.346078	0.540678	0.283993	0.0759337	-0.0714257	-0.0122725	0.501716	0.312927	0.218402	0.183756	-0.181893	-0.0369368	-0.207998	-0.0184551	-0.0288609	0.306229	-0.397434	0.333342	0.125669	0.00635949	-0.408285	0.184143	-0.0431248	-0.0997603	0.240475	0.0095645	-0.0143637	-0.303036	0.238319	0.0111276	0.0554091	-0.073697	0.184761	-0.210949	-0.202631	-0.0021802	0.0139223	0.160185	0.160185	0.596697	-0.0689063	-0.203662	-0.562137	0.181945	-0.329076	-0.168908	0.293036	-0.357384
ASV153	-0.0682591	-0.242576	-0.0863906	-0.112056	-0.146037	0.597627	0.638259	-0.00622335	0.00475381	-0.239703	-0.510415	-0.132905	-0.358191	-0.171226	-0.373534	0.0628739	0.220799	-0.497437	0.351946	-0.130141	-0.393558	-0.00128525	0.307718	-0.0843668	0.0467379	0.0103021	0.571379	-0.26933	-0.220988	-0.182719	0.538092	-0.148297	-0.409556	-0.230058	-0.0958475	0.0660492	-0.132293	0.419186	-0.1435	-0.1435	-0.219555	-0.171832	0.0483993	0.310333	0.111772	-0.401359	-0.0771529	0.233792	-0.214661
ASV191	-0.243759	-0.200593	-0.0398565	-0.447233	-0.282578	0.122726	0.28811	-0.0944479	0.0583056	-0.272082	-0.387947	-0.410046	-0.321732	0.361692	-0.26645	0.23671	-0.148643	0.0657068	0.15529	0.224529	-0.249862	-0.516653	0.0269221	0.436715	0.390674	0.171486	-0.0869082	-0.278433	-0.0195571	0.1429	-0.0186728	0.037847	-0.248235	-0.31314	0.051941	-0.0362309	-0.403308	-0.0317115	0.12468	0.12468	0.0335576	-0.336068	-0.448034	0.124065	0.106909	-0.128385	-0.0678296	0.226528	0.00680429
ASV188	0.0310188	-0.21952	0.0652422	0.221611	-0.154932	-0.119795	-0.113829	-0.35075	0.0837096	0.160672	-0.243547	-0.264653	-0.150431	0.168711	-0.587559	-0.218988	0.016695	0.114846	-0.19864	-0.354904	-0.297046	-0.262967	-0.50501	-0.192491	-0.276218	-0.0111003	0.234693	-0.00216412	0.380393	-0.0531902	0.311804	-0.348546	0.0933489	-0.105573	-0.292427	-0.488254	-0.485707	-0.181661	-0.00803384	-0.00803384	-0.250864	-0.259129	0.0476863	0.228156	0.606484	0.345941	-0.655043	0.0815246	0.392101
ASV24	0.00859563	-0.0844408	0.207394	-0.152065	-0.113822	0.357222	0.317962	-0.101817	0.0318193	-0.0634273	-0.527323	-0.197506	-0.13955	0.0298268	-0.0571225	0.377314	0.205421	-0.212128	0.356498	0.165495	-0.0596408	-0.0777379	0.322849	0.0808537	0.512899	0.441635	0.0763931	0.211957	-0.356362	-0.181152	0.0717946	0.104269	-0.164327	0.176761	0.22657	0.124827	-0.0948625	0.377058	0.318048	0.318048	-0.190968	0.0316881	0.134163	0.473724	-0.0152162	-0.152842	-0.248476	0.0729478	-0.0136841
ASV48	0.178771	0.238539	-0.14487	-0.205079	-0.138654	-0.467124	-0.451552	-0.330458	-0.278897	-0.035302	0.17324	0.343661	0.507744	-0.202291	0.307094	-0.0768272	0.208036	0.295104	-0.0852135	-0.0513813	0.227252	0.153764	-0.156259	-0.0172202	0.0464838	0.22097	-0.304581	0.308442	0.0626494	-0.0139655	-0.2577	0.203307	0.331121	0.392573	0.295571	-0.0467874	-0.0242259	-0.270568	0.168829	0.168829	-0.280013	0.236043	0.504034	-0.0465237	0.08244	0.511377	-0.173859	-0.244038	0.464301
ASV113	-0.0931198	0.064005	-0.0216154	-0.391813	-0.0932232	0.385932	0.482252	0.302972	0.14029	-0.45425	-0.307414	-0.0170448	-0.328295	-0.328011	0.028855	0.151267	-0.0856081	-0.407413	0.244417	0.0431149	-0.0204862	-0.0671198	0.385527	0.0678878	0.142124	-0.0736934	0.0734413	-0.410118	-0.401449	0.18389	0.0101691	0.324777	-0.277031	-0.186015	0.2304	0.322166	0.112937	0.305268	-0.242199	-0.242199	0.202638	-0.0340602	-0.187917	-0.182403	-0.190123	-0.417511	0.352561	-0.0244218	-0.387025
ASV348	-0.0076827	-0.515449	-0.097593	0.18337	0.177042	0.00956684	0.0260242	-0.321754	-0.280315	0.35198	-0.0229543	-0.489241	0.180992	0.312456	-0.609127	-0.131722	0.503477	0.010094	0.207781	0.338942	-0.240886	-0.430451	0.136063	0.349969	0.126389	0.28169	0.415646	0.35258	-0.189528	-0.171719	0.4569	-0.825651	-0.469706	0.0382402	-0.64768	-0.714657	-0.670943	0.362107	0.340824	0.340824	-0.173374	-0.585821	0.0123904	0.51184	0.584186	-0.398824	-0.59385	0.469103	-0.209435
ASV166	0.0376255	-0.120178	-0.212831	0.0820532	0.048578	0.315239	0.476392	0.224128	-0.127154	-0.169937	-0.264709	-0.43117	-0.239778	-0.30346	-0.441635	-0.0165796	0.435851	-0.383414	0.0670555	-0.173543	-0.0380515	-0.382891	0.273023	-0.188487	-0.146534	0.0387017	0.179895	-0.225071	-0.300882	0.197042	0.236056	-0.470847	-0.588538	-0.110166	-0.453962	-0.198805	-0.170688	0.319814	-0.128509	-0.128509	-0.0220175	-0.240187	0.0720092	0.00737813	0.0303205	-0.557895	-0.104477	0.230875	-0.285384
ASV128	-0.287213	-0.0141257	-0.213113	-0.164498	-0.102922	0.141837	0.227901	0.136723	0.103051	-0.305899	-0.1735	0.0371543	-0.17158	-0.310657	0.0206957	0.0865866	-0.0765913	-0.616046	0.292419	-0.0923261	-0.262441	-0.0519068	0.310068	-0.0591057	0.00429055	-0.267202	0.0265534	-0.576931	-0.141506	-0.0582871	-0.0397141	0.0810788	-0.0352842	-0.220121	-0.0212722	0.197457	0.131575	-0.105305	-0.314212	-0.314212	0.113864	0.0359488	-0.122357	-0.316395	-0.24805	-0.277994	0.22667	0.0852615	-0.250233
ASV159	-0.089376	0.0441525	-0.445141	-0.566905	-0.0452247	0.219895	0.35497	0.0874278	-0.188701	-0.633224	-0.328586	0.010303	-0.145807	-0.449065	0.121869	0.198685	-0.0101199	-0.123063	-0.0708556	-0.11283	0.318371	0.121356	0.34076	-0.00623615	0.220356	-0.0202443	-0.173986	-0.195937	-0.47874	0.230728	-0.182412	0.25126	-0.345951	-0.0826233	0.399386	0.396052	0.184282	0.371521	-0.220884	-0.220884	-0.165863	0.120073	0.237954	0.0492378	-0.374092	-0.263307	0.421581	-0.354065	-0.154054
ASV222	-0.0330377	-0.384525	-0.025962	0.313539	0.0614318	0.251515	0.145472	0.145186	-0.107317	0.064949	-0.0294246	-0.164561	-0.412852	-0.127611	-0.439723	-0.440888	-0.0958379	0.0160944	-0.414679	-0.339399	-0.0717962	0.117162	-0.234902	-0.47692	-0.679083	-0.424034	0.466191	-0.047639	0.106342	0.054881	0.44722	-0.394875	-0.308511	-0.197419	-0.470937	-0.144578	0.0839423	0.329262	-0.372916	-0.372916	0.0576489	-0.138525	-0.141084	0.0708742	0.0651552	-0.255662	0.0873277	0.0436975	-0.237969
ASV202	-0.311775	-0.178416	-0.0152563	-0.295228	-0.184042	-0.0476098	0.148724	0.111145	0.153274	-0.221305	-0.204939	-0.528877	-0.343361	0.123225	-0.341163	0.115708	-0.0964223	-0.273357	0.239778	0.211466	-0.26543	-0.632989	0.130611	0.361878	0.215427	0.0625687	-0.066391	-0.358069	-0.256359	0.188262	-0.0296483	-0.0771452	-0.33818	-0.299613	-0.159601	-0.172895	-0.325411	-0.000900411	0.0514988	0.0514988	0.335876	-0.400238	-0.517115	-0.255177	0.123104	-0.407442	-0.0367438	0.297359	-0.324768
ASV174	0.24978	-0.0793272	-0.228996	0.037779	0.00856933	-0.0148445	0.0263064	-0.115101	-0.503251	0.144096	0.0439537	0.0572307	0.354953	-0.265278	-0.0847753	0.0105073	0.464816	0.199851	-0.104208	-0.126685	0.158867	-0.136198	0.132352	-0.205615	-0.140558	-0.0257262	-0.0471787	0.023026	0.0177419	0.338537	0.000964161	-0.372742	0.0192958	0.304856	-0.27223	-0.247579	-0.213969	0.0461345	-0.14979	-0.14979	-0.183857	0.179106	0.304533	0.0867822	-0.0311935	0.0232705	-0.189872	0.0583495	0.191074
ASV1	-0.239045	-0.126788	-0.272661	-0.427714	-0.157323	0.246957	0.325955	-0.079976	-0.0696104	-0.517624	-0.538443	-0.0786405	-0.337117	-0.392393	-0.113316	0.0783841	0.00565156	-0.553317	0.161735	-0.228391	-0.135873	-0.134497	0.20519	-0.0264652	0.113853	0.0691938	0.0762775	-0.458727	-0.313556	-0.0129171	0.0457944	0.104187	-0.274875	-0.324202	0.165474	0.151256	-0.171811	0.14301	-0.145016	-0.145016	-0.158493	-0.0857052	0.0176419	0.0647921	0.0222208	-0.305186	-0.048815	-0.040944	-0.182574
ASV47	-0.32765	-0.451913	-0.00794642	-0.0696268	-0.457593	0.053909	-0.149136	-0.482628	-0.164274	0.135688	-0.168608	0.0189071	-0.362797	0.14646	0.0852106	0.383522	-0.688189	0.0288932	-0.143414	-0.150735	-0.278054	0.0606101	-0.422229	0.0474513	0.136936	-0.0457366	-0.339359	-0.130813	0.342321	-0.213201	-0.388532	0.147744	0.34153	-0.210368	0.260963	0.269247	-0.185762	-0.187021	0.0502203	0.0502203	-0.200235	0.216831	-0.385907	0.204684	-0.233109	0.232682	-0.045165	-0.0306703	0.108001
ASV269	-0.553727	-0.389163	-0.232449	-0.0371165	-0.144558	-0.416498	-0.470786	-0.286996	-0.0796821	-0.0976723	-0.207641	-0.301143	-0.366869	-0.0962344	-0.194278	-0.0476977	-0.221166	-0.439498	-0.0831225	-0.407912	-0.240117	0.123134	-0.194492	-0.219707	-0.0361429	0.0193071	0.0973618	-0.00863091	-0.253049	-0.359017	0.0971997	-0.149067	-0.0774557	-0.304155	0.0569688	-0.0165605	0.0720189	-0.0460891	0.136934	0.136934	-0.0880469	0.102665	0.0469866	0.0152381	-0.0195551	-0.111497	-0.197477	-0.0899649	-0.109211
ASV173	-0.081403	-0.24787	-0.232291	0.294969	0.335471	-0.539706	-0.516263	-0.13455	-0.20842	0.259836	0.200245	-0.330997	0.222747	-0.0372069	-0.388413	-0.360055	0.155403	0.107123	-0.403909	-0.171232	0.167775	-0.388998	-0.212416	-0.151873	-0.374067	-0.187328	-0.0931092	0.0292951	0.0391153	0.248086	-0.0431757	-0.67682	-0.00643368	0.0144077	-0.614003	-0.691388	-0.357781	-0.172404	-0.0968295	-0.0968295	0.0930113	-0.214946	0.0397287	-0.0910426	0.337203	-0.0325899	-0.440436	-0.0124408	0.000792826
ASV264	-0.480008	-0.135816	-0.337832	-0.380548	-0.381971	-0.261509	-0.239784	-0.123949	-0.190138	-0.291906	0.00909241	0.0337781	-0.281927	-0.171497	0.342217	0.297346	-0.622866	-0.163533	-0.167751	-0.174506	-0.0402495	-0.083655	-0.181556	0.0623464	0.0820386	-0.180469	-0.676856	-0.508261	0.0907938	0.105848	-0.694267	0.311344	0.210323	-0.321315	0.308298	0.411369	0.0943199	-0.438546	-0.140451	-0.140451	0.106831	0.283514	-0.401722	-0.425359	-0.562704	0.0250264	0.378154	-0.139693	-0.0615467
ASV11	-0.0866251	-0.0347148	-0.42593	0.147067	0.187615	-0.123928	0.00373703	0.0860286	-0.00487853	-0.25528	-0.112068	-0.1223	0.098454	-0.44024	-0.403874	-0.458142	0.338409	-0.289135	-0.161826	-0.355378	0.0161046	0.0393087	0.133489	-0.517796	-0.47977	-0.453719	0.267377	-0.152173	-0.113878	-0.0252891	0.285969	-0.430614	-0.190361	0.0995841	-0.460305	-0.291362	0.193116	0.042804	-0.459551	-0.459551	-0.134059	-0.114758	0.493088	-0.136019	0.0555618	-0.076384	-0.0400987	-0.138395	0.0390587
ASV327	-0.45985	-0.191857	-0.736649	-0.609169	-0.138223	-0.216879	-0.0620315	-0.242703	-0.405433	-0.699623	-0.438038	-0.068954	-0.000787815	-0.0760973	-0.00962189	-0.218216	0.059682	0.148649	-0.316572	-0.200089	0.0992055	0.0500638	0.0697784	-0.194059	0.00900904	-0.186453	-0.161795	-0.22371	0.00520681	-0.0369945	-0.0695082	-0.0549425	-0.180382	-0.130701	0.0560933	0.132437	0.182591	-0.220139	-0.209005	-0.209005	-0.408669	0.0530621	0.311385	0.19092	-0.345	0.155091	0.196481	-0.252333	0.391024
ASV30	-0.254504	0.086028	0.018435	-0.311801	-0.482745	-0.214501	-0.182617	-0.13721	-0.0740836	-0.157568	-0.134287	0.0900066	-0.0200506	-0.190513	0.349886	0.33145	-0.0806901	-0.368316	0.358723	0.0319561	-0.2264	-0.145095	0.09405	0.0514124	0.30411	0.215699	-0.441146	-0.227634	-0.0609038	-0.132363	-0.441875	0.390688	0.287631	0.107975	0.317494	0.282111	0.0665162	-0.407929	0.176576	0.176576	0.0507163	0.308919	-0.0890011	-0.335979	-0.330573	0.114474	-0.00171993	0.109567	0.108787
ASV317	-0.512048	-0.508857	-0.317545	-0.154662	-0.385606	-0.111088	-0.0475737	-0.226057	-0.152022	-0.149665	-0.0623932	-0.255022	-0.341122	-0.0257208	-0.380844	-0.167475	-0.085611	-0.46846	0.245282	-0.0847943	-0.648461	-0.0639042	-0.0372792	0.0719919	-0.135681	-0.155629	0.383367	-0.25316	-0.10372	-0.374261	0.373931	-0.27993	-0.317479	-0.375488	-0.26025	-0.100922	-0.117471	0.00272762	-0.0334179	-0.0334179	-0.0240722	-0.25815	-0.22948	-0.138087	0.0785139	-0.343953	0.0180854	0.363323	-0.292634
ASV12	-0.239131	0.118557	0.0521237	-0.240862	-0.417164	-0.304115	-0.264441	-0.10132	-0.0135577	-0.116272	-0.0864341	0.0316104	0.0127012	-0.188052	0.309703	0.283048	-0.0745058	-0.351126	0.312351	0.0394341	-0.171849	-0.200214	0.0642455	0.0315772	0.263728	0.198004	-0.481832	-0.182608	-0.0737741	-0.0989661	-0.476008	0.348592	0.302589	0.154014	0.255748	0.194691	0.0665491	-0.429007	0.181015	0.181015	0.112563	0.270468	-0.0794189	-0.392809	-0.281407	0.129648	-0.0469177	0.0824884	0.104037
ASV251	-0.536623	-0.45654	-0.161893	-0.248236	-0.58339	-0.123112	-0.298672	-0.549683	-0.262175	-0.147457	-0.305702	0.10723	-0.475217	-0.236224	0.0912824	0.100232	-0.475649	-0.551742	0.0660017	-0.422977	-0.509476	0.153149	-0.367434	-0.123671	-0.0301446	0.0900303	-0.0530596	-0.306097	0.0870116	-0.482974	-0.118278	0.20145	0.188239	-0.403942	0.302851	0.272024	-0.146626	-0.26145	0.0988954	0.0988954	-0.25478	0.211712	-0.196715	0.0164326	-0.0660725	0.0547736	-0.18412	0.0401257	-0.0253486
ASV14	-0.33678	0.0169474	0.0412258	-0.277883	-0.47755	-0.376642	-0.331044	-0.171558	-0.0508994	-0.110384	-0.122502	-0.0498191	-0.0272741	-0.102557	0.234094	0.23852	-0.070597	-0.360922	0.337905	0.0582795	-0.279404	-0.274297	0.0265227	0.0693926	0.270054	0.227651	-0.431772	-0.189813	-0.0584636	-0.151233	-0.411534	0.284315	0.272923	0.0989803	0.193795	0.120079	-0.00823628	-0.479237	0.240171	0.240171	0.116758	0.208436	-0.150055	-0.372686	-0.218604	0.116961	-0.125419	0.170262	0.114514
ASV135	-0.0423318	-0.0792485	0.117857	-0.141482	0.0561201	-0.109521	0.072886	0.0816413	0.335449	-0.178925	-0.294165	-0.698138	-0.155036	0.0350162	-0.592359	-0.0394554	0.104852	-0.0481437	0.0697486	0.280249	0.0859514	-0.59842	0.11144	0.245189	0.220123	0.162233	-0.0252464	0.208581	-0.49802	0.179777	0.0295141	-0.166694	-0.428471	0.147762	-0.178562	-0.450845	-0.324058	0.38953	0.139773	0.139773	0.200992	-0.57578	-0.0495647	0.0187078	0.434588	-0.260682	-0.295361	-0.00833782	-0.212309
ASV97	0.179435	0.126403	-0.107958	0.136673	0.134246	-0.116101	-0.0372894	0.135229	0.0526171	-0.260784	-0.232159	-0.178529	-0.0408528	-0.639028	-0.403682	-0.462245	0.385818	-0.214252	-0.288747	-0.475088	0.273575	-0.011403	-0.0429696	-0.633396	-0.50332	-0.107685	0.193269	0.13658	-0.313485	0.130722	0.234323	-0.202435	-0.248438	0.26128	-0.222179	-0.301008	0.114705	0.275368	-0.257216	-0.257216	-0.101607	-0.082775	0.606856	-0.0962984	0.278374	-0.0207621	-0.256497	-0.308851	0.052703
ASV233	0.409527	0.269523	0.293223	0.116676	-0.0141805	0.000298536	0.0589903	0.204426	0.226328	-0.00964036	-0.191187	-0.0395685	0.152241	-0.402382	-0.284146	-0.135216	0.302583	0.1637	-0.100559	-0.170875	0.256376	-0.0416567	0.0746551	-0.504553	-0.237657	-0.178505	0.0899183	0.223877	-0.158773	0.363904	0.114992	0.083421	0.16613	0.639202	-0.0279055	-0.214727	0.151585	0.251296	-0.302633	-0.302633	0.0805	0.1465	0.454526	-0.116488	0.155136	0.29307	-0.187961	-0.268483	0.285336
ASV76	-0.0261727	-0.409625	0.0597242	0.00176444	0.0737106	0.283645	0.277976	0.164939	-0.267702	0.02442	-0.29257	-0.513217	-0.370665	-0.245244	-0.442382	0.000858779	0.295124	-0.302196	0.036277	-0.0219181	0.0296943	-0.39844	0.274377	-0.0859497	-0.061928	0.1799	0.28902	0.0018592	-0.57051	0.283125	0.287571	-0.428687	-0.619062	-0.0883841	-0.366439	-0.259131	-0.303603	0.642132	0.0379865	0.0379865	0.199508	-0.205215	-0.200088	0.160677	0.129802	-0.755205	-0.206381	0.252134	-0.563731
ASV99	-0.807461	-0.541485	-0.512799	-0.643076	-0.555301	-0.241382	-0.226412	-0.398818	-0.447364	-0.413412	-0.230182	-0.0267718	-0.3277	0.106009	0.143927	0.0634593	-0.431845	-0.198599	0.0512089	-0.0404312	-0.472738	-0.0108899	-0.0626064	0.160733	0.146465	-0.140075	-0.162377	-0.483182	0.0879956	-0.269945	-0.163773	0.109044	-0.00771846	-0.4797	0.155693	0.315921	0.00787652	-0.395731	-0.0230571	-0.0230571	-0.100085	0.113408	-0.424807	-0.0794289	-0.438973	-0.0726939	0.279326	0.168848	-0.00826627
ASV225	-0.559311	-0.458155	-0.21483	-0.0663344	-0.30859	-0.45024	-0.461547	-0.182842	-0.185191	-0.0302118	0.259346	-0.417309	-0.45706	-0.0509333	-0.120758	-0.11303	-0.446004	-0.402951	-0.0790067	-0.00319717	-0.284872	-0.323298	-0.386095	0.266136	-0.146827	0.106282	-0.283267	-0.0976106	-0.163273	-0.237963	-0.285056	-0.179138	-0.336279	-0.456787	-0.194262	-0.10526	-0.22579	-0.136361	0.27797	0.27797	0.246473	-0.338168	-0.559833	-0.41968	0.0278581	-0.451143	0.0331441	0.239088	-0.560657
ASV245	-0.530328	-0.450498	-0.132965	-0.233423	-0.590074	-0.150123	-0.326794	-0.534572	-0.270084	-0.1124	-0.283182	0.0953202	-0.459541	-0.232813	0.105193	0.120448	-0.468515	-0.540983	0.0720447	-0.406096	-0.500449	0.120703	-0.360948	-0.125364	-0.024032	0.0976358	-0.0893584	-0.299738	0.0847001	-0.451653	-0.151931	0.199153	0.21347	-0.372044	0.2896	0.260055	-0.147103	-0.281366	0.111169	0.111169	-0.215274	0.236098	-0.220415	-0.0173064	-0.0864208	0.0556313	-0.19184	0.0575891	-0.0261347
ASV289	0.105055	-0.341358	0.0121968	0.340871	-0.029386	0.267287	0.107383	-0.130484	-0.144583	0.155522	0.181321	-0.209004	-0.202421	-0.202361	-0.252228	-0.27644	-0.136853	-0.0710836	-0.243221	0.179111	0.0575353	-0.186546	-0.340012	0.0615168	-0.366415	0.0798476	-0.138056	0.353874	0.0280708	-0.26582	-0.182739	-0.338943	-0.436355	0.0841551	-0.448918	-0.230236	-0.297175	0.395763	0.124599	0.124599	-0.11095	-0.569312	-0.140925	0.135233	0.245149	-0.341295	-0.0813784	0.117834	-0.44947
ASV271	-0.144809	-0.198135	-0.257563	-0.246538	-0.307236	-0.00350446	0.0697893	-0.275594	-0.0961514	-0.334223	-0.422097	-0.0656272	0.0504431	0.0003344	-0.338357	-0.269082	0.161091	0.238163	-0.0909463	-0.0770833	-0.17672	0.130162	-0.0155879	-0.314722	-0.104834	-0.252798	0.224558	0.138151	0.135815	-0.223929	0.288657	-0.0792186	-0.0159738	0.299926	-0.0809474	-0.0739335	0.15109	0.0247615	-0.213537	-0.213537	-0.416535	-0.0467568	0.425447	0.301573	-0.0141802	0.380947	-0.0469804	-0.10307	0.51367
ASV226	-0.7293	-0.353888	-0.202399	-0.452823	-0.37162	-0.221049	-0.298279	-0.411186	0.0326066	-0.351714	-0.462184	-0.00851549	-0.316121	-0.0152447	0.108666	0.162319	-0.528601	-0.470742	0.166189	-0.107462	-0.393502	0.101984	-0.0248494	0.0268242	0.295703	-0.103149	-0.145614	-0.342204	-0.0689396	-0.448313	-0.219044	0.318269	0.263893	-0.276781	0.377126	0.29566	0.0794252	-0.293719	-0.0037914	-0.0037914	-0.111391	0.163258	-0.182015	0.0301271	-0.236173	0.114958	-0.00557101	-0.114148	0.04216
ASV250	-0.167674	-0.0979102	-0.119718	-0.319094	-0.296401	0.0185574	0.165049	0.00868793	-0.184485	-0.380449	-0.528361	-0.20436	-0.0668899	-0.202684	-0.273365	-0.198119	0.529235	-0.23062	0.23451	-0.0931721	-0.23892	-0.188999	0.318293	-0.335308	-0.0362558	0.0553343	0.30079	-0.109704	-0.222189	-0.0388669	0.381294	-0.101243	-0.238984	0.187382	-0.177632	-0.0971147	0.0829131	0.0256361	-0.0616555	-0.0616555	-0.111641	0.0180099	0.268003	0.0427923	-0.0358944	-0.0732247	-0.167102	0.204286	0.213524
ASV27	-0.149958	-0.422262	0.160793	0.309498	0.00794418	-0.0896576	-0.274234	-0.0317965	0.00822695	0.260372	0.272502	-0.179956	-0.231046	0.030945	-0.27389	-0.437611	-0.365859	0.0367718	-0.287323	0.126056	-0.0973218	-0.0773425	-0.375627	-0.0451575	-0.488936	-0.277144	0.0935235	0.195841	0.102657	-0.153954	0.0259214	-0.256364	-0.118236	-0.0249934	-0.442499	-0.286389	-0.0853054	0.161007	-0.0650749	-0.0650749	0.262013	-0.370622	-0.407059	-0.11356	0.211496	-0.186666	0.00471241	0.108031	-0.393055
ASV232	-0.242333	-0.491166	-0.0834763	0.0759905	0.16304	-0.0146606	-0.0220084	-0.00668309	-0.0727392	-0.0808264	-0.125856	-0.627396	-0.386754	0.0827008	-0.584031	-0.505584	-0.0947092	-0.0397029	-0.369211	0.124299	0.0239487	-0.600441	-0.26126	0.0919127	-0.362705	-0.0224559	0.0414065	0.0147924	-0.0888747	0.0439269	0.0693752	-0.547158	-0.613829	-0.29033	-0.666639	-0.539955	-0.464337	0.230726	0.034361	0.034361	0.161697	-0.778545	-0.430589	0.102059	0.439739	-0.487459	-0.249386	0.18278	-0.437171
ASV267	-0.238273	-0.131625	-0.292512	-0.182612	-0.0509014	-0.11198	-0.10346	-0.150603	0.0159993	-0.372503	-0.247889	-0.359882	-0.265038	-0.212705	-0.0602249	0.111682	-0.395391	0.0257088	-0.428837	-0.0625479	0.391935	-0.0868561	-0.20135	-0.031606	0.127013	0.037851	-0.622364	0.205737	-0.248101	-0.0549445	-0.602074	0.0782954	-0.225621	0.0568888	0.195392	0.134767	0.0756167	0.196653	0.0555864	0.0555864	-0.194957	-0.13657	0.132154	0.119927	-0.227479	-0.013626	0.114906	-0.470475	-0.0591941
ASV105	-0.450196	-0.186453	-0.246264	-0.56024	-0.447075	-0.155285	-0.177925	-0.353462	-0.0164018	-0.528691	-0.224419	0.0653567	-0.189843	-0.0127307	0.153834	-0.111399	-0.478604	0.0219984	-0.0555092	0.16443	-0.12157	0.201619	-0.199334	0.165357	0.159807	-0.0281174	-0.260204	0.0969539	-0.0105322	-0.463693	-0.283076	0.45455	-0.0130283	-0.0148537	0.413037	0.333087	0.192646	-0.0763942	0.0781965	0.0781965	-0.237059	-0.128752	-0.00653857	0.049838	-0.177378	0.229551	0.288702	-0.232978	0.105218
ASV324	-0.371276	-0.517299	-0.416736	-0.380689	-0.348874	-0.0513244	0.0102941	-0.336085	-0.286749	-0.436027	-0.271935	-0.466383	-0.507506	0.00120401	-0.418339	-0.249856	-0.310279	0.107261	-0.403584	-0.0831148	-0.0786799	-0.291988	-0.435951	0.136479	-0.14938	0.0629907	-0.136457	0.0129648	-0.0321961	-0.0984203	-0.0640021	-0.192998	-0.569367	-0.363414	-0.119251	-0.113248	-0.346261	0.167414	0.0764543	0.0764543	-0.250231	-0.525755	-0.215846	0.188484	0.169554	-0.187251	-0.00915663	-0.0222154	-0.119746
ASV259	-0.470975	-0.642538	-0.275	-0.243435	-0.112832	0.082863	-0.00320538	-0.324942	-0.161422	-0.202736	-0.4562	-0.262564	-0.341495	0.167101	-0.371858	-0.0956696	-0.389217	0.142107	-0.310295	-0.0873439	-0.145779	0.0395471	-0.111251	-0.111738	-0.0319903	-0.365555	0.14983	-0.0878215	0.0422478	-0.111017	0.125721	-0.202568	-0.0980953	-0.201047	-0.0890504	-0.0287466	-0.0697136	0.191478	-0.249708	-0.249708	-0.199462	-0.108108	-0.168012	0.445542	-0.083201	-0.000866387	0.0174495	-0.133361	0.0395657
ASV71	-0.176298	-0.371506	-0.322799	-0.0610127	0.136415	-0.196977	-0.233567	-0.353171	-0.182511	-0.115101	-0.0596175	-0.348762	0.0913979	0.0560223	-0.289438	-0.278372	-0.0446416	0.24884	-0.346474	0.246154	0.250243	-0.102151	-0.158793	0.14847	0.0176399	0.0533993	-0.188083	0.525884	-0.172286	-0.260592	-0.166023	-0.351655	-0.350406	0.188474	-0.227964	-0.323732	-0.180155	0.305784	0.179715	0.179715	-0.299221	-0.478778	0.223445	0.409796	0.19295	-0.0490777	-0.142283	-0.20572	-0.0557003
ASV194	-0.173341	0.0369819	-0.135599	-0.111128	0.0159782	-0.328802	-0.301549	0.159031	0.0498597	-0.0611368	0.128292	-0.00244144	0.0435143	-0.411971	0.168807	0.289726	-0.396085	-0.0695979	-0.187316	-0.130062	0.311813	0.0191651	0.145581	-0.178198	0.0271906	-0.464431	-0.521859	-0.232534	-0.27737	0.439088	-0.589097	0.202386	0.346646	0.196623	0.215377	0.17363	0.309077	-0.0325258	-0.415384	-0.415384	0.359152	0.436297	-0.0575285	-0.508327	-0.514946	0.0162303	0.358573	-0.410178	-0.147259
ASV148	-0.817304	-0.587814	-0.52108	-0.656002	-0.562474	-0.196333	-0.175003	-0.413109	-0.46841	-0.426994	-0.286013	-0.095541	-0.335655	0.107508	0.0920806	0.0741779	-0.387025	-0.218466	0.0798284	0.0168774	-0.479058	-0.0823544	-0.0182086	0.18678	0.183462	-0.104846	-0.17039	-0.458275	0.0461521	-0.284371	-0.168031	0.0570852	-0.0767956	-0.447136	0.102119	0.279088	-0.04005	-0.340002	0.00406594	0.00406594	-0.119874	0.0497866	-0.426633	-0.0251729	-0.427729	-0.129709	0.245015	0.207166	-0.036277
ASV276	-0.0710596	0.186224	-0.264046	-0.152704	0.0161088	-0.0685376	0.0273816	0.31394	0.02167	-0.394886	-0.00374728	0.0734382	-0.0140954	-0.627344	0.136718	-0.0654117	-0.145579	-0.193878	-0.236858	-0.183193	0.338808	-0.0304832	0.168492	-0.352649	-0.269707	-0.467417	-0.424401	-0.362635	-0.179806	0.361335	-0.461849	0.182901	0.0498508	0.16057	0.0133814	0.195282	0.37505	-0.0427933	-0.539729	-0.539729	0.217378	0.1918	0.0924926	-0.533442	-0.457257	-0.0746172	0.441896	-0.349529	-0.128403
ASV107	-0.232355	-0.388966	0.119361	1.05512e-06	-0.281254	-0.0322834	-0.167546	-0.186852	-0.108325	0.178795	0.0477177	-0.0221426	0.0485933	0.274299	-0.0538737	-0.103973	-0.172867	0.252567	0.0642295	0.386871	-0.266055	0.10953	-0.0141075	0.0117996	-0.00730903	-0.229939	0.0703694	0.302042	0.155423	-0.318928	0.036134	-0.0384907	0.136515	0.337597	-0.169581	-0.00901757	0.177621	0.0423764	0.0181547	0.0181547	0.0348134	-0.0121392	-0.177927	0.121732	-0.205384	0.133	0.142417	0.181561	0.0573308
ASV185	-0.408819	-0.504362	-0.145454	-0.3431	-0.632342	0.00724551	-0.00732719	-0.455661	-0.458558	-0.00542128	-0.374687	-0.0288312	-0.0862911	0.0758091	-0.08337	0.225448	0.0701832	-0.216176	0.384369	0.00278399	-0.6516	-0.222259	0.112473	0.010767	0.196136	0.0296305	0.0741139	-0.345819	0.164353	-0.187672	0.0870647	-0.108404	0.179268	-0.0370172	-0.0844702	0.0142923	-0.282171	-0.297495	0.0316035	0.0316035	-0.182554	0.198432	-0.230411	0.120383	-0.176577	0.0433623	-0.232888	0.46243	0.218245
ASV93	0.281206	0.104162	-0.0447527	0.0581162	0.216618	-0.155889	-0.11339	0.105426	0.0118963	-0.192893	-0.203977	-0.208787	0.015029	-0.604654	-0.363908	-0.328726	0.226174	0.10615	-0.494318	-0.389098	0.560685	-0.0546173	-0.0946487	-0.532355	-0.385642	-0.100994	-0.0258375	0.28571	-0.383231	0.398227	0.00802256	-0.125656	-0.168352	0.378302	-0.0720897	-0.315686	0.0246946	0.426211	-0.261941	-0.261941	-0.0441626	-0.0292306	0.552494	-0.00169114	0.264246	0.0548096	-0.236402	-0.514097	0.0624587
ASV339	-0.603261	-0.180364	-0.430602	-0.614399	-0.329779	-0.591219	-0.499135	-0.193852	-0.234494	-0.486244	-0.145583	0.0892621	-0.052684	-0.10161	0.132862	-0.230142	-0.329972	0.0283474	-0.207415	-0.206742	-0.127199	-0.00027737	-0.108749	-0.139571	-0.121497	-0.395685	-0.22482	-0.468239	0.0910808	0.0949094	-0.203429	0.234651	0.274179	-0.198718	0.173262	0.120404	0.188244	-0.552181	-0.31125	-0.31125	0.0904619	0.233526	-0.144537	-0.384395	-0.299335	0.275177	0.233564	-0.177707	0.261446
ASV149	-0.394585	-0.610975	-0.124666	-0.22778	-0.689198	-0.186807	-0.2545	-0.702678	-0.453654	0.104818	-0.0505175	-0.29408	-0.223875	0.0702991	-0.148143	0.176459	-0.0707958	-0.360118	0.385629	0.21652	-0.613424	-0.328994	-0.266364	0.481212	0.296016	0.594154	-0.126832	0.210934	-0.106733	-0.597546	-0.111021	-0.177982	-0.255401	-0.130755	-0.0389779	-0.143257	-0.611513	-0.0213989	0.661772	0.661772	-0.279106	-0.323403	-0.266271	0.158344	0.24378	-0.234715	-0.420369	0.508105	-0.213776
ASV164	-0.443851	-0.416027	-0.276809	0.0735511	-0.194676	-0.371371	-0.548814	-0.305126	-0.251547	0.0783348	0.190776	0.138236	-0.0842399	-0.187244	0.0819641	-0.17385	-0.490174	-0.105859	-0.300876	-0.256508	-0.153424	0.296107	-0.319831	-0.289016	-0.357614	-0.461965	-0.159897	-0.0852099	0.190896	-0.263322	-0.235595	-0.0772765	0.30838	-0.0573781	-0.072929	0.0780412	0.213473	-0.245231	-0.239119	-0.239119	-0.0228956	0.243162	-0.0961226	-0.195599	-0.300329	0.14209	0.161295	-0.147006	-0.0385441
ASV310	-0.0111365	0.10465	-0.411232	-0.0982707	0.0379925	-0.555163	-0.391491	-0.054564	-0.147703	-0.226767	-0.00421868	-0.0772474	0.285756	-0.508752	-0.175831	-0.213285	0.161464	0.0941492	-0.38671	-0.396554	0.334211	-0.118428	-0.056541	-0.432072	-0.303881	-0.34333	-0.310796	-0.0867817	-0.111362	0.393646	-0.246992	-0.166258	0.170725	0.306965	-0.112191	-0.282675	0.0717223	-0.191632	-0.391541	-0.391541	-0.0478049	0.177171	0.487492	-0.33792	-0.0368629	0.281264	-0.0997593	-0.408843	0.313024
ASV180	-0.44114	-0.367482	-0.586537	-0.584818	-0.156007	0.073482	0.228523	-0.0704927	-0.244248	-0.652337	-0.51924	-0.171488	-0.208199	-0.312549	-0.323914	-0.149011	0.068793	-0.215021	-0.01561	-0.17979	-0.122845	0.0719872	0.365527	-0.202049	-0.0182643	-0.390205	0.306685	-0.345494	-0.38481	0.0490824	0.304319	-0.106834	-0.362796	-0.149838	-0.00839142	0.0872334	0.154611	0.288486	-0.449179	-0.449179	-0.170319	-0.0197022	0.185238	0.105965	-0.227463	-0.257507	0.264769	-0.136521	-0.0658952
ASV91	-0.514054	-0.367012	-0.11689	-0.0732509	-0.338561	-0.458488	-0.440122	-0.166623	0.0857236	-0.116067	-0.115665	-0.313335	-0.475324	-0.252619	-0.375571	-0.142082	-0.428082	-0.463428	-0.0975321	-0.445147	-0.383087	-0.147438	-0.333821	-0.227324	-0.296022	-0.290991	0.0525099	-0.344643	-0.121235	-0.0490729	0.0322573	-0.0617983	0.0576807	-0.331527	-0.0609423	-0.150328	-0.0800516	-0.174766	-0.190139	-0.190139	0.217767	-0.0161707	-0.269584	-0.430951	0.124121	-0.071279	-0.146936	-0.0254359	-0.182487
ASV130	-0.422081	-0.461964	-0.175855	-0.55465	-0.446528	-0.161928	-0.03865	-0.354871	-0.224259	-0.215356	-0.428165	-0.389664	-0.166333	0.127048	-0.337327	0.192424	-0.0286789	-0.070135	0.247538	0.150915	-0.380706	-0.460573	0.122858	0.284875	0.36577	0.08904	-0.00825678	-0.207741	-0.207702	0.0652893	0.0339111	-0.0870299	-0.108816	-0.0910199	0.00826922	-0.175832	-0.424846	-0.0110715	0.0802789	0.0802789	-0.0176513	-0.145535	-0.267483	0.0981696	0.0828035	-0.101341	-0.230378	0.236233	0.0375085
ASV44	-0.604554	-0.449728	-0.352643	-0.332298	-0.196901	-0.53261	-0.468961	-0.290701	-0.320016	-0.186807	-0.208771	-0.350793	-0.198041	-0.00999168	-0.197067	-0.124691	-0.202785	-0.191494	-0.178071	-0.177048	-0.198809	-0.522153	-0.174709	0.0176321	-0.0762888	-0.101485	-0.275965	-0.465003	0.00810808	0.142767	-0.232569	-0.258227	0.01688	-0.361681	-0.240355	-0.285382	-0.370104	-0.450586	-0.0518647	-0.0518647	0.12939	-0.0919425	-0.390003	-0.214134	0.0268218	-0.0940329	-0.259891	0.11732	-0.0122396
ASV224	-0.478786	-0.308433	-0.279036	-0.381576	-0.375266	-0.285182	-0.146631	-0.245989	0.0243586	-0.348009	-0.305034	-0.299721	-0.257987	-0.223535	-0.366454	-0.0305697	-0.145946	-0.46837	0.198881	-0.139449	-0.411428	-0.265521	0.00993424	0.0506931	0.0499698	-0.134599	0.0556819	-0.344908	-0.259461	-0.104852	0.052103	-0.0333824	-0.098337	-0.198578	-0.00441274	-0.141778	-0.201204	-0.0780162	-0.121545	-0.121545	0.0221563	-0.179644	-0.0971481	-0.236287	0.14068	-0.124864	-0.138875	0.0589335	-0.109438
ASV81	-0.260752	-0.424817	-0.32905	-0.136848	0.069324	-0.266234	-0.29697	-0.422821	-0.185127	-0.126131	-0.0755457	-0.391771	0.0744796	0.056592	-0.291196	-0.222183	-0.0952054	0.167852	-0.265469	0.298973	0.183443	-0.175033	-0.149947	0.24985	0.108862	0.104356	-0.241029	0.500894	-0.23422	-0.295972	-0.227473	-0.324688	-0.339545	0.164903	-0.18909	-0.33996	-0.257795	0.280796	0.240708	0.240708	-0.271305	-0.510564	0.155656	0.373463	0.219597	-0.0822226	-0.184932	-0.171016	-0.107029
ASV213	-0.598179	-0.526474	-0.526639	-0.548437	-0.396295	-0.344055	-0.216878	-0.425897	-0.465536	-0.429377	-0.338788	-0.366552	-0.262912	-0.0479563	-0.29909	-0.219438	-0.013384	-0.238697	-0.0381995	-0.102647	-0.348977	-0.477284	-0.141188	0.14678	-0.0235394	0.0972375	-0.0780825	-0.357807	-0.0747571	-0.0907816	-0.00442121	-0.272371	-0.334387	-0.409105	-0.213629	-0.2394	-0.456679	-0.255723	0.0809309	0.0809309	-0.152368	-0.325506	-0.233539	-0.0176938	0.145916	-0.20758	-0.235892	0.236232	-0.0262303
ASV13	-0.456248	-0.344388	-0.353834	-0.193155	-0.352872	-0.278643	-0.361145	-0.260785	-0.136367	-0.221059	-0.0815786	-0.0384569	-0.357548	-0.38484	0.0307117	0.176208	-0.662566	-0.143005	-0.349984	-0.433047	0.012387	0.352901	-0.26683	-0.308457	-0.0952402	-0.384023	-0.329181	-0.0817226	-0.147492	-0.0900839	-0.385915	0.191466	0.171314	-0.077608	0.361028	0.355294	0.325401	0.0486864	-0.268628	-0.268628	-0.0923122	0.386866	0.0342224	-0.170054	-0.483814	0.104438	0.32221	-0.453055	-0.060125
ASV52	-0.672407	-0.484934	-0.0286858	-0.213206	-0.349045	-0.147451	-0.263486	-0.0925061	-0.0319443	-0.158126	-0.171956	-0.316347	-0.602637	-0.0324409	0.0237883	0.136062	-0.644645	-0.395844	-0.0306182	0.00808153	-0.237493	-0.0716521	-0.12109	0.0261695	0.078188	-0.0856476	-0.259671	-0.162684	-0.230314	-0.241921	-0.323996	0.15671	-0.0937916	-0.291163	0.117258	0.272588	0.147426	0.0105868	0.0774065	0.0774065	0.257768	0.0356756	-0.553655	-0.189057	-0.385221	-0.318703	0.230949	0.0311614	-0.428913
ASV152	-0.787736	-0.618621	-0.479299	-0.458853	-0.216064	-0.354006	-0.337455	-0.229235	-0.432057	-0.403074	-0.253803	-0.284144	-0.405463	-0.0698576	-0.174097	-0.370733	-0.211267	-0.373401	-0.140435	-0.158538	-0.320877	-0.262518	-0.0828305	-0.0208143	-0.214758	-0.155075	0.0615326	-0.472709	-0.130162	-0.120457	0.0656086	-0.24175	-0.306869	-0.568194	-0.260859	-0.105522	-0.157655	-0.228573	-0.0795784	-0.0795784	0.0966226	-0.191608	-0.428507	-0.139584	-0.0605121	-0.384774	0.00803926	0.190586	-0.279423
ASV111	-0.430625	-0.634523	-0.691931	-0.375525	-0.421375	0.0474843	0.0136366	-0.443615	-0.663539	-0.372004	-0.137147	0.0383265	-0.226705	-0.27403	-0.144848	-0.258041	-0.175331	-0.0444564	-0.257577	-0.212029	-0.248887	0.178318	-0.172589	-0.132114	-0.308649	-0.287522	0.0721375	-0.173471	0.0828268	-0.255921	0.061709	-0.240587	-0.30606	-0.239565	-0.144918	0.115605	-0.0528904	0.0891739	-0.250713	-0.250713	-0.423851	-0.0801901	0.0162616	0.165094	-0.228372	-0.146339	0.24919	0.0246141	-0.0644769
ASV60	-0.768162	-0.549817	-0.115202	-0.31345	-0.310103	-0.233711	-0.346991	-0.17022	-0.134503	-0.216345	-0.25817	-0.345199	-0.605871	-0.0241718	0.0275587	0.106714	-0.600481	-0.440654	-0.0495623	-0.0434349	-0.230604	-0.116803	-0.106106	0.0446715	0.119687	-0.0103747	-0.244946	-0.216987	-0.284629	-0.237311	-0.299724	0.108678	-0.125526	-0.39589	0.127346	0.227711	0.0605905	-0.0362288	0.1286	0.1286	0.21926	0.0374037	-0.548715	-0.121505	-0.337171	-0.355644	0.131102	0.0294992	-0.418666
ASV195	-0.29851	-0.309299	0.114171	-0.30438	-0.285667	0.0395112	0.025507	-0.0760875	0.0318577	-0.230135	-0.350705	-0.351027	-0.422654	0.0657687	-0.196716	-0.0472253	-0.411138	0.00637969	-0.149824	0.17714	-0.0781183	-0.551672	-0.205143	0.144008	0.0056908	-0.0141769	-0.33154	-0.22685	0.0438151	0.137828	-0.329764	0.105852	-0.103748	-0.13642	-0.0881582	-0.0819122	-0.31942	-0.0577721	-0.0195794	-0.0195794	0.20433	-0.33739	-0.57884	-0.0513582	0.06599	-0.0940601	-0.075606	0.0786596	-0.123872
ASV272	-0.232147	0.217091	-0.196447	-0.115074	-0.0985185	-0.606869	-0.592808	0.041253	0.0912359	-0.263047	0.155994	0.255589	0.2226	-0.589055	0.274733	-0.208708	-0.181059	-0.228767	-0.131032	-0.230392	0.185175	0.320968	0.0148317	-0.445846	-0.248726	-0.434275	-0.342865	-0.0301567	-0.180897	-0.0568871	-0.396016	0.341409	0.426716	0.387479	0.222578	0.160029	0.607401	-0.284246	-0.336463	-0.336463	0.150922	0.408742	0.387466	-0.618977	-0.373138	0.318192	0.282731	-0.467193	0.117496
ASV215	-0.344585	-0.547551	-0.470869	-0.450914	-0.425327	-0.155695	-0.150867	-0.682143	-0.504254	-0.315713	-0.408763	-0.0268755	0.0556187	0.0321749	-0.337893	-0.384951	0.121089	0.182189	-0.104013	-0.0623557	-0.351884	-0.0136836	-0.194902	-0.0657219	-0.108562	-0.0645871	0.22821	0.0566255	0.200808	-0.353619	0.281425	-0.247957	-0.0824902	0.0309084	-0.154269	-0.244504	-0.307452	-0.0958331	-0.0356142	-0.0356142	-0.574673	-0.219867	0.245282	0.449062	0.237045	0.285341	-0.298302	0.0706346	0.431553
ASV106	-0.647944	-0.730097	-0.55452	-0.592487	-0.524252	-0.0468919	-0.13998	-0.703682	-0.593529	-0.394908	-0.538091	-0.0404501	-0.346236	-0.147578	-0.0965424	0.0537697	-0.257792	-0.253049	-0.0289971	-0.269291	-0.38948	0.174557	-0.104446	-0.0372837	0.143571	0.0268881	0.0854514	-0.168826	-0.111037	-0.419478	0.060881	-0.0394057	-0.123301	-0.326034	0.234264	0.200969	-0.185798	0.0534992	0.0260409	0.0260409	-0.520672	0.105544	0.0231015	0.435059	-0.15592	-0.0490567	-0.0860317	-0.0273988	0.055878
ASV4	-0.443276	-0.603356	-0.231034	-0.497071	-0.600475	-0.114918	-0.0819272	-0.562371	-0.457458	-0.121918	-0.406877	-0.258461	-0.137127	0.214903	-0.255914	0.130039	-0.0672485	0.071763	0.141427	0.122716	-0.48435	-0.415396	-0.0748794	0.217589	0.244438	0.0926659	-0.0811232	-0.187372	0.127636	-0.087788	-0.0268594	-0.160316	0.00124449	-0.0811262	-0.0894085	-0.151201	-0.492076	-0.199046	0.117169	0.117169	-0.216829	-0.102753	-0.301402	0.239008	0.0205259	0.0688245	-0.284154	0.337645	0.225542
ASV87	-0.316413	-0.261522	-0.322924	-0.397595	-0.0106379	0.0367457	-0.0321801	-0.104671	-0.153631	-0.446271	-0.325091	-0.0567165	-0.185866	-0.444094	0.060643	0.0550892	-0.257345	-0.191432	-0.170613	-0.0419908	0.290805	0.291346	0.21887	-0.133168	0.143899	-0.137768	-0.148064	0.124796	-0.566674	-0.0989572	-0.232151	0.190313	-0.211843	0.0991172	0.336287	0.304648	0.300756	0.500502	-0.155333	-0.155333	-0.13233	0.121283	0.233616	0.175998	-0.360429	-0.225207	0.314148	-0.465405	-0.272098
ASV39	-0.49763	-0.328776	-0.463761	-0.278075	-0.231338	-0.367298	-0.408906	-0.187123	-0.200612	-0.342785	-0.159159	-0.0349852	-0.317122	-0.492468	-0.00626936	0.0352425	-0.537834	-0.163365	-0.432571	-0.55689	0.104583	0.360801	-0.166063	-0.455206	-0.195147	-0.484977	-0.227772	-0.188926	-0.243997	0.0500386	-0.274842	0.132678	0.13867	-0.110903	0.312586	0.294263	0.384926	0.0438629	-0.409903	-0.409903	-0.0538762	0.445753	0.132984	-0.206729	-0.483974	0.0686496	0.320433	-0.531121	-0.0364437
ASV319	-0.349206	-0.200363	-0.571922	-0.0977423	0.0773947	-0.228382	-0.192847	-0.0881565	-0.196332	-0.370077	-0.230305	-0.163389	-0.104446	-0.549428	-0.107663	-0.0990712	-0.212814	-0.256739	-0.474516	-0.428425	0.281656	-0.105078	-0.0381962	-0.434286	-0.278115	-0.43875	-0.457105	-0.353832	-0.114692	0.170201	-0.470391	-0.209273	-0.0013216	-0.0448877	-0.155106	-0.0225385	0.100451	-0.109612	-0.4627	-0.4627	-0.110254	0.104417	0.187955	-0.163742	-0.328529	-0.050911	0.0781123	-0.414926	-0.0210655
ASV83	-0.490574	-0.682993	-0.147008	-0.343659	-0.546397	-0.145852	-0.108988	-0.349292	-0.26945	-0.113584	-0.203621	-0.601436	-0.518914	0.154217	-0.449233	0.0565614	-0.330033	-0.0477282	-0.0177232	0.128076	-0.391641	-0.480195	-0.263691	0.309991	0.0994548	0.12671	-0.0970194	-0.0160191	-0.157711	-0.0755769	-0.0523613	-0.210665	-0.400939	-0.270289	-0.152129	-0.175778	-0.448987	0.142616	0.222043	0.222043	0.0486504	-0.388145	-0.540367	0.0326288	0.104679	-0.318561	-0.113237	0.300012	-0.276263
ASV329	-0.725371	-0.504297	-0.32523	-0.381688	-0.507559	-0.51052	-0.5719	-0.309518	-0.379581	-0.240146	-0.043904	-0.0850624	-0.384986	-0.0930057	0.0853197	-0.147506	-0.557662	-0.155518	-0.249933	-0.237401	-0.293271	-0.0487111	-0.36024	-0.1217	-0.217818	-0.238694	-0.293905	-0.344092	0.102115	-0.126822	-0.298847	0.08662	0.120598	-0.344215	0.0439597	0.14973	0.0657842	-0.433045	-0.0799605	-0.0799605	0.117249	0.166994	-0.44345	-0.348262	-0.336953	0.0168535	0.17181	0.021809	-0.0532053
ASV58	-0.682096	-0.52298	-0.180024	-0.383887	-0.508207	-0.0514725	-0.213549	-0.26437	-0.269787	-0.30529	-0.341204	-0.0572261	-0.548988	-0.16119	0.166569	0.113987	-0.592404	-0.330874	-0.0817854	-0.15094	-0.258216	0.165594	-0.121954	-0.166812	0.0360412	-0.124994	-0.220889	-0.209156	-0.101998	-0.326784	-0.287333	0.268609	0.0261718	-0.232582	0.270998	0.458456	0.245273	-0.0489733	-0.0258045	-0.0258045	-0.0215967	0.265324	-0.33862	-0.018363	-0.538203	-0.117846	0.274124	-0.059056	-0.17377
ASV178	0.344917	-0.0340353	0.180519	0.100668	0.0951358	-0.117772	-0.0562159	0.17965	-0.0840651	0.132025	0.0956245	-0.404406	0.150344	-0.28995	-0.380792	-0.167294	0.266353	0.337433	-0.262182	0.219935	0.453056	-0.487739	0.0273227	-0.0824408	-0.194795	0.0100965	-0.221444	0.42487	-0.352587	0.537573	-0.176327	-0.268949	-0.250364	0.587105	-0.364661	-0.497272	-0.220831	0.461418	-0.0503699	-0.0503699	0.273552	-0.264153	0.0781082	-0.129101	0.226932	-0.16256	-0.174013	-0.076349	-0.164279
ASV206	0.0264789	-0.264263	-0.0518617	-0.0772162	-0.217105	0.0640518	0.0868997	-0.108003	0.0555501	-0.0889011	-0.0119234	-0.215699	0.0384544	-0.137442	-0.414443	-0.150047	-0.0606104	0.248181	-0.0425162	0.306337	0.00270332	0.0751383	0.0367134	0.00264217	-0.058855	-0.286595	0.102088	0.483521	-0.239641	-0.118648	0.0789889	-0.0766217	-0.218144	0.520426	-0.113653	-0.145805	0.11075	0.564694	-0.163654	-0.163654	-0.0804617	-0.291436	0.214614	0.101117	0.0408005	0.0101424	0.18424	-0.132462	-0.0838678
ASV262	-0.652242	-0.759411	-0.641345	-0.451147	-0.426873	-0.180414	-0.162838	-0.572966	-0.497524	-0.473741	-0.469356	-0.376129	-0.422597	-0.0951978	-0.45795	-0.322882	-0.213281	-0.109952	-0.319254	-0.26545	-0.313453	-0.157157	-0.313737	-0.106691	-0.19867	-0.126031	0.0427357	-0.154455	-0.00244723	-0.296666	0.0911648	-0.347548	-0.390673	-0.356238	-0.210537	-0.148323	-0.285299	0.00354202	-0.0721971	-0.0721971	-0.418501	-0.314066	-0.050307	0.287055	0.0602787	-0.105216	-0.139568	0.0122818	0.0370887
ASV315	-0.762075	-0.675141	-0.40787	-0.371475	-0.421818	-0.434709	-0.369075	-0.403178	-0.412371	-0.239688	-0.383483	-0.558127	-0.409762	-0.0301387	-0.36214	-0.0481056	-0.142857	-0.408362	-0.0215153	-0.184685	-0.429208	-0.5498	-0.132786	0.00862142	0.00720133	0.0364634	-0.156841	-0.388777	-0.143081	-0.0932402	-0.0996551	-0.365433	-0.219274	-0.393535	-0.288096	-0.252389	-0.394605	-0.283758	0.0968698	0.0968698	0.00863247	-0.15923	-0.381382	-0.0880754	-0.0135318	-0.283564	-0.316423	0.280792	-0.118266
ASV374	0.0129915	-0.161017	0.102185	0.111281	0.0645366	-0.54016	-0.623582	-0.12973	-0.257283	0.198579	0.202293	-0.135557	0.277345	-0.216469	-0.129033	-0.509088	0.176689	0.146674	-0.272499	0.129398	0.219265	-0.364913	-0.214438	-0.147073	-0.38248	0.0271172	-0.215118	0.33021	-0.0652134	0.119418	-0.200601	-0.270382	0.0653468	0.417743	-0.433819	-0.571851	-0.23606	-0.0926962	0.0892644	0.0892644	0.210967	-0.199034	0.0211177	-0.203613	0.327317	0.0547867	-0.392975	0.0181483	-0.023883
ASV115	-0.232467	0.0429373	-0.419716	-0.430458	-0.214972	-0.398966	-0.336322	-0.107107	-0.161464	-0.665793	-0.279215	0.0343854	-0.110882	-0.810501	0.0250494	-0.327862	-0.0598979	-0.254494	-0.347965	-0.465717	0.30549	0.194293	-0.10102	-0.506906	-0.29196	-0.145907	-0.25713	-0.000473835	-0.40443	0.0010066	-0.252016	0.276222	-0.0765836	0.177268	0.296985	0.141637	0.33553	0.0584754	-0.255497	-0.255497	-0.16888	0.173169	0.537538	-0.276866	-0.153611	0.121594	0.118133	-0.571062	0.0854233
ASV230	-0.145525	-0.107883	-0.348765	-0.371363	-0.129461	-0.530609	-0.346082	-0.20362	-0.223208	-0.342384	-0.242449	-0.236744	0.253912	-0.334935	-0.357247	-0.338235	0.321083	0.111723	-0.16443	-0.108947	0.119625	-0.289491	0.0584035	-0.230949	-0.134739	-0.154227	-0.079057	0.0499161	-0.25163	0.230876	0.00302185	-0.191414	-0.0320296	0.361817	-0.170635	-0.429489	-0.111868	-0.0539546	-0.196523	-0.196523	-0.083911	-0.0832843	0.412383	-0.125101	0.179151	0.19173	-0.26078	-0.189624	0.304695
ASV123	-0.321776	-0.221536	-0.245229	-0.535639	-0.169303	-0.382068	-0.213502	-0.0210891	-0.147588	-0.384006	-0.303875	-0.278318	0.14397	-0.0748404	-0.279429	-0.186454	0.14582	0.268474	-0.0578849	0.163655	0.0682288	-0.134289	0.325105	-0.149686	0.0787894	-0.344573	0.0325625	0.0682307	-0.363403	0.252683	0.0846025	-0.0253715	-0.0464681	0.398185	-0.0483501	-0.168719	0.221979	0.124078	-0.273654	-0.273654	0.125796	0.0562002	0.174723	-0.0770743	-0.199343	0.0895802	0.141895	-0.154957	0.19987
ASV237	-0.841665	-0.692496	-0.491814	-0.472118	-0.521786	-0.340442	-0.412726	-0.415405	-0.438254	-0.416721	-0.252769	-0.180943	-0.536642	-0.222024	-0.0673459	-0.194222	-0.555942	-0.3628	-0.230134	-0.271836	-0.354212	-0.0288489	-0.300808	-0.12149	-0.207613	-0.226087	-0.17148	-0.360555	-0.0552512	-0.292855	-0.200996	-0.00984128	-0.127021	-0.447383	0.00908987	0.156945	-0.00764895	-0.20298	-0.103766	-0.103766	-0.0544997	-0.00067281	-0.370788	-0.154396	-0.280157	-0.179465	0.148464	0.00277446	-0.20522
ASV236	-0.474811	-0.287361	-0.310088	-0.407667	-0.388108	-0.359317	-0.345548	-0.284319	-0.219084	-0.386289	-0.291867	-0.193402	-0.297655	-0.5106	-0.0281544	0.0391105	-0.339016	-0.425233	-0.133892	-0.264496	-0.0354622	-0.265808	-0.153855	-0.122004	-0.0280241	-0.0346079	-0.482976	-0.300009	-0.259718	0.0189762	-0.502413	0.128159	0.0185647	-0.0996102	0.148585	0.0462254	-0.134764	-0.15345	-0.0842938	-0.0842938	0.00662732	0.0568709	-0.101976	-0.292075	-0.143427	-0.0776136	-0.0800026	-0.186347	-0.121949
ASV370	-0.745942	-0.699842	-0.361078	-0.362271	-0.442653	-0.324062	-0.370179	-0.35043	-0.458458	-0.267887	-0.289969	-0.403156	-0.463812	0.0120793	-0.171416	-0.162835	-0.420151	-0.107627	-0.310721	-0.0953427	-0.248643	-0.369391	-0.297558	-0.0769201	-0.156847	-0.134624	-0.334392	-0.275946	0.0636976	-0.104327	-0.302327	-0.199385	-0.152278	-0.308399	-0.239231	-0.0499707	-0.168231	-0.26776	-0.00622387	-0.00622387	0.0223665	-0.111817	-0.495017	-0.0588063	-0.250728	-0.15604	-0.012855	0.136167	-0.0893961
ASV19	-0.262424	-0.254763	-0.392786	-0.102693	-0.0207284	-0.610764	-0.549537	-0.205751	-0.116948	-0.240743	-0.0486022	-0.429076	-0.0891465	-0.403844	-0.360609	-0.265467	-0.309894	0.133048	-0.672084	-0.295275	0.384602	-0.283787	-0.388757	-0.271527	-0.324578	-0.303039	-0.534928	0.0959341	-0.18914	0.267415	-0.491452	-0.226084	-0.0534213	0.143301	-0.157663	-0.348485	-0.097072	0.00380827	-0.236554	-0.236554	0.00944813	-0.151739	0.149676	-0.226538	0.0513257	0.112977	-0.115543	-0.490692	0.0250665
ASV212	-0.333603	-0.253339	-0.392066	-0.222874	-0.138876	-0.554964	-0.533896	-0.33573	-0.151389	-0.215354	-0.149227	-0.158433	0.169704	-0.453988	-0.182122	-0.0512605	-0.0356868	-0.109474	-0.134349	-0.176087	0.126883	0.208734	0.0816103	-0.304341	0.0353698	-0.253805	-0.155358	0.298938	-0.470079	-0.139969	-0.172811	-0.0622679	0.109501	0.443977	0.135578	-0.102944	0.252179	0.181723	-0.148693	-0.148693	-0.177271	0.218023	0.563032	-0.0383739	-0.170587	0.163696	-0.0405087	-0.446739	0.107462
ASV49	-0.698453	-0.757664	-0.553262	-0.343894	-0.359803	-0.550641	-0.563382	-0.604388	-0.484921	-0.222262	-0.21259	-0.375792	-0.264591	-0.198921	-0.394474	-0.250794	-0.237392	-0.276617	-0.207752	-0.259531	-0.317052	-0.204423	-0.291939	-0.042499	-0.159685	-0.106986	-0.0403199	-0.111387	-0.185876	-0.23983	-0.0303024	-0.378854	-0.184162	-0.275583	-0.20083	-0.302868	-0.343631	-0.0790035	0.00897581	0.00897581	-0.179606	-0.186333	-0.0940993	0.0147683	0.133172	-0.149477	-0.277489	0.0186505	-0.121713
ASV286	-0.677438	-0.567822	-0.395864	-0.212295	-0.489045	-0.17542	-0.269517	-0.30104	-0.318661	-0.29619	-0.161994	-0.159664	-0.405187	-0.316331	-0.034312	-0.118147	-0.433267	-0.424147	-0.119396	-0.136408	-0.30291	0.0471889	-0.166985	-0.221983	-0.205754	-0.260998	-0.249213	-0.159645	-0.066037	-0.431151	-0.296512	-0.0424373	-0.113936	-0.11293	-0.0974305	0.203852	0.193947	-0.0862623	-0.106783	-0.106783	-0.0884838	0.0206943	-0.181066	-0.166687	-0.436228	-0.180931	0.231251	0.0159993	-0.225409
ASV89	-0.586529	-0.718676	-0.398074	-0.450378	-0.649371	-0.327112	-0.324472	-0.535352	-0.523538	-0.264483	-0.162416	-0.281679	-0.344619	-0.136942	-0.330885	-0.285531	-0.223453	-0.171103	-0.0675572	-0.0584198	-0.481711	-0.278122	-0.33233	0.080681	-0.202893	-0.0254359	-0.00949722	-0.124057	-0.0301525	-0.256503	0.0137557	-0.207314	-0.268728	-0.233254	-0.203105	-0.187714	-0.368425	-0.0845779	0.0593049	0.0593049	-0.129793	-0.294649	-0.300737	-0.0745751	0.118268	-0.159258	-0.12377	0.257479	-0.129769
ASV320	-0.746095	-0.713801	-0.352971	-0.353277	-0.423267	-0.289312	-0.40973	-0.367208	-0.334929	-0.275351	-0.256082	-0.195558	-0.49296	-0.238636	-0.155685	-0.14224	-0.574912	-0.289032	-0.245537	-0.253939	-0.280156	0.0589797	-0.231708	-0.205272	-0.200072	-0.342743	-0.0725414	-0.22768	-0.144235	-0.217495	-0.134763	-0.0274295	-0.0385026	-0.275351	0.0166806	0.108967	0.0550472	-0.00210735	-0.195712	-0.195712	0.0110134	0.0760532	-0.307617	-0.0844675	-0.265732	-0.152043	0.130745	-0.0940457	-0.229384
ASV295	-0.771761	-0.788619	-0.480525	-0.346494	-0.397027	-0.227847	-0.30874	-0.432058	-0.431548	-0.408182	-0.404329	-0.400851	-0.6061	-0.166332	-0.319053	-0.333076	-0.470899	-0.257278	-0.42045	-0.27885	-0.248793	-0.214804	-0.395284	-0.194126	-0.314718	-0.18818	-0.152688	-0.248449	-0.0123212	-0.260822	-0.148732	-0.24722	-0.311698	-0.423523	-0.232181	-0.0593746	-0.177323	-0.0740225	-0.0895713	-0.0895713	-0.150166	-0.243067	-0.335636	0.0740073	-0.0932225	-0.219588	-0.0503312	-0.00388747	-0.177
ASV3	-0.275325	-0.310732	-0.426579	-0.098933	-0.0171833	-0.588581	-0.528112	-0.219379	-0.171596	-0.227142	-0.0445986	-0.43876	-0.0656434	-0.394879	-0.393289	-0.295787	-0.26907	0.139687	-0.662403	-0.262924	0.35725	-0.305294	-0.357464	-0.267621	-0.346837	-0.332122	-0.49899	0.0889081	-0.178766	0.261225	-0.456373	-0.297591	-0.0848641	0.152848	-0.236016	-0.386729	-0.121929	0.0195965	-0.25754	-0.25754	-0.000826177	-0.182209	0.138957	-0.201391	0.0498903	0.0759109	-0.116317	-0.441258	0.00860694
ASV145	-0.833092	-0.712227	-0.479754	-0.438499	-0.511894	-0.346965	-0.429911	-0.414874	-0.436011	-0.405439	-0.259288	-0.214206	-0.547347	-0.293551	-0.107334	-0.21571	-0.536898	-0.41647	-0.23406	-0.285544	-0.336834	-0.0414721	-0.297281	-0.157798	-0.237954	-0.220161	-0.165748	-0.320728	-0.117709	-0.302618	-0.202441	-0.0396509	-0.15645	-0.406252	-0.0208937	0.11986	-0.0153027	-0.142323	-0.102752	-0.102752	-0.0462349	-0.0202433	-0.33802	-0.162156	-0.251144	-0.219854	0.112396	-0.0105804	-0.254303
ASV29	-0.611872	-0.56316	-0.284489	-0.470819	-0.593524	-0.436743	-0.524133	-0.635801	-0.443257	-0.310815	-0.505542	-0.139038	-0.276356	-0.152923	-0.123328	-0.172303	-0.27524	-0.0969184	-0.223541	-0.309786	-0.287529	-0.123516	-0.372226	-0.266648	-0.0903551	0.000459694	-0.208414	-0.113807	0.0867995	-0.255234	-0.17738	0.0330639	0.171092	-0.0611336	0.0898081	-0.0429203	-0.179569	-0.3314	0.0392501	0.0392501	-0.282373	0.121066	-0.0364468	0.117804	-0.0378313	0.290909	-0.328895	-0.0682326	0.331803
ASV46	-0.786342	-0.66457	-0.674009	-0.657822	-0.454608	-0.298996	-0.264004	-0.387745	-0.532482	-0.676011	-0.482319	-0.251293	-0.472929	-0.330708	-0.237876	-0.360095	-0.283391	-0.260244	-0.324939	-0.348888	-0.224917	-0.0920945	-0.171036	-0.247476	-0.261702	-0.258066	-0.043177	-0.382492	-0.160834	-0.137051	-0.0228856	-0.108959	-0.313338	-0.387049	-0.0602138	0.047521	-0.0296824	-0.0865855	-0.238937	-0.238937	-0.190935	-0.0798195	-0.119288	-0.0227385	-0.198785	-0.176873	0.102173	-0.088453	-0.059695
ASV260	-0.65544	-0.758794	-0.515313	-0.464668	-0.52015	-0.302375	-0.24453	-0.509432	-0.602841	-0.308192	-0.384304	-0.519771	-0.292167	0.0036842	-0.384147	-0.130845	-0.0735734	-0.0550401	-0.151483	-0.0116171	-0.320283	-0.468194	-0.155704	0.0264498	-0.0112773	0.016607	-0.200891	-0.119061	-0.06401	-0.137263	-0.118687	-0.399245	-0.335501	-0.149282	-0.323581	-0.231758	-0.359357	-0.108176	0.090689	0.090689	-0.208609	-0.245991	-0.226117	0.136551	-0.0881643	-0.178846	-0.187645	0.236758	0.0195279
ASV95	-0.401796	-0.646656	-0.335719	-0.171807	-0.256073	-0.380785	-0.372723	-0.465801	-0.450413	-0.0862333	-0.0394878	-0.44411	0.024849	-0.00608067	-0.471256	-0.521397	0.13217	-0.00772648	-0.0975807	0.289206	-0.241152	-0.469565	-0.192833	0.150119	-0.216084	0.0480896	-0.0275077	0.261916	-0.082588	-0.315406	0.0183491	-0.550459	-0.405687	0.121096	-0.611134	-0.584846	-0.442208	0.0319146	0.194584	0.194584	-0.131552	-0.625743	-0.0850514	0.0971782	0.341496	-0.203683	-0.332821	0.299242	-0.134931
ASV55	-0.701792	-0.403691	-0.274512	-0.376582	-0.429153	-0.341782	-0.424999	-0.182722	-0.149638	-0.398474	-0.217739	-0.1012	-0.383161	-0.328157	0.107121	-0.0707867	-0.617639	-0.288356	-0.222464	-0.140404	-0.0989553	0.0684662	-0.142582	-0.26065	-0.123114	-0.366967	-0.416854	-0.218358	-0.135611	-0.196978	-0.476724	0.256117	0.120329	-0.0406357	0.160276	0.300478	0.349467	-0.168993	-0.217433	-0.217433	0.113425	0.200287	-0.227898	-0.315595	-0.531929	-0.000931314	0.331549	-0.234043	-0.128895
ASV117	-0.433523	-0.50981	-0.516173	-0.222076	-0.385325	-0.128783	-0.0777134	-0.323565	-0.296364	-0.343116	-0.408363	-0.264488	-0.232599	-0.607033	-0.451038	-0.0753493	0.000715787	-0.485423	-0.0342222	-0.407088	-0.260988	-0.00713149	0.0732225	-0.433763	-0.204112	-0.346742	0.0848595	-0.191467	-0.330027	-0.145089	0.0659027	-0.281027	-0.164495	0.0772433	-0.15871	-0.0872778	0.0163735	0.200968	-0.357804	-0.357804	-0.254373	0.0625145	0.299486	-0.0379886	-0.148492	-0.156939	-0.0763892	-0.108749	-0.0661078
ASV16	-0.0887131	-0.479146	-0.0308622	-0.0593145	-0.175723	-0.0841763	-0.166934	-0.374552	-0.248182	-0.0982832	-0.472195	-0.442501	-0.218537	-0.34703	-0.555975	-0.297361	0.0721068	-0.046358	-0.316992	-0.158411	0.0766701	-0.387539	-0.263916	-0.284104	-0.241362	0.115087	-0.0456297	0.278872	-0.222349	-0.00677545	-0.0222394	-0.327963	-0.248787	0.247162	-0.291068	-0.46998	-0.444252	0.339364	0.0358242	0.0358242	-0.211959	-0.324301	0.155053	0.315128	0.416302	-0.0488832	-0.584036	-0.102319	0.0048557
ASV256	-0.758916	-0.70497	-0.646676	-0.599607	-0.512684	-0.411189	-0.35301	-0.503569	-0.526867	-0.536023	-0.414066	-0.348356	-0.354083	-0.209943	-0.334105	-0.29735	-0.246299	-0.152252	-0.273386	-0.236427	-0.285829	-0.222222	-0.220901	-0.134725	-0.176222	-0.209594	-0.119721	-0.262209	-0.103251	-0.155047	-0.0752357	-0.212824	-0.248842	-0.259464	-0.14098	-0.109704	-0.169756	-0.141941	-0.140677	-0.140677	-0.215932	-0.153122	-0.113968	-0.00227471	-0.104105	-0.0806747	-0.0374232	-0.0140817	0.0313243
ASV171	-0.844828	-0.702166	-0.601167	-0.59807	-0.5494	-0.426913	-0.417937	-0.463504	-0.508115	-0.515302	-0.343787	-0.265717	-0.426043	-0.263639	-0.177523	-0.228939	-0.391148	-0.300704	-0.215628	-0.242563	-0.326289	-0.145476	-0.211787	-0.124113	-0.16286	-0.225576	-0.181799	-0.342856	-0.133179	-0.209527	-0.176436	-0.0875387	-0.174676	-0.3301	-0.0454624	0.0347274	-0.0715129	-0.193125	-0.132729	-0.132729	-0.109804	-0.0454277	-0.237774	-0.133578	-0.235207	-0.144979	0.0739326	-0.00716903	-0.0981028
ASV170	-0.542785	-0.512207	-0.209507	-0.368506	-0.563208	-0.13588	-0.184179	-0.436116	-0.179812	-0.390769	-0.494858	-0.375076	-0.441805	-0.350165	-0.245512	-0.0148638	-0.222423	-0.485195	0.0714129	-0.0598688	-0.27657	-0.120767	-0.112812	-0.0890127	0.0999821	0.165231	-0.164009	0.131012	-0.390159	-0.483696	-0.179655	0.0531972	-0.273227	0.0565341	0.103806	0.0579618	-0.0628025	0.204597	0.192686	0.192686	-0.230646	-0.160235	0.0464895	0.0990968	-0.0560527	-0.168268	-0.156109	-0.0323118	-0.162376
ASV234	-0.385723	-0.32305	-0.391589	-0.269558	-0.0373525	-0.406157	-0.391794	-0.197969	-0.104661	-0.523526	-0.392408	-0.24617	-0.221744	-0.616292	-0.428922	-0.612869	-0.129654	-0.251442	-0.48314	-0.428847	0.150585	-0.0854631	-0.212685	-0.50436	-0.506199	-0.368575	0.00202877	-0.08795	-0.302524	0.0118816	-0.0109306	-0.139437	-0.1668	0.0185672	-0.165856	-0.29998	0.0044231	0.110798	-0.389864	-0.389864	-0.0763501	-0.201451	0.279965	-0.113773	0.216474	-0.000754372	-0.177854	-0.432728	-0.0326985
ASV167	-0.292454	-0.498306	-0.0824578	-0.0753045	0.00509772	-0.451409	-0.488541	-0.408046	-0.116516	-0.0369024	-0.381109	-0.553613	-0.0294338	-0.183139	-0.59514	-0.324915	0.0578723	-0.0937287	-0.225036	-0.0191336	0.0501306	-0.464447	-0.149367	-0.134212	-0.0907602	0.030079	-0.058043	0.28276	-0.339902	-0.0425548	-0.0422963	-0.419999	-0.12418	0.253887	-0.349033	-0.661936	-0.441015	0.187679	0.0757386	0.0757386	-0.0547362	-0.370981	0.136604	0.212	0.485267	-0.0283946	-0.666439	-0.121898	-0.0139264
ASV15	-0.626901	-0.662111	-0.448269	-0.50185	-0.536035	-0.373969	-0.341514	-0.526696	-0.507448	-0.429025	-0.368316	-0.495269	-0.42143	-0.273666	-0.348518	-0.25961	-0.131162	-0.350074	-0.129499	-0.0971801	-0.272858	-0.482859	-0.295735	0.070319	-0.0896654	0.231581	-0.231481	-0.071643	-0.26341	-0.250166	-0.180691	-0.234546	-0.456821	-0.241801	-0.183787	-0.240415	-0.456413	-0.0264039	0.228105	0.228105	-0.181549	-0.40449	-0.188396	-0.00205548	0.170875	-0.29389	-0.300796	0.14888	-0.19638
ASV252	-0.445659	-0.42396	-0.244089	-0.297245	-0.613143	-0.476789	-0.409695	-0.303173	-0.370915	-0.176148	-0.0909091	-0.309669	-0.0409438	-0.13469	-0.225807	-0.200783	0.0287597	0.00149423	0.00331789	0.0860095	-0.297292	-0.240278	-0.098193	-0.150333	-0.120122	-0.100333	-0.196223	0.136467	-0.0793368	-0.183216	-0.126866	-0.141798	-0.063345	0.325401	-0.234625	-0.164388	0.0548298	-0.162226	0.0486221	0.0486221	-0.0130324	-0.0295852	-0.00177187	-0.235739	-0.199898	0.0710418	-0.0197426	0.18186	0.133897
ASV70	-0.811711	-0.638105	-0.560771	-0.550831	-0.484722	-0.509209	-0.510764	-0.41755	-0.440836	-0.518902	-0.323269	-0.240319	-0.422045	-0.319924	-0.185011	-0.327661	-0.433306	-0.262566	-0.335272	-0.333612	-0.23857	-0.121196	-0.292415	-0.232959	-0.281475	-0.299791	-0.195258	-0.342994	-0.107361	-0.140872	-0.191561	-0.0545446	-0.101879	-0.310355	-0.0418883	-0.00434316	-0.0249692	-0.232256	-0.206741	-0.206741	-0.0572178	-0.0196111	-0.203216	-0.204045	-0.186412	-0.0618292	0.0533826	-0.114282	-0.0563624
ASV221	-0.585198	-0.604046	-0.383123	-0.257101	-0.136634	-0.594114	-0.637298	-0.402098	-0.269354	-0.137551	-0.191116	-0.243726	-0.0147572	-0.269034	-0.35281	-0.264623	-0.203197	-0.130268	-0.214601	-0.183101	-0.109589	0.0201054	-0.0326324	-0.26434	-0.161606	-0.435818	0.0514696	0.0162582	-0.310345	-0.0818896	0.0093901	-0.2616	0.101988	0.116815	-0.138869	-0.294663	0.0121306	0.0569586	-0.264638	-0.264638	0.0031911	0.0669807	0.112766	-0.0402745	-0.0175971	0.0231101	-0.139594	-0.226251	-0.0319581
ASV90	-0.507398	-0.373937	-0.386945	-0.598018	-0.466496	-0.360233	-0.292276	-0.26298	-0.320278	-0.56185	-0.477019	-0.24957	-0.351664	-0.511614	-0.19219	-0.11717	-0.247614	-0.215414	-0.265087	-0.356843	-0.0201309	-0.227192	-0.123938	-0.298752	-0.135695	-0.17627	-0.287242	-0.304373	-0.286879	0.167503	-0.266412	0.10831	-0.0638007	-0.0574327	0.132262	0.0186431	-0.0500336	-0.055487	-0.2495	-0.2495	-0.0267391	0.0989821	-0.0173575	-0.211289	-0.162517	-0.00760822	-0.0233895	-0.244473	0.0366056
ASV126	-0.361065	-0.293023	-0.484148	-0.208259	-0.23527	-0.465574	-0.392816	-0.209329	-0.135924	-0.399365	-0.214168	-0.257743	-0.142221	-0.548818	-0.358961	-0.278559	-0.310511	-0.00639739	-0.553934	-0.43291	0.158958	-0.0930459	-0.27113	-0.505888	-0.420426	-0.567191	-0.358816	-0.134971	-0.0967505	0.178078	-0.340092	-0.12246	0.0647327	0.174612	-0.11702	-0.161844	0.119963	-0.0580434	-0.512274	-0.512274	-0.0756664	0.039668	0.23362	-0.280884	-0.158359	0.207495	0.0472666	-0.471606	0.152614
ASV359	-0.750671	-0.781801	-0.412395	-0.280231	-0.3911	-0.304383	-0.401722	-0.398662	-0.423945	-0.340034	-0.35573	-0.439148	-0.601166	-0.232547	-0.327225	-0.343242	-0.473009	-0.275266	-0.450569	-0.293124	-0.202158	-0.262128	-0.420384	-0.250634	-0.365778	-0.188259	-0.212009	-0.202863	-0.0574896	-0.207653	-0.210908	-0.259938	-0.277	-0.346199	-0.268254	-0.111373	-0.170178	-0.0680235	-0.0819134	-0.0819134	-0.0635192	-0.212565	-0.347952	-0.0130099	-0.0893911	-0.230432	-0.0906021	-0.0159516	-0.215805
ASV56	-0.770054	-0.631153	-0.625304	-0.587427	-0.477791	-0.481327	-0.454393	-0.457828	-0.447818	-0.573369	-0.363869	-0.22686	-0.359674	-0.370148	-0.253799	-0.364357	-0.334536	-0.263955	-0.29869	-0.335842	-0.244269	-0.0801032	-0.240238	-0.23602	-0.271618	-0.304434	-0.102864	-0.297419	-0.158067	-0.172869	-0.0964972	-0.0868369	-0.15256	-0.257105	-0.0415431	-0.0437369	-0.0406716	-0.150259	-0.233784	-0.233784	-0.151852	-0.0644596	-0.0601214	-0.137073	-0.116559	-0.0493389	0.0264599	-0.141419	-0.0212989
ASV201	-0.802734	-0.702085	-0.641983	-0.611698	-0.534279	-0.409901	-0.380356	-0.503076	-0.503633	-0.550421	-0.385744	-0.279248	-0.374696	-0.335218	-0.259222	-0.261007	-0.294145	-0.336374	-0.174671	-0.242944	-0.324344	-0.133372	-0.164049	-0.128417	-0.1529	-0.209184	-0.106503	-0.282631	-0.212796	-0.242924	-0.102115	-0.130714	-0.231138	-0.265577	-0.0580437	-0.0277921	-0.107954	-0.095956	-0.140337	-0.140337	-0.185256	-0.10382	-0.102902	-0.0763937	-0.144469	-0.155967	0.0134321	-0.0323315	-0.0943693
ASV281	-0.504797	-0.224137	-0.229111	-0.371929	-0.286632	-0.692849	-0.665557	-0.0940418	-0.213086	-0.317273	-0.0837122	-0.124403	-0.0731027	-0.524859	-0.0103806	-0.27844	-0.203442	-0.271291	-0.186287	-0.20108	0.0267921	-0.176436	-0.0529204	-0.328735	-0.265282	-0.305346	-0.330783	-0.209454	-0.306028	0.143608	-0.348121	0.108205	0.16819	0.146179	-0.0115775	-0.0981082	0.165008	-0.247216	-0.244717	-0.244717	0.302684	0.190167	-0.0492145	-0.577957	-0.204845	0.0146085	0.0362964	-0.199399	-0.0706543
ASV26	-0.73176	-0.671082	-0.64136	-0.569564	-0.497145	-0.466101	-0.426208	-0.502758	-0.4876	-0.546038	-0.37422	-0.288185	-0.339734	-0.372655	-0.337712	-0.359584	-0.253109	-0.247367	-0.277915	-0.317589	-0.258905	-0.118308	-0.235892	-0.215961	-0.255866	-0.249592	-0.0677712	-0.21825	-0.194218	-0.187609	-0.0484211	-0.169377	-0.222892	-0.209829	-0.0913192	-0.113758	-0.111207	-0.0750525	-0.187652	-0.187652	-0.208311	-0.120801	-0.00339043	-0.0734464	-0.0524129	-0.0758145	-0.0420151	-0.105682	-0.0201964
ASV94	-0.862917	-0.790697	-0.486755	-0.403549	-0.36928	-0.483189	-0.494506	-0.480816	-0.434953	-0.372353	-0.522376	-0.532762	-0.438232	-0.235722	-0.424799	-0.257181	-0.165608	-0.48157	-0.152508	-0.291417	-0.33848	-0.307427	-0.126227	-0.23123	-0.121942	-0.0829661	-0.0236947	-0.21346	-0.316765	-0.264575	-0.00448709	-0.355595	-0.259196	-0.269826	-0.24769	-0.241354	-0.203264	-0.0786093	0.00391338	0.00391338	-0.101508	-0.127844	-0.127815	0.0397183	-0.0170438	-0.263736	-0.308364	0.0556344	-0.137365
ASV326	-0.612708	-0.646525	-0.492159	-0.383219	-0.563783	-0.491738	-0.509889	-0.491995	-0.493686	-0.325778	-0.16259	-0.241056	-0.33542	-0.527032	-0.292494	-0.277052	-0.21239	-0.41697	-0.137389	-0.341967	-0.316938	-0.0255335	-0.263214	-0.221035	-0.288761	-0.120973	-0.0190248	-0.0522423	-0.325543	-0.271912	-0.0306445	-0.158404	-0.21402	-0.112406	-0.0574295	-0.106517	-0.100895	0.0529601	-0.0535674	-0.0535674	-0.137599	-0.039704	0.0317485	-0.202589	-0.00804757	-0.181887	-0.0857524	-0.0303222	-0.205134
ASV223	-0.489904	-0.385098	-0.413877	-0.371033	-0.352714	-0.265705	-0.219505	-0.0808592	-0.33234	-0.539315	-0.397572	-0.28404	-0.307261	-0.431711	-0.232375	-0.374124	-0.156068	-0.0380134	-0.45629	-0.282951	0.0653423	-0.152639	-0.112298	-0.546409	-0.410487	-0.410925	-0.254273	-0.182401	-0.104617	0.0958525	-0.210013	-0.0774593	-0.156474	0.109418	-0.201683	-0.000571121	0.24696	-0.0587618	-0.384106	-0.384106	-0.0178671	0.0476238	0.0412782	-0.191155	-0.370058	0.00344158	0.172639	-0.209533	0.0955723
ASV69	-0.678186	-0.566932	-0.564725	-0.585323	-0.425117	-0.55775	-0.464387	-0.394699	-0.467373	-0.511441	-0.373664	-0.356196	-0.200275	-0.292624	-0.315077	-0.337431	-0.13853	-0.106425	-0.283112	-0.197594	-0.144143	-0.323597	-0.138215	-0.200826	-0.195341	-0.243948	-0.212231	-0.236464	-0.178436	0.0202566	-0.159394	-0.187389	-0.143901	-0.0678478	-0.174944	-0.216688	-0.129197	-0.191882	-0.19118	-0.19118	-0.0702623	-0.0980331	-0.0460993	-0.152676	-0.0899297	-0.0184642	-0.0856635	-0.0756222	0.0816444
ASV144	-0.68868	-0.609008	-0.407682	-0.635014	-0.530689	-0.236205	-0.24175	-0.289746	-0.444947	-0.56211	-0.518582	-0.255426	-0.513108	-0.477917	-0.188545	-0.158412	-0.304986	-0.375745	-0.175049	-0.302666	-0.199994	-0.156007	-0.05811	-0.2769	-0.158989	-0.193833	-0.108576	-0.35778	-0.339156	-0.00326588	-0.126216	0.0534658	-0.196543	-0.206043	0.0624148	0.101199	-0.0204137	0.0445157	-0.225173	-0.225173	-0.00126016	0.0736528	-0.194414	-0.137715	-0.247513	-0.233531	0.0646292	-0.0834905	-0.173179
ASV214	-0.45755	-0.518091	-0.30433	-0.226381	-0.0939387	-0.316399	-0.36273	-0.353768	-0.181534	-0.292432	-0.455991	-0.446385	-0.112235	-0.356016	-0.400778	-0.211761	-0.0415778	-0.209332	-0.203585	-0.045451	0.0945016	-0.0909203	0.0500404	-0.271958	-0.00647718	-0.112757	-0.099924	0.308905	-0.508707	-0.236091	-0.116825	-0.240972	-0.211165	0.313678	-0.12684	-0.249317	0.0184672	0.351909	-0.0343704	-0.0343704	-0.180731	-0.141656	0.321998	0.233925	-0.00304205	-0.10438	-0.230264	-0.290738	-0.0795675
ASV6	-0.38524	-0.439642	-0.192963	-0.260156	-0.327452	-0.425094	-0.427247	-0.403092	-0.146311	-0.264375	-0.312989	-0.347294	0.00977329	-0.23887	-0.426786	-0.407268	0.0584393	-0.0647989	-0.066598	0.10077	-0.1246	-0.110361	-0.0700725	-0.199142	-0.106713	-0.0916898	0.0167439	0.409457	-0.309208	-0.359668	0.0332257	-0.159959	-0.139567	0.452175	-0.186674	-0.340922	0.00679986	0.1785	0.0372116	0.0372116	-0.169536	-0.259133	0.316133	0.0915481	0.162533	0.103134	-0.252266	-0.106747	0.0971706
ASV137	-0.509099	-0.637293	-0.253494	-0.0474471	-0.239678	-0.341409	-0.471971	-0.283464	-0.264561	-0.24617	-0.255354	-0.434714	-0.537162	-0.579046	-0.441173	-0.482876	-0.34164	-0.424228	-0.478682	-0.400021	-0.0238813	-0.1739	-0.425323	-0.445943	-0.557934	-0.183433	-0.104414	0.0398507	-0.308754	-0.180188	-0.139432	-0.274278	-0.313527	-0.0997242	-0.296753	-0.259341	-0.110386	0.213217	-0.123044	-0.123044	0.00788056	-0.243781	-0.0706205	-0.122642	0.131528	-0.284753	-0.214526	-0.182491	-0.367499
ASV82	-0.559069	-0.589869	-0.617595	-0.524188	-0.174138	-0.484687	-0.468394	-0.361623	-0.569947	-0.532924	-0.321692	-0.276595	-0.111892	-0.522527	-0.309399	-0.550016	0.00736852	-0.141448	-0.393571	-0.193032	0.099967	-0.126721	-0.0505138	-0.289213	-0.327278	-0.216874	-0.0525258	0.0118873	-0.426018	-0.0347928	-0.0441617	-0.273303	-0.344489	0.0359613	-0.214066	-0.269527	-0.0627943	0.162383	-0.201445	-0.201445	-0.139636	-0.170974	0.199662	-0.000449189	0.0104044	-0.197716	-0.0688538	-0.228742	-0.122508
ASV168	-0.543852	-0.352132	-0.557501	-0.444316	-0.23338	-0.531142	-0.48226	-0.212689	-0.391537	-0.576935	-0.340523	-0.235414	-0.148983	-0.758671	-0.16631	-0.353726	-0.0208225	-0.405761	-0.298713	-0.367233	0.137195	-0.0684028	0.0254859	-0.482569	-0.289216	-0.237518	-0.243775	-0.10199	-0.513347	-0.0123703	-0.244061	-0.0808086	-0.18012	0.132019	-0.0492459	-0.0804756	0.179189	0.0480576	-0.259724	-0.259724	-0.0596271	0.0905578	0.321162	-0.265484	-0.217421	-0.143561	0.00340489	-0.34247	-0.0980534
[truncated: 101 more columns]

## Sheet: liver.corr.fdr
	freq__lineages__3_CD19+B220+ B cells	freq__lineages__20_CD19-TCRb-CD3-NK1.1- cells	freq__TCRb+CD3+ T cells__2_CD8+Tcells	freq__lineages__NK cells	freq__CD19-TCRb-CD3-NK1.1- cells__13_1,13,14,19	freq__manual__CD4+Tcells	freq__TCRb+CD3+ T cells__CD4+Tcells	freq__lineages__CD4+Tcells	freq__lineages__8_CD19-TCRb-CD3-NK1.1- cells	freq__manual__CD62L-CD11b+NK	freq__lineages__24_CD19+B220+ B cells	freq__CD19-TCRb-CD3-NK1.1- cells__16_16	freq__manual__IgD-IgM+	freq__manual__CD4+TEMra	freq__TCRb+CD3+ T cells__5_DN Tcells	freq__manual__CD8+TEMra	freq__CD19-TCRb-CD3-NK1.1- cells__2_2,8	freq__CD19-TCRb-CD3-NK1.1- cells__1_1,13,14,19	freq__TCRb+CD3+ T cells__18_CD8+Tcells	freq__TCRb+CD3+ T cells__14_CD4+Tcells	freq__CD19-TCRb-CD3-NK1.1- cells__1,13,14,19	freq__lineages__16_CD19-TCRb-CD3-NK1.1- cells	freq__CD19-TCRb-CD3-NK1.1- cells__18_18	freq__TCRb+CD3+ T cells__4_CD4+Tcells	freq__lineages__15_CD19+B220+ B cells	freq__lineages__1_CD19-TCRb-CD3-NK1.1- cells	freq__CD19-TCRb-CD3-NK1.1- cells__8_2,8	freq__CD19-TCRb-CD3-NK1.1- cells__12_12,15	freq__CD19-TCRb-CD3-NK1.1- cells__9_4,9	freq__lineages__4_CD8+Tcells	freq__CD19-TCRb-CD3-NK1.1- cells__2,8	freq__CD19-TCRb-CD3-NK1.1- cells__11,3	abso__lineages__14_CD19-TCRb-CD3-NK1.1- cells	abso__lineages__22_CD4+Tcells	freq__CD19-TCRb-CD3-NK1.1- cells__11_11,3	freq__CD19-TCRb-CD3-NK1.1- cells__20_17,20,5	freq__CD19-TCRb-CD3-NK1.1- cells__14_1,13,14,19	freq__lineages__6_NK cells	freq__CD19-TCRb-CD3-NK1.1- cells__15_12,15	freq__CD19-TCRb-CD3-NK1.1- cells__12,15	freq__manual__TCRb+CD3+ T cells	freq__TCRb+CD3+ T cells__3_CD4+Tcells	freq__TCRb+CD3+ T cells__6_CD8+Tcells	freq__CD19-TCRb-CD3-NK1.1- cells__7_7	freq__lineages__19_CD4+Tcells	freq__CD19-TCRb-CD3-NK1.1- cells__17,20,5	freq__lineages__5_CD19-TCRb-CD3-NK1.1- cells	freq__TCRb+CD3+ T cells__16_CD4+Tcells	freq__manual__CD62L-CD11b-NK
ASV72	0.559412	0.318466	0.95481	0.904453	0.747323	0.665799	0.550259	0.682877	0.812919	0.983056	0.95681	0.904616	0.999583	0.984189	0.872749	0.83045	0.997175	0.999814	0.992067	0.973822	0.934568	0.967825	0.987379	0.982211	0.978046	0.973305	0.999834	0.935084	0.965053	0.907483	0.999833	0.947374	0.996013	0.888662	0.922484	0.885496	0.991134	0.998985	0.999583	0.999583	0.997149	0.968819	0.999834	0.999293	0.999583	0.999583	0.960213	0.989867	0.999583
ASV323	0.381594	0.476575	0.684922	0.550259	0.54088	0.570036	0.490677	0.568265	0.402908	0.74049	0.959134	0.976009	0.983914	0.902808	0.994202	0.671157	0.983936	0.988232	0.951056	0.999834	0.968819	0.983914	0.941232	0.983614	0.947671	0.999583	0.945169	0.983914	0.980891	0.837314	0.949642	0.993739	0.963122	0.989867	0.983936	0.987379	0.997188	0.974677	0.987207	0.987207	0.956822	0.974677	0.999583	0.994489	0.989867	0.999833	0.997188	0.999583	0.999583
ASV50	0.305346	0.432058	0.604722	0.642588	0.431942	0.658495	0.650062	0.541611	0.687877	0.748348	0.903891	0.957926	0.955552	0.886585	0.957239	0.917007	0.935372	0.969186	0.954369	0.967394	0.929631	0.983914	0.938358	0.94949	0.956822	0.950055	0.943118	0.989086	0.996222	0.923871	0.947671	0.991436	0.999583	0.999583	0.991282	0.992448	0.9988	0.957926	0.985583	0.985583	0.949629	0.9988	0.999583	0.987207	0.972807	0.987207	0.997357	0.992519	0.983936
ASV229	0.299337	0.205828	0.794829	0.569468	0.73222	0.537753	0.441938	0.506452	0.494918	0.880754	0.925725	0.878025	0.95481	0.966828	0.947671	0.821207	0.963223	0.988934	0.947671	0.999583	0.967825	0.925475	0.941232	0.999583	0.983614	0.998985	0.962485	0.990021	0.947671	0.945169	0.967892	0.963223	0.948876	0.9988	0.973826	0.941232	0.934855	0.996222	0.978944	0.978944	0.985583	0.947671	0.978046	0.998088	0.993739	0.987207	0.952744	0.999583	0.991208
ASV177	0.312867	0.665799	0.600003	0.47957	0.687877	0.600341	0.679263	0.854977	0.900921	0.488063	0.892001	0.916098	0.910081	0.79535	0.967825	0.95142	0.777792	0.983914	0.859672	0.960024	0.999583	0.986865	0.955739	0.95681	0.979518	0.930989	0.806045	0.988742	0.932292	0.991765	0.827127	0.99188	0.987379	0.999583	0.988742	0.999583	0.988742	0.996222	0.962903	0.962903	0.991765	0.999583	0.999814	0.957839	0.938996	0.999583	0.979279	0.899219	0.999814
ASV378	0.910081	0.671157	0.999583	0.69831	0.547061	0.978944	0.941433	0.834587	0.859672	0.916905	0.877217	0.974442	0.961929	0.947671	0.979279	0.925475	0.980551	0.988742	0.983914	0.963223	0.992067	0.989867	0.973659	0.987241	0.991436	0.990796	0.985501	0.853024	0.949954	0.947671	0.983914	0.974602	0.975097	0.85079	0.996588	0.999583	0.999293	0.94213	0.983936	0.983936	0.984189	0.979279	0.999583	0.978944	0.999814	0.997215	0.995118	0.9988	0.999583
ASV239	0.251227	0.503013	0.332818	0.476575	0.899219	0.655103	0.728255	0.913189	0.610171	0.456228	0.832656	0.947671	0.947671	0.698661	0.955552	0.822855	0.967825	0.972306	0.832656	0.899478	0.999583	0.999583	0.999583	0.804913	0.922484	0.798013	0.985782	0.951013	0.904766	0.999833	0.988742	0.980891	0.967892	0.996222	0.989867	0.999293	0.971831	0.999583	0.868668	0.868668	0.989867	0.989867	0.988742	0.98216	0.910081	0.989751	0.979279	0.943198	0.999583
ASV88	0.259032	0.330986	0.596592	0.858035	0.754125	0.440534	0.469604	0.66133	0.687877	0.913942	0.974478	0.885496	0.974442	0.943377	0.902048	0.800242	0.967892	0.952269	0.957926	0.987379	0.925475	0.941288	0.947671	0.979509	0.934523	0.951285	0.969757	0.991299	0.983914	0.939611	0.977791	0.902721	0.978944	0.999293	0.893983	0.92058	0.977991	0.960024	0.996027	0.996027	0.990427	0.960024	0.991282	0.967825	0.999583	0.991436	0.981494	0.996222	0.997062
ASV5	0.382507	0.515981	0.65831	0.587898	0.787936	0.627408	0.695622	0.941232	0.518378	0.729679	0.938996	0.957926	0.967892	0.832092	0.947671	0.684922	0.999583	0.979279	0.947671	0.957386	0.96762	0.98189	0.999583	0.863356	0.853996	0.889828	0.999583	0.960024	0.947671	0.999583	0.997188	0.967825	0.973659	0.999834	0.947671	0.976163	0.990624	0.987207	0.938996	0.938996	0.998985	0.9988	0.999583	0.947671	0.962485	0.98427	0.996222	0.999583	0.999583
ASV163	0.168719	0.178717	0.711804	0.638341	0.503561	0.670749	0.636146	0.496044	0.504271	0.84536	0.859672	0.904766	0.923871	0.95681	0.926102	0.825118	0.982211	0.925475	0.986708	0.983914	0.787936	0.91708	0.945169	0.985583	0.95967	0.999583	0.992054	0.980392	0.988742	0.885758	0.99858	0.947671	0.962485	0.976675	0.947671	0.949629	0.938358	0.95681	0.99445	0.99445	0.971264	0.961057	0.973822	0.999583	0.998985	0.988241	0.945169	0.967825	0.999583
ASV42	0.46472	0.105928	0.868668	0.935753	0.703507	0.931067	0.841161	0.539644	0.802712	0.963223	0.938358	0.743926	0.882541	0.983914	0.821525	0.957922	0.867306	0.995294	0.938996	0.999583	0.951056	0.973829	0.909364	0.997188	0.985583	0.987648	0.969591	0.949629	0.973826	0.856677	0.967825	0.933268	0.939611	0.998828	0.960024	0.967825	0.965053	0.963293	0.99231	0.99231	0.95681	0.934523	0.983914	0.962903	0.999583	0.983914	0.985583	0.999583	0.979279
ASV132	0.687877	0.452219	0.963223	0.883366	0.476268	0.827958	0.658441	0.358408	0.818066	0.985583	0.938358	0.978046	0.999583	0.989867	0.957926	0.961057	0.968867	0.997389	0.997389	0.98934	0.8971	0.991299	0.947671	0.989867	0.999583	0.996295	0.979279	0.940753	0.999583	0.803675	0.979279	0.995355	0.982249	0.890633	0.995432	0.968057	0.979509	0.99056	0.988742	0.988742	0.941232	0.997175	0.997188	0.975371	0.999814	0.938996	0.945169	0.999583	0.947671
ASV298	0.624237	0.370844	0.974677	0.907874	0.494918	0.776263	0.605478	0.345242	0.856071	0.996222	0.943377	0.951469	0.998985	0.999583	0.943198	0.962903	0.970982	0.999834	0.999583	0.979509	0.83206	0.973659	0.947671	0.999583	0.999814	0.999583	0.983933	0.944223	0.999834	0.761205	0.984739	0.983914	0.987379	0.929327	0.983914	0.947671	0.95681	0.987207	0.973826	0.973826	0.95681	0.983914	0.999583	0.979279	0.993406	0.95681	0.905665	0.985583	0.967739
ASV127	0.563787	0.448465	0.935372	0.873512	0.640538	0.907396	0.938358	0.947671	0.902272	0.886605	0.947671	0.707742	0.753994	0.926102	0.717589	0.818066	0.961057	0.945017	0.973572	0.992999	0.906368	0.743926	0.947374	0.987207	0.871353	0.971472	0.996222	0.970814	0.967394	0.997062	0.999583	0.949642	0.866277	0.983914	0.866277	0.93498	0.947671	0.999583	0.988742	0.988742	0.983914	0.859672	0.886773	0.938358	0.989751	0.928114	0.991436	0.967548	0.941433
ASV253	0.669684	0.454751	0.947671	0.88693	0.47721	0.805413	0.640619	0.331424	0.798013	0.985583	0.938996	0.985583	0.999814	0.989382	0.962903	0.963223	0.970814	0.9988	0.996729	0.997188	0.888347	0.9988	0.947671	0.983914	0.999583	0.989867	0.979509	0.947671	0.998526	0.79535	0.980503	0.991998	0.97076	0.899378	0.996222	0.974171	0.983936	0.983914	0.993739	0.993739	0.923965	0.999583	0.989867	0.974677	0.999583	0.917007	0.947671	0.999583	0.937383
ASV162	0.330986	0.188476	0.794829	0.79535	0.686707	0.742303	0.730913	0.57475	0.79535	0.938996	0.871348	0.828118	0.925475	0.974442	0.787936	0.949642	0.925475	0.978944	0.957892	0.974478	0.892001	0.898443	0.942306	0.987379	0.975795	0.954369	0.983914	0.968214	0.990624	0.983914	0.987207	0.938833	0.992067	0.984762	0.956204	0.934855	0.911272	0.983914	0.986708	0.986708	0.988742	0.973826	0.960024	0.999583	0.998985	0.999583	0.947671	0.999518	0.999583
ASV175	0.178717	0.516287	0.299337	0.706977	0.810998	0.411721	0.483427	0.729679	0.604721	0.691785	0.957926	0.95681	0.982211	0.841161	0.968739	0.830646	0.967825	0.947671	0.926149	0.941232	0.967825	0.990624	0.969591	0.935084	0.929706	0.911272	0.949033	0.967133	0.979518	0.947785	0.960024	0.956452	0.988742	0.991998	0.967825	0.984983	0.997188	0.939611	0.967394	0.967394	0.970982	0.999583	0.990624	0.96066	0.949642	0.999583	0.999583	0.986077	0.999293
ASV290	0.451203	0.530636	0.557951	0.887566	0.854977	0.812919	0.888817	0.943803	0.860172	0.831106	0.940391	0.938651	0.96126	0.830646	0.827803	0.868668	0.979279	0.960024	0.945169	0.920587	0.947671	0.987207	0.997175	0.800693	0.832092	0.550259	0.999814	0.925475	0.983614	0.999583	0.999583	0.929631	0.989867	0.999833	0.910081	0.971424	0.989086	0.989867	0.738678	0.738678	0.999583	0.999583	0.999583	0.947671	0.95481	0.996222	0.990796	0.993372	0.999583
ASV254	0.0960015	0.530092	0.61294	0.65831	0.671824	0.476575	0.557341	0.743926	0.89261	0.704781	0.831113	0.907483	0.947671	0.941232	0.947671	0.946009	0.95681	0.863842	0.990179	0.95681	0.885758	0.983445	0.989867	0.947671	0.989867	0.946142	0.978046	0.959063	0.959134	0.910081	0.983442	0.987379	0.999583	0.995118	0.991436	0.991299	0.992101	0.938996	0.987207	0.987207	0.987379	0.999583	0.999583	0.970982	0.957926	0.999583	0.993739	0.997148	0.992054
ASV176	0.592985	0.395681	0.929635	0.884115	0.504271	0.804078	0.640619	0.309023	0.735371	0.983914	0.910081	0.989751	0.999583	0.990225	0.960725	0.960024	0.985583	0.999814	0.999583	0.999834	0.831113	0.999583	0.963697	0.970814	0.9988	0.983914	0.996222	0.972306	0.996222	0.754125	0.996588	0.983914	0.965171	0.930989	0.989867	0.973659	0.988236	0.972306	0.999583	0.999583	0.899378	0.998985	0.985583	0.966828	0.998377	0.920587	0.939611	0.997357	0.915235
ASV268	0.454751	0.354318	0.525474	0.767673	0.962485	0.510255	0.480997	0.736127	0.570036	0.917007	0.963697	0.941232	0.998985	0.943803	0.941232	0.868668	0.967394	0.997389	0.810608	0.980551	0.999583	0.987207	0.982346	0.967133	0.956822	0.901817	0.974819	0.999814	0.953416	0.999583	0.977991	0.917007	0.989867	0.999583	0.963223	0.941232	0.989867	0.999583	0.962903	0.962903	0.988742	0.998828	0.998985	0.999583	0.989751	0.999583	0.996982	0.962903	0.999583
ASV207	0.332522	0.287553	0.781971	0.570638	0.517801	0.859672	0.77464	0.331424	0.661272	0.887566	0.604722	0.96869	0.955719	0.97377	0.947671	0.983914	0.941433	0.989867	0.974677	0.955739	0.888347	0.991998	0.96126	0.960024	0.999583	0.974442	0.989751	0.983914	0.999583	0.945169	0.989867	0.991998	0.987568	0.999583	0.9988	0.993739	0.967825	0.975849	0.989867	0.989867	0.902048	0.989867	0.999834	0.960024	0.988742	0.963122	0.947959	0.993406	0.945169
ASV68	0.131396	0.365703	0.668061	0.832656	0.691785	0.513867	0.600372	0.722646	0.859672	0.885496	0.926102	0.804078	0.93188	0.95681	0.862454	0.91708	0.961598	0.849452	0.988934	0.967825	0.805413	0.900749	0.963223	0.979509	0.965703	0.96126	0.983914	0.947671	0.980392	0.941232	0.988742	0.930594	0.983614	0.973572	0.932798	0.943803	0.971598	0.938996	0.996027	0.996027	0.997329	0.97076	0.977361	0.961271	0.999583	0.987379	0.965053	0.987207	0.997357
ASV78	0.105928	0.149108	0.747323	0.724652	0.793796	0.570036	0.592985	0.612622	0.702124	0.916088	0.832656	0.730547	0.917007	0.984189	0.811645	0.907756	0.979136	0.903366	0.988742	0.981639	0.816776	0.832092	0.973822	0.993739	0.984189	0.990586	0.999583	0.957744	0.962485	0.95681	0.999583	0.885496	0.965053	0.947671	0.926102	0.888347	0.894707	0.967622	0.999583	0.999583	0.997188	0.95696	0.948007	0.999583	0.989751	0.96762	0.902048	0.97377	0.990796
ASV143	0.305346	0.68425	0.476575	0.251227	0.6901	0.813972	0.864778	0.888662	0.687877	0.205828	0.736212	0.953781	0.767024	0.680796	0.991299	0.93498	0.872749	0.96213	0.80674	0.887566	0.999583	0.988742	0.960024	0.941232	0.962903	0.972323	0.886605	0.938824	0.93498	0.999583	0.905629	0.983936	0.947671	0.95681	0.975849	0.978944	0.996222	0.991998	0.964198	0.964198	0.982136	0.999583	0.999359	0.977991	0.929327	0.990796	0.974442	0.92758	0.999583
ASV139	0.55732	0.371302	0.93498	0.904616	0.526137	0.759315	0.597057	0.296787	0.767673	0.989867	0.926102	0.983614	0.999583	0.998985	0.953781	0.963293	0.983914	0.999583	0.999814	0.999583	0.790799	0.997188	0.960024	0.982346	0.999583	0.986865	0.993739	0.974442	0.992448	0.730547	0.996027	0.974677	0.963223	0.943363	0.985583	0.961421	0.979279	0.962794	0.995118	0.995118	0.911958	0.999583	0.991282	0.967825	0.999583	0.926102	0.919537	0.991282	0.924781
ASV31	0.183204	0.258596	0.881728	0.917989	0.649167	0.859672	0.650062	0.504271	0.748457	0.961057	0.955739	0.952744	0.947671	0.983831	0.989112	0.947671	0.921554	0.865169	0.999583	0.991998	0.808674	0.983914	0.95681	0.999583	0.992448	0.999583	0.96066	0.9988	0.993739	0.456228	0.947671	0.974677	0.988742	0.9988	0.967394	0.993938	0.987207	0.974442	0.96762	0.96762	0.967825	0.96917	0.966285	0.997862	0.983614	0.985583	0.983831	0.973826	0.979509
ASV181	0.851197	0.865762	0.754125	0.747323	0.78724	0.563787	0.639557	0.939611	0.649167	0.738678	0.999583	0.960024	0.955881	0.547061	0.982729	0.68962	0.971663	0.997165	0.761419	0.959212	0.987207	0.962903	0.850125	0.967825	0.76274	0.997357	0.885758	0.997188	0.943678	0.9988	0.916473	0.999583	0.91264	0.999583	0.991282	0.979518	0.991765	0.999583	0.997414	0.997414	0.999814	0.967825	0.999583	0.859672	0.999583	0.985583	0.996222	0.972306	0.974677
ASV196	0.235008	0.609305	0.188476	0.481288	0.731907	0.694412	0.777009	0.833446	0.496044	0.373327	0.868668	0.987207	0.947671	0.642969	0.987648	0.835815	0.974171	0.93498	0.897958	0.800242	0.979279	0.999583	0.983936	0.803048	0.892001	0.887643	0.972283	0.888662	0.97768	0.978944	0.979279	0.989867	0.981066	0.974677	0.996265	0.996222	0.978728	0.949642	0.914809	0.914809	0.952744	0.984189	0.983614	0.96762	0.886773	0.999583	0.981639	0.967825	0.991436
ASV293	0.634716	0.258596	0.963223	0.880272	0.378624	0.94099	0.892001	0.504271	0.691166	0.974677	0.926102	0.916887	0.909364	0.991282	0.867306	0.902048	0.974478	0.979279	0.997389	0.999583	0.683189	0.825883	0.859672	0.999583	0.960219	0.992468	0.999293	0.999583	0.993739	0.907756	0.999583	0.955552	0.9719	0.992821	0.926102	0.925475	0.721862	0.983914	0.979279	0.979279	0.977991	0.889828	0.91297	0.996588	0.949642	0.997062	0.878025	0.905629	0.999583
ASV349	0.771766	0.488063	0.979279	0.883765	0.330986	0.916473	0.850125	0.530424	0.837314	0.967892	0.975813	0.926102	0.919537	0.987379	0.947671	0.943118	0.907144	0.9988	0.983914	0.982346	0.893983	0.83545	0.671157	0.979346	0.979509	0.973572	0.906822	0.977991	0.996222	0.887548	0.925475	0.997389	0.973659	0.999583	0.979279	0.960024	0.79535	0.988742	0.945169	0.945169	0.979279	0.827803	0.91704	0.999583	0.962903	0.999583	0.947671	0.965053	0.997357
ASV186	0.342864	0.212327	0.743926	0.624237	0.456228	0.800242	0.654502	0.164493	0.404414	0.927755	0.804078	0.979509	0.967825	0.983914	0.968057	0.947671	0.965053	0.988742	0.979279	0.978728	0.834587	0.976195	0.911612	0.989086	0.991998	0.999583	0.98216	0.995118	0.994662	0.853249	0.986077	0.977991	0.999583	0.992067	0.995118	0.980152	0.905789	0.945169	0.989867	0.989867	0.854637	0.9988	0.997175	0.959134	0.999583	0.978046	0.904766	0.991409	0.956452
ASV172	0.504271	0.563787	0.897733	0.978455	0.926102	0.373327	0.432475	0.92058	0.902048	0.983936	0.99003	0.763911	0.996295	0.978944	0.880272	0.65291	0.999583	0.947671	0.991436	0.980551	0.938358	0.866846	0.971472	0.999583	0.924362	0.983914	0.988742	0.983914	0.961057	0.923871	0.99188	0.810608	0.94213	0.991282	0.63728	0.743192	0.983914	0.98216	0.988742	0.988742	0.983442	0.837704	0.979839	0.915235	0.987379	0.953416	0.978619	0.955144	0.947671
ASV129	0.258596	0.704816	0.251227	0.624887	0.859255	0.563787	0.701888	0.927166	0.710346	0.440249	0.947671	0.961057	0.947671	0.650062	0.979509	0.839014	0.956207	0.929631	0.874727	0.864033	0.992067	0.999293	0.983914	0.867306	0.887643	0.841161	0.947671	0.917007	0.955881	0.989751	0.95481	0.985583	0.96869	0.978944	0.988742	0.999583	0.967825	0.961838	0.910081	0.910081	0.988742	0.9988	0.989867	0.914931	0.893386	0.989867	0.963293	0.956785	0.999583
ASV235	0.166171	0.714394	0.503914	0.596592	0.927755	0.456936	0.646703	0.961166	0.928114	0.476575	0.935836	0.77464	0.87216	0.810608	0.949025	0.917007	0.910081	0.899478	0.901659	0.94703	0.999583	0.947671	0.987207	0.963293	0.964731	0.939007	0.915235	0.943377	0.814009	0.999814	0.930594	0.989867	0.938671	0.957926	0.993739	0.992671	0.990796	0.988742	0.967394	0.967394	0.989867	0.988742	0.989867	0.882541	0.956452	0.952744	0.983914	0.955881	0.96213
ASV79	0.100565	0.345482	0.672779	0.690469	0.686707	0.687611	0.771766	0.779229	0.868668	0.761205	0.687611	0.812919	0.843175	0.947671	0.852126	0.947671	0.963486	0.765714	0.99188	0.918931	0.771194	0.93498	0.987673	0.947671	0.979509	0.95053	0.999583	0.853968	0.967133	0.961908	0.999833	0.955382	0.985583	0.946582	0.967394	0.973826	0.983914	0.947671	0.979279	0.979279	0.994012	0.997215	0.979279	0.983614	0.989867	0.985583	0.967394	0.992723	0.999814
ASV109	0.299337	0.336585	0.797292	0.694412	0.538076	0.757959	0.691785	0.339479	0.843175	0.927166	0.687877	0.952744	0.962485	0.983936	0.940379	0.997175	0.908172	0.98189	0.986708	0.95681	0.84531	0.988232	0.960024	0.967892	0.999583	0.959134	0.9768	0.978046	0.999583	0.938358	0.979279	0.989867	0.967825	0.999583	0.999583	0.989867	0.974488	0.947853	0.989751	0.989751	0.931067	0.989751	0.999583	0.983914	0.987207	0.947671	0.947671	0.991998	0.938996
ASV65	0.945169	0.950981	0.95481	0.761205	0.988934	0.976675	0.996222	0.991299	0.989867	0.674131	0.454751	0.879911	0.999583	0.804913	0.863356	0.97377	0.963223	0.995944	0.988742	0.999583	0.961057	0.973826	0.899378	0.882541	0.996222	0.967133	0.999583	0.983914	0.586867	0.983442	0.999583	0.999293	0.968819	0.741839	0.999583	0.97377	0.98189	0.868668	0.945238	0.945238	0.991998	0.999583	0.816737	0.982185	0.989867	0.999583	0.989751	0.904766	0.987207
ASV198	0.735371	0.321012	0.888347	0.723974	0.559755	0.990796	0.967394	0.596592	0.450456	0.921554	0.658495	0.999583	0.963697	0.945169	0.946023	0.909364	0.999583	0.999583	0.975749	0.95481	0.885758	0.999583	0.983914	0.863842	0.941787	0.9558	0.965738	0.987207	0.996222	0.963697	0.967394	0.982211	0.999847	0.996024	0.983936	0.996027	0.983914	0.999834	0.956204	0.956204	0.894799	0.989867	0.9988	0.941433	0.992448	0.985583	0.974677	0.996222	0.949642
ASV246	0.30626	0.110231	0.919537	0.924781	0.947671	0.55383	0.523901	0.721862	0.802712	0.991998	0.941433	0.610171	0.973826	0.999583	0.663075	0.885095	0.999583	0.962485	0.996295	0.998495	0.875506	0.787936	0.991299	0.999583	0.989867	0.990537	0.986962	0.999583	0.943118	0.969591	0.983614	0.668319	0.960725	0.988796	0.759315	0.627432	0.854637	0.999583	0.990624	0.990624	0.994844	0.925475	0.947671	0.997062	0.955719	0.947671	0.821949	0.947671	0.973826
ASV116	0.258596	0.515981	0.447829	0.56077	0.666226	0.899378	0.941232	0.888662	0.700852	0.483427	0.644038	0.957926	0.834989	0.759231	0.935753	0.925475	0.970059	0.88071	0.947671	0.709766	0.925475	0.989867	0.990796	0.759249	0.911624	0.844445	0.999583	0.691166	0.983614	0.996027	0.999583	0.983614	0.983831	0.947671	0.987379	0.999583	0.997389	0.967622	0.846482	0.846482	0.974677	0.987379	0.999583	0.979279	0.941232	0.992519	0.999293	0.991998	0.993739
ASV131	0.384013	0.743926	0.454751	0.51344	0.876113	0.757146	0.830976	0.852126	0.681969	0.359425	0.596592	0.947374	0.88693	0.495296	0.967825	0.917882	0.992955	0.749046	0.929631	0.663159	0.99858	0.978944	0.986708	0.834182	0.95681	0.996265	0.967825	0.916473	0.880272	0.991436	0.978944	0.991998	0.949629	0.956822	0.999583	0.999583	0.997188	0.987207	0.979279	0.979279	0.955441	0.997389	0.96869	0.989867	0.987207	0.983614	0.978046	0.952754	0.999814
ASV32	0.258596	0.692171	0.862813	0.476268	0.609627	0.751014	0.802894	0.810608	0.949642	0.687611	0.917007	0.931284	0.95681	0.999583	0.991998	0.976293	0.859672	0.99108	0.996222	0.967892	0.949033	0.97266	0.986708	0.989867	0.983914	0.988742	0.885758	0.999583	0.978046	0.891334	0.897733	0.983442	0.991299	0.999583	0.991299	0.996748	0.996027	0.967825	0.993739	0.993739	0.993739	0.977896	0.974677	0.989867	0.947671	0.996714	0.983914	0.997389	0.999293
ASV134	0.147605	0.687611	0.440534	0.600003	0.90786	0.654394	0.831113	0.97377	0.883312	0.399666	0.863356	0.853418	0.81582	0.746718	0.945169	0.886773	0.95967	0.797881	0.937066	0.863356	0.983914	0.963293	0.998985	0.90139	0.936605	0.900658	0.979509	0.80674	0.877956	0.999814	0.985583	0.98216	0.929635	0.929706	0.98353	0.999583	0.984739	0.982211	0.930989	0.930989	0.996755	0.999583	0.992705	0.895232	0.945017	0.942271	0.983914	0.980551	0.97377
ASV158	0.251227	0.762585	0.533381	0.858785	0.947671	0.478451	0.623119	0.966177	0.940109	0.570036	0.941232	0.837314	0.884488	0.79846	0.938996	0.742189	0.943441	0.865553	0.830227	0.865992	0.997165	0.947671	0.959134	0.88099	0.835456	0.892143	0.945238	0.904766	0.952409	0.996588	0.955719	0.965906	0.95681	0.947671	0.949591	0.977385	0.991282	0.947671	0.947374	0.947374	0.996417	0.983914	0.996748	0.868668	0.978944	0.976577	0.999583	0.96762	0.985583
ASV104	0.859672	0.490677	0.967892	0.979509	0.818904	0.893386	0.781184	0.371175	0.876113	0.999583	0.886591	0.949642	0.989867	0.999293	0.860725	0.945169	0.999583	0.983914	0.989112	0.997062	0.926102	0.974677	0.953781	0.968071	0.994864	0.996295	0.999583	0.916887	0.983914	0.831113	0.999834	0.911691	0.983442	0.858785	0.93498	0.85144	0.947671	0.988742	0.989867	0.989867	0.865553	0.983442	0.967825	0.878293	0.975749	0.900658	0.709146	0.993739	0.856214
ASV112	0.510255	0.687877	0.904766	0.638341	0.411721	0.804078	0.655194	0.440534	0.675806	0.871353	0.889828	0.999583	0.95681	0.889739	0.997188	0.963223	0.947671	0.896494	0.998377	0.968487	0.90615	0.983828	0.911691	0.988742	0.99188	0.981494	0.927309	0.983914	0.999583	0.835756	0.92465	0.983914	0.991998	0.993739	0.983914	0.999583	0.957892	0.904616	0.979279	0.979279	0.945169	0.999583	0.996748	0.997215	0.999583	0.984189	0.947671	0.999583	0.987568
ASV100	0.178717	0.496044	0.139272	0.56377	0.817468	0.517406	0.562485	0.592855	0.414269	0.617068	0.924235	0.982211	0.974478	0.843025	0.988742	0.904766	0.961057	0.952744	0.886605	0.844412	0.975849	0.99858	0.960725	0.938358	0.947671	0.945169	0.946009	0.926102	0.990796	0.965773	0.954369	0.965703	0.993739	0.956822	0.992519	0.998985	0.999583	0.909364	0.966747	0.966747	0.929327	0.992054	0.989751	0.989867	0.947671	0.999583	0.999583	0.974677	0.986708
ASV238	0.105928	0.454751	0.698661	0.666866	0.669261	0.5348	0.616273	0.699317	0.849156	0.769502	0.899478	0.761419	0.810216	0.962903	0.941232	0.945169	0.926102	0.805413	0.982211	0.967825	0.885758	0.812919	0.928698	0.999834	0.988742	0.999583	0.941288	0.938996	0.967892	0.945169	0.951013	0.974419	0.952744	0.888347	0.980551	0.967825	0.934201	0.926102	0.988742	0.988742	0.997357	0.947671	0.938996	0.965053	0.999583	0.968582	0.959134	0.989867	0.983914
ASV138	0.105928	0.508524	0.686707	0.299337	0.504271	0.865169	0.881187	0.663159	0.80674	0.453329	0.382047	0.941288	0.700074	0.930777	0.978046	0.989867	0.903366	0.863356	0.98216	0.880272	0.917007	0.978944	0.976009	0.960024	0.999583	0.997357	0.967825	0.868668	0.96213	0.960024	0.974677	0.989867	0.990945	0.925475	0.967394	0.984457	0.990796	0.960024	0.996222	0.996222	0.956822	0.990198	0.988742	0.999583	0.962903	0.999583	0.987379	0.988241	0.989751
ASV23	0.144317	0.343034	0.694854	0.642969	0.504271	0.610171	0.566791	0.417374	0.603024	0.928114	0.867306	0.947671	0.973572	0.999583	0.988742	0.993802	0.939611	0.996027	0.983914	0.989867	0.875134	0.973267	0.96066	0.990861	0.993406	0.990796	0.917144	0.985583	0.997389	0.911037	0.943377	0.98509	0.989043	0.996982	0.999583	0.999583	0.988742	0.847412	0.992448	0.992448	0.947671	0.98934	0.985583	0.992671	0.938358	0.972283	0.980964	0.997062	0.945169
ASV85	0.474618	0.685436	0.637525	0.708152	0.705257	0.856677	0.925475	0.907381	0.930594	0.6495	0.911612	0.885766	0.743926	0.85555	0.926102	0.974677	0.757146	0.954369	0.880272	0.884531	0.979279	0.93498	0.909466	0.971424	0.947671	0.930594	0.888347	0.847412	0.987241	0.997175	0.909266	0.997188	0.977209	0.937456	0.999583	0.999583	0.981494	0.978046	0.942663	0.942663	0.997389	0.987207	0.962903	0.941232	0.982211	0.993739	0.997188	0.973826	0.993739
ASV169	0.504271	0.95641	0.691785	0.734455	0.968977	0.299337	0.533381	0.987379	0.982211	0.559755	0.947671	0.854977	0.972283	0.888347	0.973826	0.929706	0.927097	0.999583	0.720437	0.947374	0.956822	0.954456	0.978728	0.926102	0.967394	0.889739	0.703329	0.974677	0.938358	0.969591	0.798013	0.999583	0.9988	0.999583	0.999834	0.989751	0.960725	0.951469	0.945169	0.945169	0.984189	0.999583	0.996222	0.84536	0.945169	0.990537	0.983936	0.812919	0.990796
ASV216	0.134182	0.331424	0.831113	0.579934	0.935753	0.924362	0.940753	0.967394	0.931912	0.728962	0.741839	0.726701	0.705257	0.988742	0.888347	0.965906	0.900658	0.956452	0.967825	0.989112	0.961419	0.963122	0.997175	0.985583	0.99877	0.915235	0.998985	0.93498	0.859672	0.999834	0.999583	0.981494	0.929566	0.930594	0.988742	0.999293	0.999583	0.988621	0.96126	0.96126	0.9812	0.990796	0.904637	0.999583	0.955219	0.902767	0.983936	0.999583	0.947671
ASV263	0.543288	0.308929	0.797292	0.658495	0.743168	0.866214	0.759249	0.330986	0.570036	0.945169	0.840423	0.967114	0.957892	0.987207	0.960024	0.983347	0.905629	0.999583	0.929631	0.969175	0.963223	0.967825	0.896514	0.999583	0.999583	0.999293	0.960011	0.989867	0.999583	0.981961	0.962764	0.982729	0.999583	0.980152	0.999583	0.979279	0.841161	0.983914	0.999814	0.999814	0.924781	0.997357	0.983936	0.947725	0.997414	0.985528	0.937486	0.991998	0.979279
ASV124	0.330132	0.684133	0.559755	0.650062	0.941232	0.698661	0.852126	0.956822	0.938996	0.585388	0.903366	0.757146	0.753913	0.874727	0.923965	0.967394	0.821754	0.940361	0.83735	0.888347	0.999583	0.915235	0.967394	0.978944	0.967892	0.935206	0.917007	0.832656	0.91297	0.976009	0.93188	0.985733	0.947671	0.876113	0.998526	0.991282	0.9891	0.991299	0.94703	0.94703	0.991487	0.987207	0.958022	0.938358	0.980551	0.952913	0.996013	0.953458	0.963223
ASV110	0.926102	0.943118	0.856677	0.945169	0.634932	0.654502	0.730547	0.938358	0.899202	0.916473	0.989867	0.996222	0.967394	0.567702	0.974602	0.850047	0.947671	0.985583	0.889275	0.868668	0.988742	0.989867	0.741359	0.929631	0.637525	0.947671	0.939007	0.986708	0.999834	0.999583	0.947671	0.999814	0.999583	0.999583	0.992054	0.988742	0.999583	0.962903	0.95681	0.95681	0.999583	0.999293	0.999583	0.669168	0.999833	0.987379	0.997389	0.98216	0.999814
ASV217	0.816085	0.557951	0.763911	0.945169	0.603024	0.910081	0.837314	0.331248	0.740429	0.987379	0.957926	0.998985	0.999583	0.972306	0.967394	0.988742	0.939611	0.983936	0.947671	0.951013	0.926102	0.995882	0.900774	0.947671	0.971472	0.886365	0.967394	0.997633	0.929631	0.947671	0.967394	0.979217	0.909364	0.973659	0.997062	0.989867	0.980551	0.945169	0.949642	0.949642	0.797881	0.980551	0.979509	0.982136	0.984189	0.78785	0.977844	0.987341	0.815085
ASV114	0.240883	0.432058	0.541611	0.749471	0.698661	0.859672	0.91264	0.797292	0.804535	0.762774	0.754394	0.913894	0.818066	0.931729	0.881187	0.960725	0.949642	0.835756	0.970982	0.787936	0.814666	0.945169	0.967825	0.939964	0.949629	0.930594	0.997583	0.645041	0.99877	0.989867	0.999583	0.947671	0.988742	0.868668	0.967825	0.986865	0.967394	0.935733	0.945169	0.945169	0.98216	0.999583	0.974442	0.983831	0.988742	0.989867	0.981066	0.997389	0.999583
ASV36	0.888347	0.7728	0.641093	0.983009	0.9988	0.759231	0.850872	0.947671	0.925475	0.938358	0.983914	0.902048	0.9988	0.93498	0.687877	0.600795	0.987207	0.974442	0.4874	0.937229	0.986708	0.945169	0.927845	0.87216	0.609305	0.652824	0.980551	0.988742	0.9988	0.967825	0.989867	0.747323	0.983914	0.999583	0.712634	0.759231	0.983914	0.991299	0.79535	0.79535	0.991436	0.947671	0.9891	0.988236	0.989867	0.99183	0.988742	0.949642	0.987207
ASV203	0.230267	0.729811	0.63747	0.638341	0.856677	0.805413	0.859672	0.962974	0.947671	0.482589	0.945169	0.834587	0.531909	0.857989	0.988742	0.982211	0.526726	0.893983	0.849156	0.941787	0.999834	0.968057	0.941433	0.989867	0.981494	0.96869	0.741839	0.92986	0.906033	0.997188	0.743926	0.991299	0.917989	0.856214	0.987379	0.974442	0.993406	0.997062	0.987207	0.987207	0.994489	0.988742	0.937486	0.91274	0.91297	0.939611	0.945044	0.947671	0.915235
ASV28	0.476575	0.105928	0.925475	0.967394	0.806311	0.990427	0.983614	0.636146	0.947671	0.989867	0.691166	0.687611	0.888347	0.989867	0.533381	0.999814	0.94916	0.974667	0.999583	0.997148	0.696836	0.96066	0.989867	0.989867	0.999583	0.947671	0.983914	0.998495	0.997357	0.907483	0.983936	0.818066	0.983914	0.996265	0.930989	0.953614	0.947671	0.986708	0.991765	0.991765	0.947671	0.967892	0.978973	0.892517	0.999583	0.99183	0.945169	0.979279	0.999583
ASV150	0.105928	0.0959436	0.812174	0.866628	0.607826	0.805413	0.650062	0.370844	0.61252	0.967825	0.885758	0.905288	0.786465	0.999583	0.932292	0.962485	0.91297	0.859131	0.991998	0.952744	0.555929	0.956452	0.894799	0.999583	0.987207	0.999834	0.999583	0.949642	0.999952	0.79535	0.999583	0.926102	0.987207	0.808097	0.966747	0.973659	0.874727	0.946519	0.982211	0.982211	0.967394	0.983914	0.892517	0.988742	0.997357	0.980206	0.904766	0.947671	0.991299
ASV255	0.141506	0.663075	0.636146	0.331424	0.541611	0.806791	0.858696	0.703138	0.858696	0.420593	0.55732	0.941433	0.68425	0.924362	0.989751	0.992448	0.844355	0.838327	0.967825	0.854977	0.945169	0.965053	0.947671	0.979518	0.999583	0.999814	0.915642	0.828378	0.973659	0.967394	0.935372	0.983936	0.988934	0.854977	0.957839	0.981494	0.986708	0.930594	0.999583	0.999583	0.962903	0.998985	0.982211	0.991436	0.967394	0.999583	0.991299	0.98353	0.996027
ASV121	0.432058	0.730547	0.567503	0.916098	0.910081	0.496044	0.600795	0.878025	0.928114	0.797292	0.97076	0.831113	0.822855	0.737416	0.925475	0.930487	0.889739	0.788732	0.868372	0.759249	0.988742	0.938996	0.835756	0.967394	0.91274	0.983914	0.910081	0.943441	0.949033	0.989867	0.929327	0.962903	0.949642	0.887566	0.985583	0.967825	0.967394	0.967825	0.991256	0.991256	0.997188	0.967825	0.992448	0.905807	0.997389	0.970814	0.981066	0.971855	0.965053
ASV189	0.304321	0.476575	0.835392	0.925475	0.432058	0.930995	0.887643	0.496044	0.935753	0.897958	0.72174	0.932292	0.649167	0.951013	0.947671	0.9988	0.759249	0.747323	0.980235	0.831113	0.735422	0.971831	0.797881	0.957892	0.986708	0.996222	0.945169	0.929327	0.99003	0.789945	0.947374	0.993739	0.999583	0.927982	0.999833	0.999583	0.961057	0.917007	0.999583	0.999583	0.916473	0.999293	0.979279	0.999583	0.991282	0.992671	0.947374	0.999814	0.990225
ASV53	0.992705	0.997389	0.898443	0.999583	0.999583	0.638341	0.703516	0.998088	0.963223	0.938358	0.974677	0.947671	0.999814	0.290755	0.976195	0.761419	0.999583	0.974791	0.691785	0.954065	0.762933	0.962485	0.935836	0.939611	0.731907	0.997148	0.747323	0.95681	0.850125	0.983914	0.774431	0.978046	0.938358	0.95481	0.967133	0.928114	0.999583	0.983831	0.991299	0.991299	0.997357	0.949642	0.926102	0.816776	0.983936	0.979279	0.997062	0.860693	0.947671
ASV184	0.105928	0.105928	0.910081	0.884531	0.841161	0.926301	0.852126	0.718578	0.790362	0.957926	0.772979	0.841216	0.660136	0.996222	0.921554	0.963223	0.943118	0.592985	0.999814	0.967394	0.624237	0.888347	0.97567	0.998985	0.989751	0.999583	0.991998	0.845616	0.983088	0.911272	0.997062	0.923871	0.963293	0.691166	0.943653	0.967825	0.869979	0.967825	0.992448	0.992448	0.999583	0.971663	0.742189	0.997215	0.997062	0.885496	0.908671	0.928114	0.943803
ASV266	0.806207	0.832092	0.634716	0.758051	0.681969	0.945169	0.888347	0.513249	0.600003	0.875615	0.874248	0.920938	0.983936	0.899378	0.989867	0.974677	0.987207	0.989086	0.956822	0.909364	0.978944	0.806311	0.989751	0.710346	0.980551	0.876113	0.99003	0.999583	0.973659	0.920899	0.989751	0.989751	0.885452	0.938996	0.963293	0.960187	0.943803	0.95681	0.917007	0.917007	0.620159	0.763602	0.754125	0.96126	0.831106	0.664363	0.994479	0.92986	0.596592
ASV358	0.854977	0.330986	0.993739	0.996265	0.828618	0.947671	0.933821	0.819769	0.976521	0.974442	0.984189	0.513249	0.900749	0.975816	0.503914	0.974677	0.959132	0.987207	0.999583	0.961329	0.74522	0.427514	0.893983	0.945169	0.991998	0.989867	0.999834	0.993739	0.998985	0.98216	0.999583	0.831113	0.954154	0.989867	0.757146	0.600372	0.393922	0.997188	0.955881	0.955881	0.982605	0.585561	0.620677	0.999583	0.742407	0.950248	0.715571	0.827798	0.945169
ASV283	0.258597	0.385837	0.881263	0.923871	0.613864	0.868668	0.898443	0.687877	0.943118	0.956822	0.759315	0.866628	0.895042	0.996222	0.787936	0.987207	0.978728	0.748332	0.987379	0.945169	0.409152	0.922556	0.983614	0.974442	0.991998	0.96762	0.989867	0.835756	0.999583	0.924362	0.986708	0.930594	0.999583	0.947671	0.947374	0.95681	0.947374	0.905629	0.991299	0.991299	0.985583	0.995118	0.963223	0.997188	0.999583	0.999583	0.899378	0.946736	0.991282
ASV61	0.967825	0.748348	0.999583	0.997215	0.779229	0.983936	0.893983	0.698218	0.832656	0.991282	0.925475	0.999583	0.946009	0.919537	0.960024	0.570036	0.999583	0.989751	0.935836	0.921554	0.949642	0.999583	0.638341	0.779229	0.626711	0.989867	0.980551	0.967394	0.963697	0.844699	0.980551	0.989867	0.999583	0.991208	0.967394	0.961057	0.956822	0.997389	0.992448	0.992448	0.916473	0.983936	0.989867	0.963122	0.902272	0.965053	0.76274	0.997389	0.972283
ASV197	0.504271	0.666866	0.501962	0.770025	0.91704	0.923234	0.960024	0.806311	0.702124	0.61294	0.373327	0.84103	0.945169	0.93498	0.856677	0.934855	0.973826	0.915235	0.960024	0.812919	0.965053	0.906822	0.997175	0.863687	0.978682	0.999583	0.9988	0.92058	0.983914	0.984741	0.997505	0.880272	0.945017	0.96762	0.946519	0.956822	0.962485	0.962485	0.989751	0.989751	0.880272	0.991765	0.9673	0.973277	0.999583	0.996295	0.884297	0.999834	0.953458
ASV243	0.134529	0.570638	0.656999	0.354211	0.648711	0.896258	0.930594	0.805914	0.834587	0.448465	0.454666	0.916473	0.567702	0.932292	0.967825	0.988742	0.914646	0.75794	0.977495	0.797881	0.916905	0.947671	0.970814	0.97004	0.999583	0.999583	0.978728	0.665799	0.963223	0.985583	0.984189	0.999583	0.969186	0.699116	0.983936	0.989867	0.973659	0.947671	0.992671	0.992671	0.978751	0.999583	0.962485	0.997357	0.982211	0.982211	0.985451	0.997389	0.999814
ASV54	0.332522	0.875134	0.608275	0.797292	0.947671	0.331424	0.510255	0.973659	0.909364	0.747323	0.987379	0.882063	0.913894	0.907483	0.988742	0.947671	0.888347	0.947671	0.832656	0.89996	0.999583	0.916098	0.947671	0.974677	0.947671	0.957729	0.781971	0.858173	0.960725	0.982211	0.838331	0.989112	0.98353	0.897333	0.990624	0.989867	0.999583	0.888662	0.979279	0.979279	0.974419	0.999583	0.956452	0.740393	0.962485	0.978944	0.993172	0.973826	0.98216
ASV160	0.260748	0.878025	0.695622	0.812919	0.892517	0.332522	0.530453	0.945352	0.941433	0.80674	0.960024	0.907381	0.931008	0.831106	0.983009	0.976143	0.974677	0.47957	0.999583	0.868668	0.946009	0.946736	0.991436	0.974442	0.988621	0.991998	0.957926	0.831757	0.885758	0.987648	0.965171	0.989867	0.989867	0.917007	0.999583	0.989867	0.999583	0.892001	0.999583	0.999583	0.989112	0.997389	0.990796	0.757146	0.986865	0.96066	0.987207	0.999583	0.974677
ASV18	0.330986	0.555537	0.743926	0.794324	0.297812	0.954154	0.925475	0.307	0.832092	0.827803	0.759231	0.985583	0.759231	0.957926	0.997357	0.999814	0.805413	0.761205	0.997175	0.908725	0.695598	0.991299	0.803048	0.992448	0.999834	0.987207	0.916473	0.945169	0.982211	0.553682	0.92075	0.997062	0.999814	0.904616	0.979509	0.97377	0.950493	0.880272	0.979509	0.979509	0.743048	0.999583	0.988742	0.989867	0.987207	0.988742	0.96213	0.999293	0.983914
ASV119	0.288746	0.339628	0.585561	0.882541	0.832092	0.842383	0.871324	0.788571	0.687877	0.929706	0.967394	0.853968	0.827803	0.98934	0.945169	0.963223	0.901311	0.93188	0.947671	0.959134	0.892411	0.828118	0.910081	0.999583	0.962903	0.987207	0.947671	0.820875	0.999583	0.983914	0.958922	0.892001	0.947671	0.695248	0.926102	0.972306	0.875134	0.921289	0.999583	0.999583	0.99467	0.947671	0.810608	0.983308	0.997389	0.947671	0.987379	0.967892	0.971424
ASV37	0.377015	0.871691	0.626324	0.771766	0.947671	0.501962	0.691987	0.974677	0.925475	0.698218	0.94916	0.858785	0.847663	0.906434	0.973826	0.96694	0.888347	0.947671	0.807345	0.79535	0.999583	0.902808	0.947671	0.955881	0.949629	0.947671	0.838331	0.734455	0.967892	0.960024	0.892001	0.98934	0.984447	0.852126	0.996295	0.993739	0.997389	0.904639	0.957926	0.957926	0.983914	0.999583	0.956822	0.832348	0.962903	0.983914	0.999583	0.967394	0.992067
ASV8	0.30626	0.570036	0.752346	0.803048	0.312118	0.956204	0.935372	0.345381	0.872749	0.814009	0.726797	0.979279	0.715571	0.960353	0.993739	0.999583	0.804913	0.703729	0.999366	0.892001	0.679758	0.98934	0.831197	0.991299	0.999583	0.989132	0.927309	0.925475	0.985583	0.592985	0.931008	0.997389	0.999583	0.882541	0.980724	0.973602	0.95641	0.874248	0.983914	0.983914	0.78575	0.999583	0.985782	0.992067	0.985583	0.990796	0.96213	0.9988	0.985583
ASV182	0.999833	0.916098	0.98216	0.941232	0.996222	0.902048	0.868668	0.991436	0.957892	0.999583	0.96213	0.859672	0.950779	0.895985	0.689318	0.296474	0.992054	0.978944	0.342864	0.947671	0.967825	0.935753	0.427934	0.884297	0.105928	0.978046	0.987207	0.925734	0.994012	0.997188	0.997188	0.754125	0.849377	0.993739	0.516939	0.652824	0.963223	0.983914	0.991299	0.991299	0.999583	0.691772	0.999834	0.961419	0.854637	0.989867	0.963697	0.991767	0.974058
ASV57	0.261816	0.859672	0.50176	0.666735	0.93188	0.529159	0.730113	0.961354	0.896494	0.598072	0.892517	0.92758	0.885496	0.925872	0.982211	0.967394	0.930594	0.938358	0.881263	0.690469	0.990225	0.95481	0.974478	0.92144	0.961057	0.926102	0.929631	0.592985	0.983914	0.980551	0.947671	0.991299	0.9988	0.831757	0.999583	0.999834	0.999583	0.819026	0.939007	0.939007	0.999361	0.980669	0.982211	0.895985	0.937345	0.99858	0.9988	0.968487	0.996748
ASV22	0.263579	0.547061	0.731775	0.828118	0.342864	0.947671	0.926102	0.342864	0.871881	0.837306	0.709146	0.975581	0.740206	0.967394	0.990027	0.999583	0.841161	0.654394	0.999583	0.882541	0.626232	0.988276	0.859672	0.989867	0.999583	0.990145	0.945169	0.902272	0.984189	0.567702	0.947671	0.999814	0.999984	0.859672	0.988742	0.980551	0.952754	0.84103	0.983914	0.983914	0.792984	0.999583	0.986865	0.991436	0.987207	0.99231	0.949629	0.992705	0.983936
ASV227	0.663634	0.480293	0.967825	0.979279	0.743926	0.9432	0.93573	0.498632	0.963223	0.979279	0.714394	0.503858	0.721602	0.999583	0.623119	0.983009	0.980551	0.869166	0.997175	0.969186	0.781923	0.645687	0.756164	0.99858	0.999583	0.893983	0.988742	0.999583	0.999583	0.806311	0.999583	0.890633	0.92922	0.941232	0.947671	0.859672	0.496044	0.987207	0.868668	0.868668	0.929393	0.738678	0.973659	0.949629	0.797881	0.989867	0.386516	0.95681	0.999834
ASV66	0.687877	0.929327	0.747323	0.967892	0.997389	0.983936	0.976036	0.983914	0.978944	0.79535	0.975849	0.999293	0.810608	0.476268	0.999583	0.980551	0.731907	0.85079	0.800242	0.661155	0.98216	0.947671	0.999583	0.597905	0.80674	0.411145	0.979279	0.757146	0.945017	0.979509	0.954369	0.999583	0.997188	0.95142	0.999583	0.926102	0.738678	0.989867	0.476575	0.476575	0.979279	0.92058	0.9988	0.876113	0.570818	0.947671	0.695248	0.82129	0.914672
ASV20	0.262532	0.585561	0.664661	0.814009	0.385837	0.945169	0.918524	0.332522	0.863356	0.82319	0.729445	0.98216	0.765586	0.963223	0.996222	0.999583	0.825122	0.675552	0.9988	0.849886	0.68425	0.991299	0.854977	0.989751	0.999583	0.992448	0.929327	0.886585	0.983614	0.600795	0.934855	0.999583	0.999583	0.837704	0.982346	0.974602	0.956822	0.812919	0.988241	0.988241	0.756436	0.999583	0.989867	0.991436	0.98216	0.989867	0.957239	0.999583	0.979518
ASV278	0.999583	0.967892	0.989867	0.967825	0.983614	0.947671	0.892001	0.926102	0.949642	0.980993	0.965171	0.962903	0.977583	0.880583	0.97603	0.892001	0.999583	0.999583	0.934987	0.993739	0.947671	0.938358	0.860003	0.999583	0.97299	0.759416	0.967825	0.843848	0.92974	0.999583	0.974419	0.999583	0.947671	0.983831	0.999583	0.921554	0.812919	0.947671	0.905629	0.905629	0.9891	0.914013	0.989086	0.983936	0.667377	0.997389	0.710058	0.976195	0.98854
ASV2	0.800693	0.977494	0.946519	0.999583	0.900798	0.660836	0.762585	0.987207	0.962903	0.945017	0.963293	0.517914	0.945169	0.830907	0.902048	0.979279	0.945169	0.804913	0.831113	0.938358	0.867306	0.883765	0.999583	0.946009	0.980551	0.95053	0.843848	0.983914	0.620677	0.960024	0.832092	0.947671	0.967825	0.989751	0.967394	0.928114	0.999583	0.991299	0.967825	0.967825	0.92974	0.974478	0.999583	0.925475	0.999833	0.922202	0.98216	0.802083	0.882541
ASV346	0.866659	0.658441	0.681969	0.991436	0.999583	0.960024	0.977991	0.996222	0.831113	0.979279	0.987379	0.962485	0.991299	0.938996	0.759315	0.812919	0.989751	0.985733	0.934136	0.892517	0.981494	0.98934	0.993739	0.822188	0.666735	0.517116	0.916473	0.86767	0.993739	0.960024	0.915235	0.569468	0.970982	0.974677	0.605268	0.902048	0.999583	0.999583	0.613864	0.613864	0.998156	0.999583	0.999583	0.986708	0.996222	0.947671	0.999583	0.9988	0.987379
ASV21	0.999583	0.969591	0.79535	0.971969	0.996222	0.935084	0.974677	0.947671	0.95681	0.945169	0.990796	0.985583	0.938358	0.970982	0.880272	0.593705	0.967791	0.941232	0.945169	0.983009	0.992124	0.978944	0.97944	0.999583	0.908628	0.95641	0.999583	0.954369	0.999583	0.995653	0.999583	0.911612	0.947671	0.941232	0.862597	0.797881	0.975263	0.996982	0.974478	0.974478	0.949642	0.715474	0.910081	0.999583	0.929631	0.986708	0.9988	0.990145	0.983614
ASV165	0.919537	0.982211	0.935836	0.991765	0.967394	0.947671	0.987207	0.95681	0.999583	0.886689	0.892517	0.743926	0.892945	0.482867	0.859672	0.979509	0.997062	0.476575	0.962485	0.705257	0.970814	0.876113	0.973826	0.814789	0.943678	0.956822	0.997389	0.780598	0.572297	0.866214	0.997188	0.940361	0.926102	0.95681	0.947671	0.950981	0.999583	0.981494	0.889828	0.889828	0.942924	0.999583	0.999583	0.888347	0.999583	0.722646	0.979509	0.961908	0.863842
ASV7	0.18232	0.504271	0.880272	0.831113	0.986708	0.971424	0.977844	0.989688	0.954369	0.803242	0.854152	0.662413	0.617514	0.999583	0.945169	0.967394	0.970982	0.687877	0.999834	0.999583	0.947671	0.962485	0.983914	0.997257	0.998732	0.999583	0.98216	0.957892	0.722646	0.947671	0.983614	0.957744	0.592985	0.705257	0.974677	0.999583	0.999583	0.975371	0.989867	0.989867	0.987207	0.945017	0.892143	0.999293	0.983914	0.490526	0.993739	0.979509	0.703541
ASV67	0.759249	0.947671	0.984189	0.944587	0.687877	0.997357	0.999583	0.964784	0.963223	0.922975	0.650062	0.987207	0.929327	0.938671	0.991436	0.999834	0.991436	0.679263	0.973826	0.906222	0.777792	0.999583	0.997188	0.78762	0.988742	0.979279	0.999583	0.695248	0.983442	0.9432	0.999583	0.974419	0.955881	0.989867	0.997389	0.941232	0.974677	0.876015	0.963293	0.963293	0.983009	0.89406	0.997062	0.991998	0.886585	0.989751	0.997357	0.983914	0.962903
ASV38	0.593522	0.706977	0.934855	0.967825	0.999583	0.853996	0.79535	0.9719	0.999583	0.989751	0.999583	0.891633	0.947671	0.967825	0.904223	0.999583	0.854977	0.729811	0.989867	0.929706	0.947671	0.999583	0.993739	0.957926	0.979279	0.77464	0.999833	0.973659	0.956822	0.967825	0.993739	0.885758	0.996265	0.970932	0.95681	0.979509	0.989867	0.999833	0.956452	0.956452	0.983914	0.993739	0.988742	0.960024	0.977629	0.96002	0.999583	0.989867	0.917007
ASV84	0.984447	0.989387	0.991765	0.801514	0.957744	0.967394	0.98216	0.983914	0.89996	0.930594	0.767182	0.967825	0.992067	0.980551	0.999583	0.999864	0.987379	0.96762	0.948808	0.982211	0.960024	0.87646	0.999583	0.965443	0.996222	0.972306	0.902048	0.989867	0.989867	0.884297	0.947671	0.992297	0.999583	0.984739	0.990861	0.996222	0.974442	0.98353	0.999583	0.999583	0.998985	0.978046	0.999583	0.993739	0.989867	0.98216	0.95623	0.987448	0.924235
ASV122	0.941289	0.999583	0.941232	0.989867	0.967825	0.999583	0.993739	0.986708	0.947671	0.993739	0.980551	0.999814	0.503914	0.947671	0.939611	0.974419	0.592985	0.828118	0.988742	0.981066	0.901817	0.999583	0.868668	0.956207	0.999583	0.947671	0.991282	0.892001	0.968706	0.95142	0.986708	0.910081	0.999814	0.30626	0.947671	0.885095	0.999583	0.905288	0.924188	0.924188	0.930594	0.999583	0.332522	0.923871	0.998985	0.957934	0.985583	0.949642	0.885758
ASV136	0.974442	0.939007	0.949642	0.989867	0.974677	0.812919	0.638341	0.930594	0.977991	0.85555	0.983914	0.97603	0.934855	0.812174	0.999583	0.987379	0.999814	0.865553	0.999583	0.779229	0.983936	0.943441	0.979279	0.985733	0.990796	0.991436	0.951056	0.816776	0.954039	0.967825	0.963223	0.973572	0.926267	0.783503	0.934855	0.892517	0.983914	0.93498	0.915235	0.915235	0.988742	0.996222	0.967825	0.991436	0.999293	0.929327	0.927166	0.947671	0.947671
ASV155	0.947671	0.990796	0.945169	0.985583	0.902272	0.680796	0.79535	0.967892	0.960024	0.965171	0.999834	0.729015	0.930594	0.796601	0.86821	0.956452	0.828118	0.97781	0.38394	0.710574	0.759315	0.947671	0.941232	0.880272	0.822855	0.765778	0.879357	0.963253	0.913942	0.759315	0.877956	0.956452	0.989867	0.968819	0.970532	0.931067	0.999027	0.997062	0.83022	0.83022	0.905629	0.988876	0.999583	0.804535	0.998526	0.978728	0.999583	0.613864	0.938996
ASV322	0.804078	0.882259	0.697839	0.963122	0.98934	0.818918	0.907144	0.984189	0.906434	0.932798	0.987207	0.876015	0.92058	0.947671	0.958022	0.90239	0.947671	0.957926	0.859672	0.967394	0.999583	0.809258	0.902048	0.992067	0.886365	0.991998	0.916473	0.930357	0.987379	0.987207	0.938996	0.916473	0.830646	0.760224	0.909364	0.947671	0.925475	0.977495	0.998495	0.998495	0.986708	0.856158	0.906033	0.881246	0.989867	0.864698	0.999583	0.999583	0.87216
ASV77	0.962903	0.970059	0.938358	0.945238	0.993739	0.997215	0.993739	0.999583	0.947671	0.796272	0.931008	0.974677	0.947671	0.999583	0.999583	0.996222	0.909364	0.994012	0.947671	0.584769	0.996222	0.974677	0.967394	0.973826	0.986708	0.905629	0.985733	0.382507	0.938996	0.973659	0.982249	0.949642	0.962903	0.476575	0.924575	0.96213	0.993739	0.83045	0.825883	0.825883	0.988742	0.982211	0.999583	0.990861	0.999583	0.931067	0.989867	0.91264	0.920863
ASV307	0.983914	0.917007	0.988742	0.999583	0.973826	0.967892	0.967133	0.784753	0.999583	0.945169	0.979279	0.963122	0.895042	0.983936	0.885758	0.999583	0.831113	0.938671	0.476268	0.834587	0.710346	0.963697	0.935836	0.947671	0.881263	0.954648	0.905629	0.885758	0.947671	0.721862	0.924235	0.924906	0.997357	0.810608	0.950975	0.741839	0.887643	0.983936	0.904616	0.904616	0.977991	0.947671	0.956785	0.943118	0.813488	0.999583	0.548412	0.87928	0.999583
ASV147	0.931008	0.999834	0.959308	0.999583	0.996027	0.265347	0.15534	0.938996	0.979136	0.999583	0.963697	0.999583	0.945169	0.868668	0.949642	0.973826	0.999583	0.863842	0.998156	0.989751	0.979279	0.999814	0.987379	0.997372	0.999583	0.976195	0.830646	0.97502	0.939007	0.945169	0.792377	0.999833	0.964333	0.980724	0.996222	0.974358	0.999583	0.925475	0.949642	0.949642	0.999583	0.989867	0.944405	0.925475	0.997389	0.997062	0.947671	0.960024	0.992054
ASV80	0.906434	0.957926	0.759878	0.984189	0.999814	0.999583	0.999583	0.974677	0.974419	0.816776	0.981066	0.997175	0.78724	0.47721	0.999583	0.975986	0.738678	0.947671	0.569225	0.432058	0.956822	0.929868	0.9891	0.496044	0.638341	0.371302	0.987969	0.679263	0.987379	0.938996	0.970982	0.999583	0.99858	0.918931	0.997414	0.909364	0.820106	0.989751	0.330986	0.330986	0.992448	0.905629	0.999583	0.927309	0.683001	0.971663	0.691166	0.743926	0.954517
ASV333	0.963293	0.99854	0.979509	0.974442	0.634716	0.989867	0.996222	0.947671	0.996222	0.999583	0.987379	0.552199	0.998985	0.947671	0.759249	0.899202	0.797292	0.997389	0.962903	0.963697	0.620853	0.745548	0.962485	0.9988	0.989744	0.947671	0.997357	0.718274	0.341669	0.930989	0.992671	0.801534	0.547061	0.92058	0.802812	0.513464	0.947671	0.425172	0.976195	0.976195	0.947671	0.687877	0.965053	0.983831	0.742189	0.66845	0.859672	0.985733	0.781971
ASV59	0.479042	0.566777	0.905629	0.974442	0.977254	0.956822	0.926102	0.935836	0.860693	0.967394	0.978046	0.930594	0.741839	0.999583	0.987241	0.916978	0.868668	0.925475	0.916473	0.978046	0.955719	0.805413	0.843175	0.9988	0.931152	0.999814	0.949642	0.809013	0.970982	0.975849	0.954039	0.929327	0.947671	0.476575	0.878119	0.978654	0.853925	0.883825	0.993739	0.993739	0.999583	0.89996	0.535538	0.997062	0.997188	0.917007	0.974851	0.95681	0.941433
ASV9	0.626711	0.995169	0.983614	0.962485	0.938358	0.570036	0.698661	0.999814	0.999583	0.983019	0.987207	0.957892	0.996222	0.997175	0.955719	0.991299	0.941433	0.963223	0.996222	0.978944	0.983914	0.928114	0.999583	0.990796	0.983936	0.997188	0.546315	0.961057	0.999583	0.992448	0.605478	0.984189	0.976635	0.999583	0.999583	0.989867	0.962485	0.607826	0.983914	0.983914	0.906796	0.987341	0.892001	0.611846	0.776263	0.999583	0.967825	0.987207	0.999293
ASV125	0.999814	0.992448	0.993739	0.999583	0.938358	0.767673	0.547061	0.967825	0.941232	0.945169	0.65516	0.947055	0.925475	0.996222	0.920899	0.987648	0.979279	0.870568	0.989017	0.960024	0.993739	0.904616	0.960024	0.999583	0.985658	0.996222	0.951485	0.637525	0.999293	0.974677	0.947671	0.96869	0.92976	0.699116	0.983614	0.992448	0.927411	0.997389	0.979279	0.979279	0.991436	0.943118	0.990225	0.947671	0.949642	0.934568	0.949954	0.992448	0.993406
ASV379	0.504271	0.681969	0.530424	0.947671	0.927893	0.901817	0.880272	0.539644	0.687877	0.980551	0.8663	0.978046	0.983347	0.997414	0.989867	0.987207	0.985583	0.947671	0.996013	0.79846	0.655596	0.941433	0.992067	0.812919	0.991998	0.88071	0.938358	0.883803	0.953781	0.847412	0.934855	0.917989	0.889828	0.988742	0.984189	0.999583	0.992054	0.741839	0.945169	0.945169	0.741839	0.816776	0.915235	0.955552	0.947671	0.921289	0.957926	0.994622	0.698661
ASV183	0.787936	0.96126	0.63747	0.909266	0.999583	0.943653	0.984189	0.973659	0.957926	0.603024	0.992067	0.909364	0.774431	0.779229	0.975572	0.924362	0.955651	0.90782	0.810608	0.87154	0.974442	0.947671	0.989751	0.974419	0.860725	0.947671	0.963122	0.718274	0.916473	0.92922	0.970982	0.981788	0.728707	0.671157	0.976195	0.999834	0.999583	0.999583	0.925475	0.925475	0.960024	0.971472	0.956736	0.787936	0.976009	0.725586	0.934568	0.974442	0.810608
ASV302	0.941433	0.917007	0.989867	0.947671	0.983914	0.992067	0.947671	0.767673	0.945169	0.860725	0.983936	0.989867	0.970814	0.916473	0.975849	0.962982	0.938358	0.937486	0.9988	0.947671	0.760896	0.991436	0.801514	0.965053	0.999583	0.947671	0.987379	0.906033	0.66312	0.878119	0.984447	0.947785	0.953781	0.49181	0.989751	0.999814	0.743048	0.583964	0.915235	0.915235	0.960024	0.998526	0.816873	0.98216	0.988742	0.999583	0.866214	0.885496	0.999583
ASV25	0.95681	0.999583	0.97377	0.976195	0.925475	0.945169	0.998526	0.962485	0.98854	0.983936	0.992054	0.949642	0.997188	0.896494	0.988742	0.980551	0.947671	0.730119	0.866554	0.996982	0.943198	0.943803	0.892001	0.995882	0.999583	0.991998	0.999583	0.916884	0.851197	0.970982	0.999583	0.989867	0.979279	0.9988	0.980195	0.999583	0.983936	0.991998	0.989867	0.989867	0.909364	0.979279	0.993938	0.498559	0.941232	0.880583	0.979279	0.938641	0.947671
ASV275	0.546315	0.68439	0.594693	0.258596	0.827803	0.960024	0.949642	0.456228	0.456228	0.686707	0.926102	0.998449	0.992067	0.986708	0.980551	0.960024	0.9988	0.999834	0.999583	0.980248	0.945169	0.988742	0.991912	0.917007	0.949629	0.916098	0.999583	0.99541	0.993406	0.638341	0.999293	0.997188	0.927893	0.93498	0.960024	0.979509	0.971264	0.988742	0.889023	0.889023	0.707742	0.971255	0.999583	0.832262	0.999583	0.999583	0.999583	0.989867	0.989867
ASV118	0.703541	0.76274	0.999583	0.995432	0.979279	0.999833	0.987207	0.974442	0.956822	0.987207	0.794544	0.867306	0.620159	0.989187	0.979279	0.956822	0.979217	0.807964	0.987207	0.984739	0.938358	0.557341	0.945017	0.996222	0.973644	0.947671	0.983914	0.842437	0.979136	0.974677	0.988742	0.949629	0.956452	0.669261	0.863356	0.970982	0.801534	0.904637	0.957926	0.957926	0.992999	0.926102	0.535607	0.990198	0.979279	0.917007	0.806207	0.878025	0.969186
ASV277	0.929631	0.996222	0.748332	0.760114	0.613864	0.999583	0.989867	0.797881	0.902979	0.929566	0.979279	0.960024	0.96694	0.949642	0.835273	0.66133	0.838399	0.982249	0.999583	0.949642	0.947671	0.979279	0.938358	0.948808	0.864094	0.971424	0.733245	0.856158	0.75794	0.973826	0.834587	0.916473	0.967825	0.747323	0.636146	0.547061	0.996295	0.636146	0.981066	0.981066	0.691785	0.907874	0.983936	0.98216	0.730113	0.892517	0.947671	0.999583	0.79535
ASV64	0.727474	0.976712	0.64195	0.856677	0.991436	0.962903	0.999293	0.974442	0.983914	0.47461	0.956822	0.92986	0.646703	0.759315	0.982211	0.973826	0.929631	0.835756	0.878025	0.727031	0.989867	0.962485	0.992067	0.955719	0.928114	0.935836	0.95884	0.481288	0.938996	0.928114	0.967394	0.999583	0.865169	0.592985	0.999583	0.983914	0.989867	0.991998	0.874727	0.874727	0.973844	0.997357	0.961057	0.788996	0.947671	0.852071	0.925475	0.960024	0.915235
ASV103	0.978728	0.996222	0.8732	0.976195	0.989867	0.989867	0.999833	0.999583	0.967825	0.980551	0.96869	0.910855	0.992067	0.636146	0.91297	0.947671	0.985583	0.98216	0.864376	0.966747	0.899378	0.945169	0.947671	0.993739	0.874028	0.990621	0.938996	0.967394	0.943803	0.988081	0.949629	0.843175	0.616754	0.999583	0.906368	0.919674	0.945169	0.911272	0.999583	0.999583	0.979279	0.79292	0.945169	0.982211	0.947671	0.897733	0.989867	0.974677	0.903366
ASV274	0.965906	0.999583	0.977991	0.999583	0.97377	0.520729	0.759315	0.999847	0.989867	0.997188	0.667049	0.947671	0.963122	0.996222	0.997389	0.984189	0.999293	0.998331	0.999583	0.880272	0.999583	0.772969	0.980551	0.899202	0.999583	0.997357	0.626711	0.99003	0.999814	0.999814	0.730547	0.982089	0.992035	0.983914	0.926102	0.947671	0.991282	0.859672	0.954517	0.954517	0.926102	0.934136	0.947671	0.5348	0.997165	0.991436	0.988742	0.956204	0.979136
ASV151	0.889828	0.707361	0.98216	0.999583	0.967394	0.999583	0.970059	0.997188	0.957744	0.999583	0.991998	0.972283	0.383209	0.996222	0.991765	0.856297	0.831757	0.946009	0.947671	0.985583	0.960024	0.998088	0.850872	0.989867	0.715474	0.999583	0.967394	0.991592	0.9988	0.979279	0.982211	0.996265	0.868668	0.703507	0.958022	0.999027	0.997389	0.979509	0.989867	0.989867	0.915235	0.960024	0.420593	0.974419	0.997188	0.693166	0.987207	0.947671	0.530636
ASV40	0.819371	0.943803	0.999583	0.996222	0.979279	0.99858	0.999833	0.983442	0.95681	0.999583	0.804913	0.873512	0.968582	0.999583	0.841161	0.993406	0.982346	0.362463	0.719534	0.999583	0.566262	0.926267	0.947671	0.993172	0.974677	0.999583	0.945017	0.941232	0.978944	0.880272	0.947671	0.946009	0.999583	0.991998	0.937486	0.953746	0.982211	0.983828	0.999583	0.999583	0.999583	0.98216	0.996222	0.999583	0.983614	0.970754	0.831106	0.906222	0.996222
ASV211	0.476575	0.945169	0.696836	0.571331	0.979279	0.81681	0.967133	0.999027	0.945169	0.82319	0.892001	0.930594	0.985583	0.999583	0.985782	0.988742	0.999583	0.956822	0.992448	0.965906	0.96213	0.930594	0.916315	0.999583	0.965053	0.95681	0.999542	0.476575	0.949033	0.93498	0.999583	0.983914	0.999583	0.885758	0.999583	0.999583	0.999814	0.897958	0.95681	0.95681	0.978046	0.960725	0.968057	0.95142	0.910081	0.974419	0.992448	0.992705	0.996027
ASV261	0.960024	0.905789	0.957744	0.997357	0.967825	0.9988	0.974442	0.9891	0.983019	0.999583	0.938358	0.989867	0.56377	0.992067	0.989867	0.881263	0.713195	0.97377	0.95641	0.985733	0.993739	0.99858	0.79846	0.987379	0.822188	0.984189	0.9988	0.988742	0.997389	0.962903	0.987207	0.988232	0.848238	0.886773	0.984189	0.987207	0.999583	0.967825	0.956822	0.956822	0.886605	0.903891	0.384013	0.947671	0.9988	0.722946	0.947671	0.963122	0.371302
ASV343	0.861877	0.934805	0.687434	0.938996	0.999583	0.947671	0.978944	0.999583	0.896787	0.843848	0.999583	0.93188	0.854977	0.930594	0.97603	0.931912	0.967394	0.956452	0.806646	0.902048	0.986865	0.907874	0.962485	0.999583	0.892001	0.988742	0.969175	0.76274	0.973706	0.938358	0.979509	0.947671	0.777009	0.530636	0.959134	0.987207	0.955651	0.99258	0.973826	0.973826	0.983936	0.947671	0.925475	0.938996	0.999583	0.778416	0.989867	0.997357	0.871324
ASV10	0.999293	0.988232	0.667136	0.96694	0.95142	0.989751	0.993372	0.994012	0.9988	0.954369	0.999583	0.930594	0.989867	0.803048	0.999583	0.993739	0.916473	0.987241	0.664854	0.331424	0.947671	0.631756	0.938671	0.79535	0.847412	0.754119	0.996222	0.945169	0.962903	0.999583	0.988742	0.999583	0.98934	0.929706	0.974677	0.947671	0.947671	0.999583	0.676555	0.676555	0.824823	0.962485	0.77464	0.999583	0.977767	0.963293	0.949629	0.541437	0.987207
ASV34	0.693166	0.969502	0.440534	0.665798	0.987207	0.956204	0.999583	0.999583	0.957892	0.600003	0.945169	0.96066	0.974254	0.95015	0.983914	0.999583	0.9988	0.905629	0.999583	0.947671	0.987241	0.945169	0.96126	0.999583	0.999583	0.945169	0.983914	0.385098	0.962058	0.951469	0.989867	0.98427	0.960024	0.804078	0.998985	0.999583	0.997062	0.95641	0.906434	0.906434	0.999583	0.999583	0.989867	0.938996	0.949642	0.947105	0.967825	0.999583	0.991282
ASV142	0.979509	0.996027	0.76793	0.941232	0.775176	0.989867	0.999583	0.945017	0.820472	0.997062	0.934855	0.664854	0.863356	0.985583	0.628143	0.892143	0.996222	0.979279	0.917007	0.996222	0.917007	0.665798	0.972823	0.984601	0.938358	0.991436	0.983019	0.990624	0.917007	0.910081	0.987379	0.961354	0.916436	0.989867	0.904616	0.646703	0.841161	0.804913	0.999583	0.999583	0.868668	0.632377	0.947671	0.992067	0.371803	0.902272	0.690469	0.98353	0.835756
ASV161	0.999583	0.993938	0.895102	0.781971	0.907948	0.988742	0.974677	0.983914	0.953781	0.893983	0.999583	0.84536	0.999583	0.999583	0.947671	0.983914	0.967825	0.797881	0.975813	0.957926	0.999583	0.519723	0.990427	0.999583	0.996222	0.974677	0.991282	0.999583	0.98189	0.999583	0.987207	0.84536	0.996222	0.989867	0.570638	0.645461	0.892517	0.997062	0.963697	0.963697	0.887643	0.870057	0.947671	0.987207	0.880272	0.902272	0.636146	0.931067	0.899198
ASV41	0.989462	0.877956	0.992448	0.654394	0.876113	0.999293	0.989751	0.980551	0.991282	0.904616	0.979279	0.882128	0.947671	0.983936	0.691772	0.858785	0.999583	0.993739	0.687877	0.951013	0.96002	0.993739	0.947671	0.894374	0.553682	0.954517	0.93188	0.947671	0.985583	0.967394	0.941232	0.530424	0.892001	0.996222	0.574273	0.79846	0.984447	0.729811	0.974677	0.974677	0.972283	0.947671	0.989867	0.987648	0.940355	0.87216	0.973826	0.999293	0.835199
ASV204	0.927411	0.596592	0.996631	0.999583	0.9432	0.990537	0.98216	0.986708	0.967892	0.991998	0.999583	0.478451	0.828118	0.899298	0.691166	0.979279	0.999293	0.9739	0.973822	0.902048	0.729015	0.669168	0.983009	0.832092	0.999583	0.945169	0.963223	0.989086	0.991998	0.931502	0.945238	0.665	0.331424	0.909364	0.585524	0.905629	0.780598	0.962903	0.854977	0.854977	0.992705	0.339628	0.645041	0.991282	0.943118	0.523205	0.983614	0.454666	0.731907
ASV108	0.95696	0.98216	0.903467	0.756164	0.892001	0.535428	0.741839	0.947671	0.985583	0.883427	0.93498	0.96126	0.947671	0.999583	0.931008	0.947671	0.957926	0.919537	0.983914	0.974478	0.999583	0.991998	0.934136	0.949629	0.999583	0.999293	0.804913	0.990624	0.967825	0.97502	0.868668	0.888347	0.976163	0.989867	0.945169	0.988742	0.979279	0.730547	0.991299	0.991299	0.990324	0.993739	0.991208	0.876113	0.989867	0.803675	0.93549	0.974419	0.925475
ASV17	0.999583	0.989867	0.947671	0.974442	0.927166	0.9891	0.994995	0.800242	0.997188	0.658495	0.983914	0.934263	0.917007	0.892001	0.922484	0.596592	0.999583	0.985583	0.426391	0.892001	0.709146	0.947671	0.981066	0.894583	0.570036	0.906822	0.999583	0.938671	0.967825	0.533381	0.998985	0.988742	0.76274	0.941433	0.949642	0.967892	0.991998	0.979509	0.76274	0.76274	0.945169	0.933821	0.998985	0.927309	0.985583	0.949642	0.962903	0.892143	0.972107
ASV43	0.770025	0.906434	0.947671	0.989867	0.983914	0.999583	0.989867	0.999583	0.989867	0.999583	0.987207	0.999583	0.960024	0.947671	0.989867	0.999583	0.874171	0.979279	0.999583	0.999583	0.967825	0.96126	0.995294	0.967825	0.998978	0.947671	0.973659	0.931008	0.999583	0.98155	0.988742	0.990324	0.991299	0.64195	0.999834	0.967825	0.985583	0.999583	0.989867	0.989867	0.983614	0.999583	0.8438	0.999814	0.947671	0.925475	0.900749	0.993739	0.896515
ASV284	0.983914	0.999583	0.999583	0.999583	0.998985	0.892001	0.965302	0.999583	0.983914	0.947671	0.979279	0.963223	0.937717	0.945169	0.967825	0.938996	0.911624	0.974419	0.559874	0.96066	0.906222	0.999814	0.79535	0.926102	0.76274	0.992705	0.862463	0.987379	0.837971	0.997175	0.845763	0.967825	0.9988	0.989867	0.999583	0.957926	0.999583	0.993739	0.965443	0.965443	0.967892	0.989842	0.988742	0.989867	0.989751	0.982211	0.983019	0.947671	0.992054
ASV257	0.987379	0.95681	0.568295	0.825118	0.848594	0.996222	0.987207	0.609305	0.287553	0.992448	0.999583	0.863356	0.893983	0.999583	0.93188	0.938358	0.904453	0.999583	0.868668	0.999027	0.874159	0.967394	0.966259	0.917007	0.896514	0.945169	0.9988	0.980964	0.977893	0.935836	0.992448	0.987207	0.999814	0.987207	0.977583	0.962903	0.947671	0.960024	0.967825	0.967825	0.533381	0.956822	0.95481	0.929631	0.961649	0.998985	0.999583	0.917007	0.947671
ASV146	0.994015	0.917007	0.967825	0.862463	0.991436	0.825883	0.623119	0.908172	0.999293	0.533381	0.951485	0.95681	0.99762	0.990624	0.946142	0.997062	0.993374	0.967114	0.997414	0.990225	0.963223	0.947671	0.938996	0.983914	0.999583	0.974677	0.998985	0.980551	0.999293	0.996027	0.999583	0.843175	0.963293	0.993172	0.947671	0.680796	0.654394	0.992067	0.942225	0.942225	0.983614	0.990624	0.967825	0.999583	0.718549	0.996222	0.476575	0.970237	0.967825
ASV210	0.992054	0.945169	0.892143	0.967394	0.998985	0.949629	0.959134	0.976293	0.941232	0.947671	0.989112	0.999834	0.974677	0.987207	0.961057	0.979279	0.974677	0.760224	0.704781	0.971851	0.947671	0.896269	0.963293	0.985583	0.967394	0.963223	0.981011	0.947671	0.999583	0.991998	0.978081	0.992671	0.904766	0.999583	0.986774	0.986708	0.997062	0.666866	0.955881	0.955881	0.870153	0.991299	0.948905	0.834587	0.999027	0.999583	0.938996	0.889739	0.999583
ASV209	0.983914	0.992448	0.950779	0.38394	0.996222	0.999583	0.990225	0.999834	0.895287	0.838331	0.974442	0.98216	0.952913	0.974677	0.890633	0.978046	0.885758	0.975882	0.835273	0.913957	0.990796	0.996222	0.557951	0.896514	0.715566	0.904616	0.997389	0.989112	0.687877	0.990498	0.997188	0.947671	0.962485	0.998985	0.915235	0.963122	0.999984	0.9891	0.972306	0.972306	0.999814	0.988742	0.989462	0.999834	0.963293	0.935733	0.973659	0.992067	0.983831
ASV382	0.892424	0.869264	0.983614	0.898994	0.724091	0.868668	0.91274	0.552348	0.938996	0.989867	0.519135	0.999583	0.955719	0.864698	0.992705	0.684922	0.998449	0.945044	0.789973	0.997188	0.519204	0.968487	0.999583	0.907222	0.541611	0.780581	0.999293	0.906222	0.929327	0.754125	0.999583	0.999583	0.996222	0.879149	0.965053	0.949629	0.736261	0.929706	0.88099	0.88099	0.641093	0.999583	0.956452	0.523205	0.993739	0.996222	0.886773	0.832092	0.938358
ASV199	0.999293	0.983831	0.926102	0.963122	0.945169	0.962903	0.896494	0.974442	0.957892	0.949642	0.934855	0.999583	0.996222	0.947671	0.890633	0.967394	0.914556	0.938996	0.999583	0.865989	0.999583	0.987207	0.947671	0.729811	0.943441	0.798013	0.894998	0.925475	0.999293	0.999583	0.886365	0.925475	0.993739	0.999583	0.926102	0.987207	0.960024	0.999583	0.688918	0.688918	0.955881	0.999583	0.709146	0.996748	0.999814	0.999583	0.999583	0.980479	0.967394
ASV301	0.432843	0.893624	0.867532	0.692982	0.962903	0.997414	0.98353	0.999583	0.931067	0.884531	0.950012	0.989751	0.877054	0.95681	0.98216	0.983831	0.980724	0.874727	0.947671	0.999583	0.806311	0.987207	0.938996	0.953781	0.95681	0.999293	0.987207	0.411721	0.996222	0.991299	0.986708	0.999583	0.947671	0.357344	0.999583	0.918524	0.999583	0.945169	0.999583	0.999583	0.987207	0.997062	0.63747	0.992067	0.828118	0.781962	0.910209	0.88071	0.947671
ASV311	0.76274	0.775176	0.928114	0.987215	0.860693	0.974677	0.891548	0.373327	0.804078	0.963293	0.999583	0.947671	0.9891	0.911272	0.909364	0.878119	0.885758	0.997062	0.992067	0.999583	0.837314	0.928114	0.970814	0.987207	0.918931	0.999583	0.947671	0.997188	0.79535	0.665799	0.938996	0.999583	0.708399	0.988742	0.96126	0.938996	0.999583	0.750138	0.970982	0.970982	0.783624	0.834557	0.992054	0.896494	0.827958	0.869264	0.999293	0.989867	0.885758
ASV98	0.624813	0.93573	0.834587	0.955379	0.999583	0.999583	0.997119	0.989112	0.9891	0.832092	0.984189	0.977494	0.476575	0.992448	0.999583	0.991299	0.742189	0.832092	0.947671	0.891334	0.983914	0.999583	0.983914	0.999583	0.967394	0.962485	0.999834	0.517116	0.996295	0.999583	0.999583	0.999583	0.886773	0.110215	0.999583	0.934136	0.991436	0.989867	0.967394	0.967394	0.987207	0.992298	0.747323	0.967825	0.94521	0.759416	0.87944	0.999583	0.806045
ASV75	0.998985	0.965053	0.886605	0.872701	0.988742	0.956816	0.999583	0.941232	0.988742	0.744357	0.995882	0.973826	0.987648	0.931432	0.999583	0.979509	0.988742	0.992705	0.968214	0.978944	0.929631	0.948905	0.993739	0.98934	0.989867	0.997149	0.977991	0.938996	0.886773	0.787936	0.990624	0.999583	0.804078	0.917907	0.997175	0.999583	0.999583	0.999583	0.989867	0.989867	0.967622	0.977767	0.999583	0.846425	0.999583	0.905629	0.951013	0.983088	0.949629
ASV120	0.999833	0.974058	0.931729	0.693196	0.999583	0.957892	0.80674	0.971424	0.999583	0.530424	0.900658	0.983152	0.99467	0.993739	0.999583	0.997188	0.999814	0.852126	0.95641	0.983914	0.885758	0.989751	0.967892	0.989751	0.956822	0.9988	0.947671	0.990624	0.991393	0.927755	0.974851	0.962903	0.920465	0.999583	0.961057	0.949629	0.977583	0.983442	0.976163	0.976163	0.980724	0.984762	0.988742	0.974677	0.941232	0.999583	0.852248	0.943198	0.963223
ASV157	0.902048	0.999834	0.483427	0.665799	0.989867	0.929706	0.998985	0.983088	0.954369	0.934855	0.997188	0.978944	0.771067	0.983936	0.983019	0.93188	0.969927	0.987207	0.941232	0.997062	0.974478	0.979279	0.646227	0.983009	0.812919	0.868668	0.999583	0.843249	0.999293	0.983614	0.999583	0.999583	0.947671	0.999583	0.973826	0.977494	0.950981	0.897733	0.919071	0.919071	0.980551	0.851197	0.947671	0.990624	0.691166	0.963293	0.900336	0.999583	0.866846
ASV297	0.98189	0.989867	0.981066	0.999583	0.985583	0.989867	0.979279	0.997188	0.990861	0.98509	0.635059	0.886605	0.982211	0.979509	0.952744	0.974677	0.804913	0.699116	0.975849	0.938851	0.9988	0.949642	0.935753	0.949642	0.964527	0.926102	0.988742	0.983914	0.916473	0.992705	0.977991	0.90786	0.947671	0.989867	0.980551	0.983914	0.979279	0.991998	0.979279	0.979279	0.956822	0.9988	0.938358	0.925475	0.999583	0.945169	0.76274	0.991631	0.999583
ASV141	0.974183	0.962903	0.982211	0.687611	0.999583	0.983936	0.98854	0.999583	0.9988	0.91332	0.888325	0.824823	0.983914	0.963223	0.78966	0.879498	0.987379	0.999583	0.997582	0.912974	0.973822	0.752481	0.864033	0.935753	0.900749	0.947671	0.998449	0.888347	0.967892	0.938671	0.989867	0.611846	0.6317	0.997389	0.321012	0.667377	0.741839	0.976009	0.892001	0.892001	0.999583	0.105928	0.938996	0.999583	0.620677	0.886773	0.941232	0.754119	0.865992
ASV200	0.666226	0.999583	0.889828	0.945169	0.99877	0.983009	0.999583	0.917007	0.999583	0.885758	0.997062	0.999583	0.947671	0.991282	0.974419	0.9988	0.907483	0.915062	0.997389	0.949591	0.98934	0.999293	0.947671	0.974851	0.989867	0.59456	0.992736	0.17454	0.999583	0.947671	0.988742	0.988742	0.989867	0.725903	0.999583	0.911612	0.838824	0.883312	0.687877	0.687877	0.885496	0.928114	0.880754	0.705257	0.559755	0.961057	0.63747	0.996295	0.972206
ASV187	0.947671	0.997357	0.975263	0.932292	0.938358	0.983914	0.929868	0.93188	0.700852	0.945169	0.962903	0.663075	0.990796	0.9891	0.684133	0.901411	0.999583	0.997215	0.965024	0.847412	0.983936	0.907483	0.926102	0.88099	0.935141	0.979279	0.999583	0.947671	0.812148	0.925475	0.999583	0.934568	0.947671	0.941433	0.956535	0.89996	0.978944	0.567503	0.992546	0.992546	0.91708	0.859672	0.997357	0.989867	0.967825	0.902048	0.9988	0.999834	0.835456
ASV140	0.963122	0.999583	0.967892	0.919026	0.987207	0.978046	0.964731	0.992054	0.983936	0.955552	0.957926	0.999814	0.949629	0.96869	0.98216	0.533381	0.759249	0.912974	0.983614	0.988322	0.999583	0.999583	0.979287	0.949642	0.801534	0.995882	0.902048	0.802505	0.958407	0.98216	0.831106	0.920989	0.987207	0.93498	0.722646	0.868668	0.991962	0.997062	0.978728	0.978728	0.999583	0.967825	0.968582	0.996222	0.939007	0.984822	0.962903	0.953332	0.967388
ASV249	0.440249	0.988742	0.640619	0.332522	0.91297	0.95623	0.997389	0.961057	0.945169	0.454666	0.646301	0.999583	0.970059	0.999583	0.973659	0.990624	0.993739	0.807667	0.947671	0.938358	0.865169	0.999583	0.947671	0.999583	0.930188	0.994526	0.999583	0.432058	0.996013	0.972283	0.989751	0.97377	0.999583	0.687611	0.938358	0.920564	0.989867	0.663075	0.999583	0.999583	0.959134	0.947671	0.999583	0.999583	0.910081	0.999834	0.996982	0.989867	0.945169
ASV62	0.974677	0.967825	0.974677	0.999583	0.990397	0.611253	0.650062	0.858367	0.929706	0.965053	0.943118	0.864698	0.330986	0.999583	0.949642	0.997175	0.888347	0.888347	0.999583	0.999583	0.9988	0.963293	0.993739	0.996295	0.997389	0.992448	0.983614	0.935836	0.956207	0.994526	0.991998	0.999583	0.666866	0.754125	0.987379	0.967892	0.999583	0.805413	0.987207	0.987207	0.929093	0.899198	0.600811	0.999583	0.993739	0.478451	0.945169	0.989867	0.4874
ASV74	0.687877	0.97502	0.930777	0.885758	0.992067	0.983936	0.999583	0.94916	0.991998	0.827803	0.999583	0.955881	0.600811	0.989867	0.991282	0.999583	0.808329	0.888347	0.979509	0.973826	0.99858	0.965053	0.999583	0.984189	0.991282	0.986708	0.968905	0.535036	0.96126	0.962485	0.967892	0.988742	0.892001	0.330986	0.996265	0.946519	0.993739	0.983914	0.985733	0.985733	0.874248	0.994012	0.535279	0.774957	0.929631	0.676547	0.806045	0.999293	0.694193
ASV63	0.999583	0.945169	0.947671	0.89996	0.991998	0.984189	0.978046	0.760114	0.989867	0.690659	0.999583	0.965053	0.967825	0.865169	0.989867	0.989867	0.999583	0.996222	0.967825	0.971255	0.911288	0.967825	0.979279	0.999583	0.981639	0.970814	0.985583	0.905629	0.831757	0.560492	0.993739	0.983009	0.867306	0.964216	0.989867	0.993739	0.975787	0.979279	0.915235	0.915235	0.905629	0.992067	0.999583	0.652824	0.987379	0.920465	0.831757	0.954369	0.945169
ASV179	0.947671	0.882541	0.592985	0.929631	0.991765	0.992298	0.999583	0.657098	0.907874	0.955651	0.967394	0.967394	0.999293	0.957926	0.999583	0.999583	0.914464	0.825118	0.890633	0.983914	0.999583	0.806403	0.967133	0.9988	0.988742	0.947671	0.999583	0.999583	0.916473	0.947671	0.999583	0.996603	0.991998	0.96694	0.956822	0.960024	0.999834	0.999583	0.974419	0.974419	0.4874	0.993372	0.960024	0.547061	0.967394	0.893983	0.970982	0.925475	0.869046
ASV153	0.993739	0.947671	0.989867	0.986708	0.978944	0.483427	0.411721	0.999583	0.999814	0.947671	0.643011	0.98216	0.868668	0.969757	0.853249	0.995118	0.953781	0.664896	0.876113	0.982346	0.83045	0.999834	0.91264	0.990324	0.997389	0.999583	0.53323	0.938358	0.953781	0.967394	0.59456	0.978046	0.805648	0.947853	0.9891	0.993739	0.98216	0.79535	0.979279	0.979279	0.95481	0.969489	0.997357	0.910081	0.986708	0.816737	0.991436	0.947671	0.95681
ASV191	0.947671	0.960725	0.998985	0.747323	0.929868	0.983914	0.927166	0.989688	0.996222	0.937486	0.832656	0.805413	0.901663	0.865497	0.938996	0.947671	0.977991	0.993739	0.974677	0.950779	0.945169	0.636146	0.999583	0.76274	0.831757	0.969591	0.989867	0.932792	0.999583	0.979279	0.999583	0.999293	0.945303	0.90782	0.997175	0.999361	0.812919	0.999583	0.983914	0.983914	0.999583	0.888347	0.746557	0.983914	0.987207	0.983433	0.993739	0.949642	0.999583
ASV188	0.999583	0.95481	0.993739	0.953481	0.974677	0.983936	0.985583	0.878025	0.990443	0.97422	0.947671	0.939611	0.977237	0.970982	0.503914	0.955144	0.999583	0.985583	0.961421	0.873323	0.920745	0.941232	0.652824	0.963223	0.934855	0.999583	0.947671	0.999834	0.841208	0.997148	0.909364	0.880272	0.989751	0.987379	0.925475	0.683926	0.687611	0.967394	0.999583	0.999583	0.945169	0.941787	0.997372	0.949629	0.476268	0.882541	0.371302	0.990861	0.831113
ASV24	0.999583	0.990225	0.957926	0.976009	0.985583	0.869166	0.904616	0.988742	0.999583	0.994945	0.611253	0.962417	0.979509	0.999583	0.996222	0.846482	0.960024	0.956822	0.871082	0.972306	0.996222	0.991436	0.90064	0.991282	0.640979	0.758051	0.991436	0.956822	0.871348	0.96762	0.992067	0.987379	0.973451	0.967825	0.949642	0.983914	0.98934	0.84731	0.904616	0.904616	0.963223	0.999583	0.98189	0.700852	0.999583	0.975816	0.945238	0.992054	0.999583
ASV48	0.967825	0.947671	0.978944	0.960024	0.980206	0.710738	0.741853	0.892517	0.93209	0.999583	0.968582	0.885496	0.648175	0.960024	0.912974	0.991436	0.957926	0.923786	0.989867	0.997188	0.949642	0.975371	0.974677	0.999583	0.997389	0.953781	0.915235	0.911612	0.995294	0.999583	0.943118	0.960024	0.892143	0.831106	0.922699	0.997389	0.999583	0.938358	0.970982	0.970982	0.931284	0.947671	0.653522	0.997389	0.990624	0.64195	0.968201	0.947671	0.718549
ASV113	0.989751	0.994489	0.999583	0.831113	0.989751	0.835392	0.687877	0.916473	0.979509	0.736736	0.91297	0.999583	0.894799	0.895102	0.999583	0.976293	0.989867	0.806857	0.947671	0.9988	0.999583	0.993739	0.835468	0.993739	0.979279	0.991998	0.991998	0.805413	0.816309	0.967394	0.999583	0.899219	0.934523	0.965795	0.947671	0.900921	0.985782	0.915235	0.947671	0.947671	0.960024	0.999583	0.965053	0.967394	0.963293	0.797881	0.876113	0.999583	0.834587
ASV348	0.999583	0.63747	0.988742	0.967394	0.967825	0.999583	0.999583	0.901659	0.931067	0.876113	0.999583	0.681969	0.96762	0.908725	0.471336	0.982211	0.654454	0.999583	0.957926	0.886773	0.947671	0.774431	0.98084	0.879498	0.983828	0.930594	0.800145	0.876113	0.963697	0.969591	0.731766	0.105928	0.707476	0.999293	0.384013	0.282706	0.339479	0.865169	0.885758	0.885758	0.968582	0.504271	0.999583	0.641611	0.506452	0.822188	0.494918	0.708152	0.957892
ASV166	0.999293	0.983936	0.95681	0.990796	0.997357	0.906222	0.696933	0.951013	0.983614	0.970814	0.939611	0.773938	0.947671	0.916315	0.758051	0.999583	0.76274	0.838171	0.993739	0.968487	0.999293	0.838613	0.936099	0.964731	0.978728	0.999293	0.967825	0.950248	0.917007	0.962485	0.947671	0.705257	0.503561	0.987207	0.737504	0.961419	0.970059	0.902808	0.983347	0.983347	0.999583	0.947671	0.992067	0.999583	0.999583	0.557341	0.987379	0.947671	0.929327
ASV128	0.927845	0.999583	0.95681	0.973277	0.988236	0.979279	0.949629	0.980551	0.988232	0.914858	0.968487	0.999293	0.969591	0.910081	0.999583	0.989867	0.991436	0.454666	0.925475	0.989867	0.941232	0.997175	0.910081	0.996222	0.999814	0.938996	0.999583	0.523205	0.979279	0.996222	0.998985	0.991208	0.999583	0.954369	0.999583	0.962417	0.982211	0.987379	0.907132	0.907132	0.985583	0.999583	0.983914	0.905629	0.945522	0.933268	0.949642	0.989867	0.945169
ASV159	0.989867	0.99858	0.752481	0.537753	0.998156	0.954517	0.8732	0.989867	0.964406	0.420593	0.894115	0.999583	0.978944	0.744143	0.983914	0.961421	0.999583	0.983914	0.992448	0.985782	0.904392	0.983914	0.885758	0.999583	0.954369	0.999583	0.968201	0.962903	0.691785	0.947671	0.967394	0.945169	0.882541	0.990624	0.820998	0.827803	0.967133	0.854977	0.953781	0.953781	0.972306	0.983936	0.947671	0.997215	0.852126	0.940993	0.791576	0.874727	0.975227
ASV222	0.999583	0.837077	0.999583	0.907483	0.996027	0.945169	0.978944	0.978944	0.987207	0.993746	0.999583	0.973267	0.804078	0.983614	0.759315	0.759249	0.9891	0.999583	0.801534	0.886605	0.992067	0.984189	0.947671	0.695598	0.331424	0.787936	0.713611	0.997389	0.987207	0.996748	0.747323	0.828118	0.911612	0.962452	0.705257	0.979136	0.990427	0.893983	0.854152	0.854152	0.996222	0.980248	0.979279	0.992448	0.993739	0.94373	0.989867	0.998732	0.947671
ASV202	0.909364	0.967825	0.999583	0.923549	0.9673	0.997389	0.977991	0.986708	0.975705	0.953768	0.960024	0.609305	0.885758	0.983914	0.885758	0.985583	0.989043	0.935836	0.947671	0.956822	0.939007	0.420593	0.982211	0.865169	0.956736	0.995295	0.993739	0.868668	0.943441	0.964784	0.999583	0.991436	0.88693	0.917989	0.974419	0.96869	0.898443	0.999834	0.997188	0.997188	0.888347	0.818066	0.635523	0.943803	0.983914	0.806791	0.999293	0.92058	0.899219
ASV174	0.945169	0.991299	0.949033	0.999293	0.999583	0.999583	0.999583	0.985583	0.654502	0.979279	0.99858	0.996222	0.8732	0.939064	0.990128	0.999583	0.717589	0.961057	0.987435	0.983649	0.974442	0.980724	0.98216	0.959974	0.979509	0.999583	0.997389	0.999583	0.999583	0.886773	0.999834	0.854637	0.999583	0.915235	0.937468	0.946009	0.95681	0.997389	0.977583	0.977583	0.967394	0.967825	0.915235	0.989867	0.999583	0.999583	0.963697	0.996222	0.963223
ASV1	0.947671	0.983614	0.936991	0.779229	0.974677	0.946023	0.897733	0.991282	0.992705	0.634716	0.59456	0.991299	0.887978	0.831106	0.985733	0.991299	0.999583	0.563787	0.973826	0.949629	0.980964	0.981639	0.960024	0.999583	0.985583	0.992955	0.991436	0.730113	0.907483	0.999583	0.997583	0.98745	0.935084	0.899378	0.972306	0.976293	0.969489	0.979279	0.978944	0.978944	0.974442	0.989867	0.999583	0.993938	0.999583	0.915235	0.997357	0.998978	0.967394
ASV47	0.895985	0.741839	0.999583	0.992705	0.730547	0.997062	0.97788	0.687877	0.973481	0.981011	0.970982	0.999583	0.864698	0.978751	0.989867	0.837971	0.321012	0.999583	0.979279	0.976675	0.933268	0.996222	0.789945	0.997389	0.980551	0.997633	0.886605	0.982211	0.885758	0.95681	0.832656	0.978046	0.885758	0.957239	0.941232	0.938358	0.966007	0.965053	0.997188	0.997188	0.961057	0.956204	0.835392	0.960024	0.947671	0.947671	0.998279	0.999583	0.987207
ASV269	0.56377	0.832092	0.947671	0.999293	0.979136	0.798013	0.705257	0.928114	0.991299	0.988742	0.957926	0.917007	0.859672	0.989095	0.962903	0.997372	0.953781	0.759315	0.990624	0.80674	0.947671	0.983914	0.962903	0.95481	0.999484	0.999583	0.988742	0.999583	0.945169	0.868258	0.988742	0.97788	0.991436	0.915235	0.996222	0.999583	0.992067	0.997413	0.980551	0.980551	0.989867	0.988241	0.997389	0.999583	0.999583	0.986708	0.962417	0.989867	0.987207
ASV173	0.990995	0.946009	0.947671	0.923871	0.888662	0.592985	0.636146	0.981639	0.957926	0.941433	0.961057	0.892143	0.952561	0.999293	0.832656	0.867306	0.974677	0.987207	0.812919	0.969757	0.971424	0.832092	0.95681	0.97603	0.852126	0.965053	0.989751	0.999583	0.999027	0.945522	0.9988	0.332522	0.999583	0.999583	0.456228	0.312867	0.868668	0.968977	0.988934	0.988934	0.989751	0.95681	0.998985	0.989867	0.887794	0.999583	0.759249	0.999583	0.999834
ASV264	0.691166	0.980964	0.887566	0.841161	0.841008	0.941232	0.947671	0.983914	0.963293	0.925475	0.999583	0.999583	0.930594	0.969591	0.885758	0.92058	0.440534	0.973659	0.971424	0.967892	0.998985	0.990498	0.967394	0.995432	0.990796	0.967825	0.332522	0.646703	0.989867	0.987379	0.309416	0.909364	0.957239	0.902048	0.911663	0.804913	0.989751	0.759878	0.979509	0.979509	0.987207	0.929706	0.815291	0.7849	0.546315	0.999583	0.84536	0.979509	0.996027
ASV11	0.989867	0.999583	0.782871	0.978455	0.965053	0.983914	0.999814	0.989867	0.999814	0.943803	0.986708	0.983914	0.988742	0.759315	0.812919	0.730547	0.88693	0.926102	0.973826	0.872658	0.999583	0.998985	0.98216	0.634716	0.691166	0.738678	0.938996	0.976009	0.985583	0.999583	0.928943	0.774431	0.963293	0.988742	0.728707	0.925475	0.963122	0.9988	0.729015	0.729015	0.98189	0.985583	0.671157	0.980891	0.996588	0.991436	0.998985	0.980392	0.999027
ASV327	0.728962	0.963223	0.240883	0.471336	0.980503	0.956204	0.995815	0.947671	0.810608	0.305346	0.760224	0.993299	0.999834	0.99174	0.999583	0.955719	0.996222	0.977991	0.905629	0.961057	0.988742	0.997188	0.992705	0.962903	0.999583	0.965376	0.973826	0.95142	0.999814	0.999293	0.992705	0.996748	0.967825	0.982211	0.996295	0.98216	0.967394	0.954369	0.957892	0.957892	0.806311	0.997149	0.909364	0.963248	0.884297	0.974677	0.962485	0.945169	0.83127
ASV30	0.945017	0.989867	0.999583	0.909364	0.687877	0.95681	0.967394	0.980551	0.991998	0.974667	0.981788	0.989867	0.999583	0.963293	0.879498	0.892001	0.991282	0.858785	0.868668	0.999583	0.949642	0.978944	0.989751	0.997188	0.915235	0.956452	0.759231	0.949629	0.996027	0.98216	0.75794	0.831757	0.927411	0.987207	0.904616	0.930594	0.993739	0.80674	0.967825	0.967825	0.997188	0.911272	0.989867	0.888347	0.892517	0.985583	0.999834	0.987207	0.987207
ASV317	0.641199	0.646	0.904616	0.974677	0.835456	0.986708	0.997389	0.949642	0.976009	0.977583	0.99541	0.944223	0.885758	0.999583	0.841161	0.971472	0.989867	0.709146	0.947374	0.990121	0.384013	0.994594	0.999293	0.992067	0.981011	0.974677	0.838279	0.945169	0.987648	0.852126	0.852126	0.931432	0.904626	0.85079	0.941433	0.988742	0.984189	0.999833	0.999583	0.999583	0.999583	0.943081	0.948592	0.980551	0.991299	0.885496	0.999583	0.864033	0.925475
ASV12	0.947671	0.983936	0.997175	0.947671	0.797881	0.915235	0.939611	0.988742	0.999583	0.984822	0.989867	0.999583	0.999583	0.965024	0.910317	0.929717	0.991998	0.877956	0.909096	0.998985	0.969468	0.961057	0.994202	0.999583	0.940379	0.961998	0.689377	0.967394	0.991998	0.988742	0.698015	0.880272	0.916473	0.975263	0.943678	0.962903	0.993739	0.777009	0.96762	0.96762	0.986077	0.938358	0.991299	0.831106	0.930594	0.982729	0.997389	0.990624	0.987568
ASV251	0.596592	0.731907	0.973826	0.945303	0.508832	0.983914	0.91908	0.570036	0.941232	0.978046	0.915235	0.987207	0.698661	0.947671	0.989867	0.988742	0.698661	0.567214	0.993739	0.788571	0.645461	0.975749	0.859672	0.983914	0.999583	0.989867	0.997149	0.914672	0.989867	0.687877	0.983936	0.96066	0.964784	0.812919	0.916473	0.937486	0.978728	0.941232	0.988742	0.988742	0.944619	0.956822	0.962485	0.999583	0.993739	0.996758	0.967138	0.998985	0.999583
ASV14	0.888347	0.999583	0.9988	0.933268	0.69434	0.848024	0.892143	0.969591	0.997188	0.987087	0.983914	0.997188	0.999583	0.988322	0.947671	0.947671	0.992448	0.866214	0.887548	0.996222	0.93188	0.935584	0.999583	0.992705	0.938358	0.949629	0.7728	0.963697	0.996222	0.976293	0.804913	0.929631	0.936537	0.988742	0.962903	0.983936	0.999583	0.691772	0.947671	0.947671	0.984457	0.957926	0.977494	0.854637	0.955552	0.984298	0.983914	0.970707	0.985583
ASV135	0.9988	0.991299	0.984189	0.979279	0.996295	0.987207	0.992054	0.990861	0.888662	0.967825	0.924362	0.305346	0.974677	0.999583	0.495296	0.998985	0.987379	0.997357	0.992705	0.931067	0.989867	0.483427	0.986708	0.947374	0.954369	0.973826	0.999583	0.957926	0.664076	0.967825	0.999583	0.971969	0.777792	0.978046	0.967825	0.742303	0.899378	0.832092	0.979509	0.979509	0.960725	0.527801	0.997188	0.999583	0.766582	0.941288	0.923311	0.999583	0.956816
ASV97	0.967825	0.983828	0.987207	0.980551	0.981813	0.98509	0.999293	0.981066	0.997175	0.941232	0.947671	0.967825	0.998985	0.409152	0.812919	0.722876	0.83545	0.95681	0.926102	0.698661	0.935753	0.999583	0.9988	0.420593	0.654502	0.987207	0.963122	0.980551	0.907483	0.982211	0.947671	0.960024	0.945238	0.941232	0.952757	0.917007	0.985583	0.93498	0.943198	0.943198	0.988742	0.990624	0.475841	0.989086	0.932798	0.999583	0.943441	0.911272	0.997175
ASV233	0.805648	0.938358	0.925475	0.984614	0.999583	0.999847	0.996222	0.960024	0.949642	0.999583	0.963223	0.998985	0.976009	0.814009	0.929631	0.981066	0.916473	0.973659	0.988742	0.97004	0.943441	0.9988	0.991998	0.652824	0.947671	0.967825	0.989867	0.951056	0.974442	0.863356	0.985583	0.99056	0.972283	0.409004	0.999583	0.95681	0.976195	0.945169	0.916473	0.916473	0.991282	0.978751	0.736206	0.984741	0.974677	0.925475	0.965053	0.938671	0.929327
ASV76	0.999583	0.805506	0.996222	0.999834	0.991998	0.929635	0.933268	0.97275	0.938996	0.999583	0.925475	0.640619	0.856158	0.947374	0.757146	0.999834	0.923786	0.916473	0.999361	0.999583	0.999583	0.822855	0.93549	0.989867	0.995882	0.967825	0.926102	0.999834	0.533381	0.929706	0.92758	0.777589	0.450532	0.989867	0.859672	0.941787	0.916098	0.399539	0.999293	0.999293	0.96126	0.960024	0.961057	0.97422	0.982729	0.185892	0.959063	0.945169	0.544264
ASV99	0.105928	0.591399	0.641093	0.397724	0.56077	0.947671	0.949642	0.822188	0.747323	0.803675	0.947785	0.999583	0.895985	0.987324	0.979279	0.994919	0.7728	0.961508	0.997188	0.998985	0.702879	0.999583	0.995294	0.974204	0.978751	0.979509	0.973822	0.687877	0.989867	0.938358	0.973659	0.987207	0.999583	0.691343	0.974677	0.905629	0.999583	0.827803	0.999583	0.999583	0.988742	0.985733	0.785752	0.991299	0.759416	0.992067	0.93188	0.970982	0.999583
ASV225	0.553682	0.730547	0.95681	0.993739	0.911595	0.743168	0.724991	0.967394	0.966747	0.999583	0.941787	0.797881	0.731149	0.997188	0.983914	0.985782	0.750138	0.812919	0.991299	0.999833	0.929538	0.89996	0.835273	0.938996	0.978728	0.987215	0.929706	0.988742	0.973659	0.947671	0.929327	0.967825	0.888347	0.731775	0.962903	0.987379	0.949642	0.980551	0.933268	0.933268	0.946718	0.88693	0.552348	0.79535	0.999583	0.742189	0.999583	0.947671	0.550462
ASV245	0.605759	0.743023	0.98216	0.947671	0.498818	0.977494	0.896514	0.600003	0.938358	0.986362	0.929706	0.98934	0.729015	0.947671	0.987379	0.983914	0.709146	0.592985	0.992067	0.809661	0.658634	0.983914	0.866214	0.983914	0.999583	0.988742	0.989867	0.917907	0.990159	0.741839	0.97603	0.96126	0.95681	0.854977	0.926102	0.941433	0.978455	0.930594	0.986708	0.986708	0.956785	0.947671	0.954369	0.999583	0.989867	0.996588	0.963223	0.996222	0.999583
ASV289	0.987379	0.885758	0.999583	0.885758	0.999583	0.938996	0.987207	0.982249	0.979136	0.974677	0.967548	0.957892	0.960024	0.960024	0.945169	0.934855	0.980551	0.992448	0.947671	0.967825	0.996222	0.965302	0.886585	0.996027	0.859672	0.991282	0.980551	0.874727	0.999583	0.938996	0.967394	0.886773	0.76274	0.990424	0.744357	0.947785	0.920587	0.827803	0.983914	0.983914	0.986708	0.5348	0.979279	0.981066	0.947374	0.885758	0.991025	0.984189	0.743926
ASV271	0.978944	0.961908	0.943118	0.946638	0.91297	0.999814	0.992705	0.93498	0.9891	0.889828	0.790362	0.993739	0.997188	0.999847	0.88693	0.938358	0.974058	0.947671	0.989867	0.991436	0.967825	0.982346	0.999583	0.906434	0.987379	0.945169	0.950779	0.980551	0.980964	0.951056	0.926102	0.991299	0.999583	0.917417	0.991267	0.991998	0.976489	0.999583	0.95681	0.95681	0.798013	0.997389	0.784754	0.917007	0.999583	0.841161	0.997389	0.988232	0.639843
ASV226	0.258596	0.874727	0.960024	0.739161	0.854977	0.953781	0.919876	0.804913	0.999583	0.876629	0.722946	0.999583	0.905629	0.999583	0.987207	0.973826	0.609305	0.705257	0.972283	0.987207	0.83045	0.988742	0.999583	0.999583	0.922484	0.988232	0.978944	0.885758	0.993319	0.745548	0.955062	0.904608	0.940355	0.934568	0.847087	0.922556	0.991299	0.924781	0.999814	0.999814	0.986708	0.973659	0.967394	0.999583	0.947671	0.985583	0.999605	0.985583	0.9988
ASV250	0.971472	0.988742	0.983936	0.903366	0.921554	0.999583	0.972615	0.999583	0.967133	0.841161	0.609791	0.960024	0.993739	0.960024	0.935836	0.961908	0.608275	0.947671	0.947671	0.989751	0.947671	0.964198	0.904608	0.888662	0.999361	0.996709	0.917007	0.987207	0.952757	0.999221	0.841161	0.988742	0.947671	0.965053	0.967825	0.988742	0.990624	0.999583	0.996013	0.996013	0.986708	0.999583	0.938996	0.9988	0.999583	0.992054	0.971831	0.960024	0.95681
ASV27	0.97753	0.789945	0.974183	0.910639	0.999583	0.989867	0.93573	0.999583	0.999583	0.941433	0.937229	0.967825	0.947671	0.999583	0.935753	0.761205	0.86061	0.999293	0.927755	0.983831	0.988742	0.991436	0.850564	0.998279	0.682484	0.934263	0.989751	0.962903	0.988241	0.975263	0.999583	0.943441	0.983936	0.999583	0.757146	0.928114	0.989867	0.974058	0.993739	0.993739	0.941232	0.856214	0.807952	0.985583	0.956822	0.965171	0.999814	0.987207	0.830976
ASV232	0.947671	0.676555	0.990537	0.991765	0.97377	0.999583	0.999583	0.999583	0.992067	0.991282	0.983914	0.432058	0.834587	0.990624	0.506452	0.650332	0.989387	0.998985	0.858164	0.983914	0.999583	0.479968	0.941232	0.989867	0.864698	0.999583	0.9988	0.999583	0.989867	0.99858	0.992709	0.572297	0.456228	0.926102	0.345381	0.592985	0.718549	0.947671	0.999583	0.999583	0.973826	0.149108	0.774431	0.988742	0.759315	0.684922	0.945169	0.967394	0.762254
ASV267	0.947671	0.982211	0.925475	0.967394	0.997188	0.986708	0.987969	0.976807	0.999583	0.854637	0.946009	0.867306	0.939611	0.95681	0.996222	0.986708	0.827958	0.999583	0.77716	0.995295	0.831113	0.989867	0.96066	0.999583	0.983614	0.999293	0.440534	0.95967	0.945522	0.996748	0.47721	0.991299	0.949642	0.996222	0.962903	0.98155	0.991765	0.962485	0.996588	0.996588	0.962903	0.980551	0.98216	0.983936	0.949642	0.999583	0.985583	0.706534	0.996222
ASV105	0.743168	0.965376	0.947055	0.552191	0.747323	0.974677	0.967825	0.874727	0.999583	0.609305	0.950867	0.993739	0.963697	0.999583	0.975371	0.986708	0.691785	0.999583	0.996588	0.973305	0.983914	0.960592	0.96126	0.972306	0.974419	0.999583	0.941433	0.988788	0.999583	0.72031	0.929706	0.736206	0.999583	0.999583	0.804078	0.891334	0.963126	0.991436	0.991299	0.991299	0.947671	0.983214	0.999583	0.997188	0.967825	0.948496	0.926102	0.947671	0.987379
ASV324	0.854977	0.635142	0.797881	0.841161	0.880272	0.997188	0.999583	0.888347	0.928114	0.76274	0.937486	0.713195	0.648498	0.999834	0.797292	0.945169	0.910081	0.987207	0.812919	0.990624	0.991299	0.925475	0.76274	0.980551	0.977767	0.995118	0.980551	0.999583	0.999583	0.988742	0.994489	0.963122	0.5348	0.864033	0.983936	0.985733	0.882538	0.971593	0.991436	0.991436	0.945169	0.614214	0.956452	0.964731	0.970814	0.965053	0.999583	0.999583	0.983936
ASV259	0.705257	0.399202	0.934987	0.947671	0.985782	0.990624	0.999833	0.899202	0.973826	0.960024	0.731907	0.941232	0.885758	0.971831	0.854977	0.989112	0.832092	0.979279	0.910081	0.989867	0.978944	0.998985	0.986708	0.986708	0.999583	0.860693	0.977583	0.989867	0.9988	0.986708	0.983914	0.960024	0.988742	0.960725	0.989867	0.999583	0.992705	0.963223	0.945169	0.945169	0.96126	0.987207	0.971424	0.751108	0.990624	0.999834	0.999583	0.98216	0.998985
ASV71	0.967825	0.854977	0.900658	0.996027	0.980551	0.962485	0.947671	0.875488	0.967394	0.985583	0.996222	0.880272	0.989867	0.996295	0.926102	0.932798	0.998526	0.945169	0.882061	0.947055	0.945169	0.988742	0.974442	0.977991	0.999583	0.997062	0.965024	0.613864	0.969106	0.941289	0.972283	0.876807	0.878293	0.964731	0.949629	0.899478	0.967825	0.915016	0.967825	0.967825	0.918898	0.691785	0.95142	0.805413	0.963122	0.997257	0.979279	0.959691	0.996588
ASV194	0.968582	0.999293	0.981066	0.986708	0.999583	0.893983	0.917007	0.974442	0.997188	0.996027	0.983442	0.999833	0.9988	0.804575	0.970982	0.926102	0.827803	0.992705	0.965053	0.982438	0.909364	0.999583	0.978944	0.967825	0.999583	0.718549	0.624237	0.947671	0.934136	0.759416	0.501962	0.960024	0.881547	0.962485	0.956736	0.968365	0.911239	0.999583	0.800242	0.800242	0.86821	0.76274	0.996222	0.646703	0.637525	0.999583	0.868668	0.805413	0.978108
ASV148	0.105928	0.503914	0.626711	0.371199	0.547027	0.962485	0.967892	0.804078	0.709146	0.78102	0.928837	0.989112	0.888347	0.987207	0.989867	0.991998	0.834587	0.955651	0.991282	0.999583	0.691785	0.990794	0.999583	0.965171	0.967394	0.987379	0.970515	0.730547	0.997389	0.929631	0.971424	0.996222	0.991436	0.747323	0.988742	0.93188	0.998985	0.886585	0.999814	0.999814	0.983936	0.997188	0.781872	0.999583	0.779229	0.982729	0.947671	0.958022	0.999361
ASV276	0.992448	0.965549	0.940071	0.975849	0.999583	0.993406	0.999583	0.907483	0.999583	0.828118	0.999814	0.991998	0.999583	0.432058	0.980551	0.993739	0.978944	0.962903	0.947671	0.967394	0.886773	0.999583	0.970982	0.876113	0.938358	0.710346	0.78724	0.864698	0.967825	0.865762	0.724091	0.967394	0.997188	0.974309	0.999583	0.962903	0.851197	0.9988	0.592985	0.592985	0.955938	0.963223	0.989867	0.600811	0.731113	0.991998	0.75794	0.880272	0.983431
ASV107	0.947671	0.832092	0.983936	0.999997	0.930629	0.999583	0.971472	0.965171	0.987207	0.967825	0.997372	0.999583	0.997357	0.935584	0.997062	0.987648	0.96869	0.945169	0.994218	0.834587	0.938996	0.987207	0.999583	0.999583	0.999583	0.948007	0.992468	0.916884	0.974677	0.903366	0.999484	0.999293	0.980551	0.887566	0.970814	0.999583	0.967825	0.9988	0.999583	0.999583	0.999583	0.999583	0.967825	0.983914	0.960024	0.98216	0.979279	0.967394	0.996222
ASV185	0.806207	0.652824	0.978944	0.885758	0.421994	0.999583	0.999583	0.732915	0.730119	0.999724	0.851839	0.999583	0.989867	0.991765	0.990586	0.949741	0.99258	0.956452	0.837314	0.999833	0.378624	0.952744	0.986228	0.999583	0.96268	0.999583	0.991998	0.882541	0.973417	0.965053	0.989867	0.987207	0.967825	0.999293	0.990225	0.999583	0.930594	0.92058	0.999583	0.999583	0.967394	0.961649	0.947671	0.983914	0.967825	0.9988	0.947671	0.722646	0.955719
ASV93	0.930777	0.987514	0.998495	0.996222	0.95623	0.974677	0.985733	0.987379	0.999583	0.963122	0.960024	0.957926	0.999583	0.476575	0.863356	0.893983	0.949642	0.987241	0.668373	0.832092	0.550462	0.996982	0.989393	0.603024	0.835456	0.988742	0.999583	0.92922	0.838331	0.82319	0.999583	0.983914	0.971129	0.84497	0.992067	0.905789	0.999583	0.781971	0.941232	0.941232	0.99858	0.999583	0.566262	0.999834	0.939611	0.996751	0.947671	0.638341	0.995388
ASV339	0.476575	0.967825	0.774431	0.456228	0.892788	0.496044	0.662044	0.962903	0.947671	0.686876	0.978944	0.989867	0.997175	0.988742	0.98216	0.947785	0.892517	0.999583	0.957926	0.95838	0.983614	0.999847	0.987207	0.979509	0.983914	0.827803	0.95053	0.709146	0.989867	0.98934	0.960024	0.947671	0.935731	0.961421	0.968582	0.983914	0.964784	0.566262	0.909466	0.909466	0.989867	0.947671	0.979136	0.837314	0.918739	0.93498	0.947671	0.967825	0.941232
ASV149	0.828665	0.464964	0.983914	0.949629	0.318466	0.965171	0.945017	0.304321	0.738678	0.987379	0.997188	0.924362	0.951056	0.992519	0.978046	0.967825	0.992448	0.867191	0.835456	0.95641	0.456936	0.893983	0.938996	0.690469	0.922122	0.494758	0.983614	0.956822	0.987207	0.483427	0.986708	0.967825	0.943803	0.982211	0.999027	0.979279	0.463016	0.999583	0.354988	0.354988	0.93188	0.89996	0.938996	0.974442	0.947671	0.947671	0.79535	0.646703	0.95681
ASV164	0.754125	0.798556	0.934568	0.991998	0.962903	0.854977	0.570036	0.915235	0.945169	0.991299	0.963293	0.980503	0.990324	0.965053	0.990796	0.968201	0.679263	0.987379	0.917007	0.943441	0.975581	0.921813	0.902808	0.926102	0.868668	0.723974	0.974419	0.989867	0.963253	0.94099	0.947671	0.991436	0.911613	0.996222	0.992054	0.991299	0.95681	0.947374	0.947671	0.947671	0.999583	0.947671	0.9891	0.962903	0.91704	0.979279	0.973826	0.978597	0.999293
ASV310	0.999583	0.987379	0.804913	0.988742	0.999293	0.561416	0.831113	0.996982	0.978046	0.949642	0.999814	0.991436	0.92922	0.646	0.967825	0.95681	0.973826	0.989751	0.834587	0.827314	0.889828	0.983936	0.996265	0.772255	0.91585	0.885758	0.910081	0.989867	0.986708	0.83045	0.946023	0.972283	0.970059	0.913189	0.986708	0.929868	0.992067	0.963223	0.831113	0.831113	0.997357	0.967825	0.684922	0.887548	0.999293	0.930629	0.988742	0.806207	0.90786
ASV180	0.759231	0.859672	0.504271	0.504271	0.974677	0.991998	0.949629	0.992448	0.947671	0.376652	0.631165	0.969591	0.957926	0.908634	0.899378	0.977896	0.993372	0.95681	0.999583	0.967825	0.983914	0.992067	0.860704	0.960187	0.999583	0.83206	0.913894	0.883366	0.836234	0.997257	0.915235	0.987207	0.864698	0.977583	0.999583	0.989867	0.974791	0.926267	0.743926	0.743926	0.970532	0.999583	0.966747	0.987341	0.949642	0.943118	0.939611	0.980551	0.993739
ASV91	0.638341	0.859672	0.984447	0.992054	0.886773	0.730119	0.759315	0.971969	0.989867	0.98509	0.985583	0.907613	0.698661	0.945169	0.850715	0.979279	0.778882	0.720437	0.988742	0.752481	0.838331	0.978046	0.889828	0.949642	0.922122	0.925872	0.997175	0.884531	0.983914	0.997257	0.999583	0.996013	0.996222	0.892001	0.996027	0.977254	0.991282	0.967892	0.963293	0.963293	0.955881	0.999583	0.938358	0.774431	0.983914	0.992448	0.978619	0.999583	0.967394
ASV130	0.790362	0.723974	0.967825	0.562485	0.748522	0.973826	0.999293	0.873436	0.950981	0.956736	0.778599	0.832092	0.972283	0.983614	0.887677	0.963223	0.999583	0.992606	0.946009	0.976635	0.841161	0.727725	0.983914	0.929538	0.86061	0.989867	0.999583	0.957926	0.957926	0.993739	0.999583	0.989867	0.987207	0.989867	0.999583	0.967825	0.785752	0.999583	0.991282	0.991282	0.999583	0.978944	0.938996	0.988742	0.990624	0.988742	0.947671	0.947671	0.999293
ASV44	0.476575	0.743926	0.876113	0.892001	0.962485	0.603024	0.708697	0.926102	0.902456	0.965171	0.957926	0.878025	0.961963	0.999583	0.962485	0.983914	0.960024	0.963223	0.967825	0.967825	0.961419	0.624237	0.967892	0.999583	0.991436	0.988742	0.934895	0.716861	0.999583	0.979279	0.947671	0.942924	0.999583	0.865497	0.947671	0.929327	0.856677	0.742847	0.997175	0.997175	0.983009	0.989867	0.832092	0.95681	0.999583	0.989751	0.941433	0.984189	0.999583
ASV224	0.691785	0.911612	0.93188	0.841161	0.850872	0.929327	0.978728	0.947105	0.999583	0.880583	0.915235	0.917907	0.943118	0.95142	0.859672	0.999583	0.978944	0.709146	0.961419	0.979509	0.804913	0.939007	0.999583	0.997188	0.997188	0.981639	0.996588	0.884297	0.941787	0.987379	0.997175	0.999583	0.988742	0.961508	0.999814	0.979279	0.960725	0.991299	0.983914	0.983914	0.999583	0.967825	0.988742	0.947671	0.979279	0.983914	0.979958	0.996222	0.987207
ASV81	0.941232	0.785752	0.893983	0.980551	0.992803	0.938996	0.920863	0.788732	0.966828	0.983831	0.991767	0.831113	0.991998	0.996265	0.925475	0.952757	0.98934	0.971424	0.939007	0.918931	0.967394	0.967892	0.977537	0.945169	0.987207	0.987379	0.947671	0.658495	0.947671	0.922202	0.949642	0.899219	0.886605	0.97279	0.964082	0.886585	0.943118	0.930989	0.947671	0.947671	0.938358	0.642969	0.974677	0.853418	0.95481	0.990796	0.966932	0.969927	0.987207
ASV213	0.483427	0.612622	0.612622	0.570036	0.827803	0.885452	0.956204	0.782954	0.715566	0.776263	0.886773	0.859672	0.941232	0.997357	0.918931	0.95481	0.999583	0.947671	0.999293	0.988241	0.880272	0.694917	0.979279	0.978728	0.999583	0.988742	0.991299	0.868668	0.991998	0.989867	0.999814	0.937343	0.889828	0.806138	0.95681	0.947671	0.731907	0.943678	0.991267	0.991267	0.976009	0.898443	0.947671	0.999583	0.978944	0.957926	0.947671	0.947671	0.999583
ASV13	0.731907	0.884531	0.874727	0.963122	0.875698	0.932292	0.865992	0.941232	0.980551	0.953781	0.990861	0.999293	0.868668	0.836154	0.999583	0.967825	0.354318	0.979279	0.879498	0.770025	0.999583	0.875689	0.938996	0.911612	0.98934	0.837314	0.893983	0.990796	0.978046	0.989867	0.835392	0.963223	0.969695	0.991436	0.866127	0.872704	0.898443	0.997357	0.938671	0.938671	0.989867	0.834587	0.999583	0.97076	0.687877	0.987379	0.900872	0.738725	0.996222
ASV52	0.336585	0.687611	0.999583	0.95681	0.880272	0.978046	0.940753	0.989867	0.999583	0.974478	0.969364	0.905629	0.476583	0.999583	0.999583	0.98084	0.393119	0.827803	0.999583	0.999583	0.947671	0.992067	0.983914	0.999583	0.991299	0.989867	0.941433	0.97377	0.947725	0.947671	0.899378	0.974677	0.989751	0.925475	0.984189	0.937066	0.978046	0.999583	0.991436	0.991436	0.943118	0.999583	0.56377	0.964114	0.835756	0.903884	0.947671	0.999583	0.777084
ASV152	0.134182	0.451203	0.691772	0.729968	0.956452	0.874727	0.887643	0.948908	0.772255	0.812919	0.945169	0.929631	0.810608	0.992671	0.968057	0.856142	0.956822	0.853418	0.979509	0.974442	0.902048	0.941232	0.990624	0.999583	0.95681	0.974677	0.996027	0.702899	0.982346	0.983914	0.993739	0.947671	0.91332	0.535401	0.941232	0.987379	0.974602	0.949591	0.991299	0.991299	0.988934	0.963223	0.777792	0.979509	0.996222	0.836282	0.999583	0.963293	0.93188
ASV111	0.774431	0.417374	0.312118	0.85079	0.792004	0.997389	0.999583	0.75459	0.352809	0.854977	0.980551	0.999293	0.949642	0.935733	0.978944	0.943118	0.967892	0.998526	0.943118	0.956822	0.945169	0.967825	0.968819	0.98216	0.911532	0.92758	0.992067	0.968487	0.990624	0.943678	0.996013	0.947671	0.914672	0.947671	0.978944	0.985583	0.997175	0.989867	0.945169	0.945169	0.787936	0.991282	0.999583	0.972483	0.949629	0.978944	0.945169	0.999583	0.994012
ASV60	0.168719	0.570036	0.985583	0.907483	0.910081	0.947671	0.881263	0.970728	0.981639	0.95641	0.943032	0.883884	0.476268	0.999583	0.999583	0.987207	0.479968	0.759249	0.997188	0.9988	0.947671	0.984447	0.987241	0.998526	0.983936	0.999583	0.947671	0.956204	0.929631	0.947671	0.917907	0.987207	0.983914	0.827803	0.983614	0.949629	0.996222	0.999361	0.983308	0.983308	0.95481	0.999293	0.570036	0.983914	0.887794	0.87216	0.982211	0.999583	0.796847
ASV195	0.919537	0.910855	0.985583	0.915235	0.929327	0.998985	0.999583	0.991746	0.999583	0.947785	0.878025	0.878025	0.789002	0.993739	0.962485	0.997389	0.804913	0.999583	0.977583	0.967825	0.991299	0.567422	0.960024	0.979279	0.999583	0.999583	0.892001	0.949642	0.99858	0.980551	0.892788	0.987379	0.987648	0.980551	0.989867	0.990796	0.903366	0.996222	0.999583	0.999583	0.960024	0.887643	0.517406	0.997188	0.993739	0.989751	0.991765	0.991299	0.983914
ASV272	0.947671	0.956204	0.962485	0.985583	0.988742	0.475841	0.495296	0.9988	0.989867	0.941232	0.974677	0.943803	0.952744	0.501962	0.935119	0.957926	0.96762	0.94916	0.982211	0.947671	0.966747	0.902048	0.999583	0.750262	0.945169	0.767578	0.885758	0.999583	0.967622	0.996222	0.827803	0.885758	0.781781	0.834087	0.952744	0.974419	0.474979	0.929631	0.888347	0.888347	0.976635	0.806207	0.834087	0.450559	0.853968	0.904616	0.929868	0.710605	0.984189
ASV215	0.884531	0.571763	0.705257	0.742303	0.7849	0.974677	0.976635	0.330986	0.652824	0.905789	0.806207	0.999583	0.996588	0.999583	0.887548	0.836015	0.983914	0.967394	0.987568	0.995432	0.876113	0.999583	0.962903	0.993739	0.987207	0.993938	0.949629	0.996265	0.960725	0.874727	0.930594	0.94584	0.990624	0.999583	0.97502	0.947671	0.91297	0.9891	0.999583	0.999583	0.530092	0.954517	0.947374	0.744143	0.947671	0.929327	0.919851	0.992448	0.772969
ASV106	0.384013	0.25745	0.562485	0.495296	0.618632	0.997389	0.979509	0.303314	0.494918	0.828118	0.59456	0.998985	0.882541	0.978046	0.989017	0.997062	0.943118	0.945169	0.999583	0.938358	0.832092	0.967892	0.987379	0.999293	0.979279	0.999583	0.989867	0.970982	0.986708	0.79535	0.996027	0.998985	0.983914	0.897733	0.947671	0.960725	0.966007	0.997062	0.999583	0.999583	0.627004	0.987379	0.999583	0.765586	0.974677	0.997257	0.989867	0.999583	0.996417
ASV4	0.756164	0.476575	0.947671	0.665	0.479968	0.985583	0.990796	0.547061	0.730547	0.983914	0.807964	0.942663	0.980551	0.95681	0.943678	0.982438	0.993739	0.992067	0.979279	0.983914	0.687877	0.800242	0.991998	0.955881	0.947671	0.989842	0.991208	0.965053	0.983614	0.989867	0.999583	0.974419	0.999834	0.991208	0.989867	0.976293	0.674108	0.961354	0.984189	0.984189	0.956204	0.988241	0.917007	0.947671	0.999583	0.993372	0.929631	0.887566	0.949642
ASV87	0.905629	0.941232	0.900474	0.824823	0.999583	0.999293	0.999583	0.987379	0.975572	0.749206	0.899198	0.996265	0.965906	0.754125	0.996222	0.996748	0.943198	0.963223	0.970059	0.9988	0.926102	0.925475	0.955227	0.98216	0.979279	0.980551	0.978046	0.983914	0.538076	0.988742	0.947671	0.963293	0.956822	0.988742	0.888347	0.915235	0.917007	0.658495	0.974677	0.974677	0.98216	0.983914	0.947671	0.967825	0.866628	0.950012	0.907222	0.715787	0.937486
ASV39	0.664854	0.893983	0.720182	0.933268	0.947671	0.859672	0.806207	0.965053	0.960725	0.885758	0.974442	0.999583	0.904766	0.672747	0.999583	0.999583	0.594652	0.973659	0.771371	0.55832	0.987379	0.866277	0.972283	0.734457	0.962903	0.687611	0.949629	0.964216	0.947671	0.997188	0.935084	0.98216	0.980199	0.986774	0.908628	0.924362	0.836045	0.99858	0.805413	0.805413	0.997062	0.75044	0.98216	0.958392	0.687877	0.993406	0.902272	0.604722	0.999293
ASV319	0.880272	0.961057	0.531909	0.988742	0.991436	0.949629	0.963122	0.989867	0.962485	0.856677	0.947725	0.973659	0.987379	0.570036	0.987207	0.988742	0.95681	0.943377	0.699116	0.777821	0.930594	0.987379	0.999293	0.767578	0.933268	0.759878	0.731149	0.874727	0.985583	0.970728	0.706591	0.957892	0.999834	0.998449	0.974677	0.999583	0.988742	0.987207	0.721916	0.721916	0.987207	0.987379	0.965053	0.973659	0.894296	0.997188	0.991299	0.801514	0.999583
ASV83	0.678297	0.330986	0.978597	0.885496	0.575375	0.978944	0.987207	0.880272	0.938358	0.985583	0.960024	0.478451	0.631756	0.97502	0.743926	0.996265	0.892517	0.997372	0.999583	0.9835	0.831113	0.691166	0.940379	0.910081	0.988742	0.983614	0.988742	0.999583	0.974602	0.991765	0.997175	0.95696	0.816776	0.938358	0.976009	0.967825	0.744345	0.979279	0.952966	0.952966	0.997357	0.832656	0.592985	0.999583	0.987379	0.903891	0.985733	0.917252	0.934855
ASV329	0.259032	0.652824	0.898915	0.84103	0.648498	0.642969	0.531909	0.91063	0.843218	0.947671	0.99858	0.989867	0.836001	0.989751	0.989867	0.978046	0.557341	0.974677	0.945169	0.947671	0.925475	0.997357	0.866846	0.983914	0.955881	0.947671	0.92469	0.885452	0.988742	0.983614	0.918931	0.989867	0.983914	0.885111	0.99858	0.977583	0.993739	0.770025	0.991282	0.991282	0.984189	0.971851	0.755582	0.880272	0.888325	0.999583	0.969489	0.999583	0.997148
ASV58	0.330986	0.621624	0.967825	0.837472	0.646703	0.997188	0.95681	0.939611	0.938358	0.915235	0.885758	0.996222	0.570036	0.973915	0.971969	0.985583	0.495296	0.892143	0.990796	0.976635	0.942924	0.972306	0.983914	0.9719	0.999542	0.983914	0.953781	0.957892	0.988742	0.896514	0.927755	0.938671	0.999583	0.947671	0.938358	0.730119	0.947374	0.997257	0.999583	0.999583	0.999583	0.939007	0.886773	0.999583	0.59456	0.984189	0.935733	0.996222	0.968214
ASV178	0.884297	0.999583	0.967825	0.988742	0.98934	0.984189	0.996295	0.967825	0.990427	0.982211	0.989112	0.812184	0.977254	0.926102	0.841161	0.971663	0.938996	0.887643	0.941232	0.954517	0.738725	0.68439	0.999583	0.990624	0.962903	0.999583	0.953696	0.785752	0.876113	0.595701	0.967825	0.938595	0.945169	0.504271	0.862813	0.664896	0.953781	0.724991	0.997188	0.997188	0.935753	0.93974	0.991299	0.983019	0.949642	0.97377	0.968201	0.991436	0.973481
ASV206	0.999583	0.939611	0.997175	0.991436	0.956204	0.994479	0.989867	0.987207	0.996588	0.989867	0.999583	0.956452	0.999293	0.980551	0.802083	0.977494	0.996222	0.945417	0.9988	0.914041	0.999833	0.991998	0.999293	0.999833	0.996222	0.928114	0.988742	0.687877	0.947671	0.983936	0.991299	0.991436	0.955719	0.627559	0.985583	0.978944	0.986865	0.541611	0.973659	0.973659	0.991282	0.925475	0.95681	0.988742	0.998985	0.999583	0.967133	0.98216	0.990427
ASV262	0.376652	0.178717	0.400913	0.742189	0.781273	0.967825	0.97377	0.530424	0.664896	0.700852	0.707742	0.849613	0.789254	0.98934	0.730547	0.900521	0.95681	0.987207	0.903366	0.939007	0.907483	0.974677	0.907483	0.987207	0.961421	0.983831	0.9988	0.974851	0.999833	0.921401	0.989867	0.88099	0.831757	0.871353	0.95696	0.978046	0.929327	0.999814	0.992067	0.992067	0.797169	0.907381	0.997188	0.927982	0.996222	0.987379	0.979509	0.999583	0.999293
ASV315	0.178717	0.332522	0.80674	0.854977	0.790799	0.766417	0.858184	0.812919	0.804078	0.947671	0.837971	0.55732	0.805413	0.999583	0.865169	0.997357	0.979279	0.806311	0.999583	0.967114	0.777009	0.570036	0.98216	0.999583	0.999583	0.999293	0.974677	0.832348	0.979279	0.989751	0.988742	0.860725	0.95481	0.83045	0.927166	0.945169	0.828665	0.929631	0.988876	0.988876	0.999583	0.974442	0.841161	0.989867	0.999583	0.929706	0.905629	0.930989	0.983936
ASV374	0.999583	0.974058	0.988742	0.986708	0.993986	0.592985	0.438645	0.982729	0.943198	0.961508	0.960024	0.981066	0.934136	0.95641	0.983019	0.646	0.967825	0.978728	0.937229	0.983009	0.95481	0.862463	0.95681	0.978455	0.839625	0.999583	0.95681	0.892517	0.993739	0.983936	0.960725	0.938358	0.993739	0.797881	0.76793	0.531909	0.947671	0.989842	0.989867	0.989867	0.956822	0.961354	0.999583	0.960024	0.896329	0.996755	0.830976	0.999583	0.999583
ASV115	0.947671	0.9988	0.79535	0.774431	0.95681	0.821949	0.888347	0.987207	0.973826	0.346409	0.93188	0.999583	0.986774	0.105928	0.999583	0.895409	0.996222	0.945017	0.880583	0.715006	0.915235	0.962903	0.988742	0.649167	0.925475	0.978944	0.943198	0.999834	0.812174	0.999834	0.945169	0.934855	0.991436	0.967825	0.920863	0.979279	0.888662	0.996222	0.943803	0.943803	0.970982	0.968582	0.595701	0.934568	0.975572	0.983914	0.983977	0.533381	0.989867
ASV230	0.978944	0.987207	0.880272	0.854977	0.983009	0.605478	0.882541	0.960024	0.951485	0.885758	0.947671	0.947671	0.945169	0.889023	0.869166	0.88693	0.902048	0.986708	0.973305	0.987207	0.983936	0.926102	0.996222	0.947671	0.98155	0.97502	0.991299	0.997188	0.945169	0.947671	0.999833	0.963223	0.999583	0.865169	0.970059	0.776263	0.986708	0.997062	0.962485	0.962485	0.990427	0.990621	0.804078	0.983914	0.967825	0.963223	0.941232	0.963697	0.915235
ASV123	0.901648	0.9536	0.947374	0.597696	0.970982	0.840972	0.95681	0.999583	0.978046	0.837314	0.91585	0.932963	0.979279	0.991998	0.93188	0.965376	0.978944	0.938671	0.996222	0.973659	0.993739	0.981788	0.899198	0.977583	0.991299	0.884531	0.999583	0.993739	0.864033	0.945169	0.990225	0.999583	0.997389	0.82319	0.997357	0.970982	0.953033	0.983914	0.935753	0.935753	0.983914	0.996295	0.967892	0.991436	0.96126	0.989867	0.979279	0.974677	0.961057
ASV237	0.0960015	0.312118	0.674987	0.703729	0.624292	0.886348	0.804078	0.800242	0.760114	0.797881	0.945169	0.96762	0.596592	0.952966	0.993739	0.962903	0.559755	0.864698	0.947785	0.937596	0.874482	0.999583	0.917007	0.983914	0.957926	0.949642	0.969591	0.866628	0.996714	0.925475	0.960725	0.999583	0.983614	0.747323	0.999583	0.974677	0.999583	0.960024	0.987648	0.987648	0.996982	0.999834	0.856118	0.974957	0.931067	0.967825	0.977991	0.999833	0.960024
ASV236	0.699116	0.927755	0.910081	0.80674	0.832656	0.867887	0.883312	0.929631	0.954945	0.835192	0.925475	0.963122	0.92058	0.642969	0.999583	0.999027	0.886773	0.785382	0.981961	0.939611	0.999583	0.938996	0.975371	0.983914	0.999583	0.999583	0.687877	0.917252	0.941433	0.999583	0.655596	0.983442	0.999583	0.988742	0.977991	0.997389	0.98155	0.975581	0.990324	0.990324	0.999583	0.996222	0.988742	0.925475	0.979279	0.991436	0.991282	0.965443	0.983914
ASV370	0.208113	0.305346	0.865992	0.865169	0.757146	0.899378	0.856677	0.878293	0.730119	0.938996	0.926102	0.812919	0.720013	0.999583	0.969601	0.97377	0.79535	0.987207	0.910081	0.98934	0.94521	0.858035	0.92058	0.991436	0.974677	0.981639	0.889828	0.934937	0.99467	0.987379	0.916473	0.96126	0.976009	0.911613	0.947671	0.997188	0.971255	0.938996	0.999583	0.999583	0.999583	0.986708	0.667136	0.996222	0.945169	0.974677	0.999583	0.980732	0.989867
ASV19	0.941232	0.944619	0.831106	0.988241	0.999583	0.465997	0.570036	0.95967	0.984316	0.947671	0.997357	0.777009	0.989867	0.812919	0.866554	0.939007	0.910113	0.98216	0.337327	0.923505	0.836941	0.929631	0.832348	0.93822	0.899219	0.916473	0.600003	0.9891	0.96405	0.938996	0.675903	0.949642	0.997062	0.979279	0.974602	0.880272	0.988742	0.999814	0.947671	0.947671	0.999583	0.976163	0.977583	0.949642	0.997188	0.985782	0.985583	0.677859	0.999583
ASV212	0.890391	0.945169	0.831113	0.952232	0.979958	0.561693	0.600795	0.888347	0.976211	0.956736	0.97781	0.974442	0.970814	0.737504	0.967394	0.997188	0.999583	0.987207	0.981784	0.967825	0.983614	0.957926	0.990861	0.915235	0.999583	0.945169	0.974677	0.918931	0.706977	0.979509	0.968706	0.995432	0.987207	0.754125	0.981066	0.988236	0.945169	0.967394	0.977991	0.977991	0.967825	0.9558	0.546315	0.999293	0.970059	0.973659	0.998985	0.748332	0.987207
ASV49	0.305346	0.17997	0.563787	0.885496	0.867306	0.569468	0.545796	0.476575	0.687611	0.952744	0.95681	0.850125	0.939611	0.961419	0.828786	0.945169	0.947671	0.934855	0.957926	0.941689	0.904766	0.960024	0.925475	0.9988	0.974419	0.987207	0.998985	0.986708	0.965906	0.947671	0.999583	0.843848	0.967133	0.93498	0.960725	0.916473	0.885496	0.991299	0.999583	0.999583	0.967825	0.965443	0.989751	0.999583	0.98216	0.977767	0.934136	0.999583	0.983914
ASV286	0.332254	0.535607	0.827803	0.956816	0.681969	0.967892	0.938358	0.917007	0.903891	0.921556	0.973826	0.974419	0.810894	0.905629	0.999583	0.983977	0.769827	0.78785	0.983936	0.980551	0.916473	0.997389	0.971851	0.953033	0.95967	0.941232	0.945169	0.974419	0.993739	0.773938	0.921554	0.9988	0.985583	0.985782	0.988742	0.960024	0.962903	0.989867	0.987207	0.987207	0.989867	0.999583	0.96762	0.971969	0.76274	0.96762	0.947671	0.999583	0.949885
ASV89	0.504271	0.269281	0.823568	0.743048	0.383666	0.896494	0.899298	0.598183	0.620159	0.939611	0.973822	0.930594	0.884531	0.980551	0.892143	0.929327	0.95142	0.969927	0.993739	0.996222	0.689653	0.933268	0.892001	0.991282	0.960024	0.999583	0.999583	0.983914	0.999583	0.943441	0.999583	0.957926	0.938671	0.947671	0.960024	0.965053	0.858785	0.990225	0.996222	0.996222	0.982729	0.923871	0.917007	0.991998	0.983936	0.974442	0.983914	0.943118	0.982729
ASV320	0.208113	0.286936	0.875625	0.87521	0.787936	0.926102	0.805413	0.859672	0.889023	0.93498	0.943653	0.962903	0.671157	0.947671	0.974677	0.979279	0.52958	0.926102	0.947374	0.945169	0.931067	0.996222	0.947671	0.960024	0.961057	0.885758	0.992067	0.949629	0.979279	0.955881	0.98155	0.999583	0.999293	0.93498	0.999583	0.987207	0.996748	0.999834	0.962903	0.962903	0.999583	0.991765	0.91274	0.990225	0.938996	0.976009	0.982211	0.989751	0.948808
ASV295	0.160605	0.134182	0.691166	0.882061	0.826048	0.949629	0.911272	0.772255	0.772969	0.806615	0.812448	0.816776	0.476268	0.972283	0.903366	0.891334	0.705257	0.943198	0.795275	0.93215	0.945169	0.95681	0.827958	0.962903	0.906434	0.96489	0.975849	0.945238	0.999583	0.941232	0.977991	0.946009	0.909364	0.787936	0.947671	0.996222	0.967825	0.991998	0.989867	0.989867	0.977485	0.947671	0.888347	0.991998	0.989751	0.95481	0.997188	0.999814	0.967825
ASV3	0.93498	0.910081	0.781872	0.988742	0.999583	0.503561	0.609791	0.95481	0.969591	0.949642	0.998526	0.759878	0.993739	0.828118	0.830646	0.922484	0.938358	0.979509	0.354318	0.941232	0.869166	0.915235	0.868668	0.938996	0.881263	0.892001	0.66244	0.989867	0.967825	0.941232	0.731907	0.92058	0.99003	0.975816	0.947671	0.834587	0.983914	0.999583	0.943118	0.943118	0.999834	0.967394	0.979958	0.96066	0.997188	0.991765	0.984822	0.759231	0.999583
ASV145	0.100565	0.287553	0.691166	0.759878	0.641611	0.881263	0.775176	0.801534	0.76274	0.810608	0.941787	0.95681	0.572297	0.925209	0.987207	0.956452	0.596592	0.798013	0.947671	0.929327	0.888347	0.9988	0.920587	0.974516	0.947671	0.954369	0.972306	0.902048	0.984189	0.916473	0.960024	0.998985	0.974677	0.809443	0.999583	0.983936	0.999583	0.979279	0.988241	0.988241	0.997389	0.999583	0.88749	0.973826	0.945169	0.954517	0.986362	0.999583	0.945017
ASV29	0.462528	0.546315	0.929631	0.705257	0.494918	0.76274	0.618994	0.414559	0.756164	0.910081	0.650419	0.979839	0.934855	0.975816	0.983914	0.9691	0.93498	0.988796	0.95142	0.910209	0.92758	0.983914	0.854977	0.938996	0.989867	0.999834	0.957926	0.985583	0.989867	0.943803	0.967825	0.999583	0.969927	0.996027	0.989867	0.9988	0.967825	0.892001	0.999027	0.999027	0.930337	0.983914	0.999293	0.984189	0.999293	0.925967	0.893983	0.993739	0.892001
ASV46	0.136938	0.348873	0.332713	0.367984	0.736127	0.918931	0.940112	0.83317	0.603024	0.332522	0.687877	0.945169	0.702264	0.892411	0.947671	0.867191	0.929706	0.941433	0.899202	0.880272	0.95053	0.989867	0.969927	0.946009	0.941232	0.943118	0.9988	0.839625	0.974171	0.980551	0.999583	0.987207	0.907613	0.834587	0.996222	0.997389	0.999583	0.989867	0.947671	0.947671	0.963223	0.991282	0.983936	0.999583	0.961419	0.967825	0.988742	0.989867	0.996222
ASV260	0.371302	0.178717	0.63747	0.717992	0.628143	0.916473	0.947671	0.645515	0.476575	0.911691	0.837314	0.629307	0.925475	0.999814	0.837314	0.982211	0.991998	0.996748	0.976195	0.999583	0.902272	0.709146	0.974677	0.999583	0.999583	0.999583	0.960725	0.983936	0.994489	0.980551	0.983936	0.821207	0.888662	0.977767	0.899478	0.947671	0.867887	0.987207	0.989867	0.989867	0.957926	0.947105	0.949642	0.980551	0.989867	0.967825	0.965053	0.947671	0.999583
ASV95	0.815291	0.385837	0.888347	0.969489	0.943653	0.841161	0.854637	0.714932	0.743048	0.989867	0.998985	0.754125	0.999583	0.999583	0.705257	0.626156	0.98216	0.999583	0.988742	0.926102	0.947671	0.707742	0.963122	0.977494	0.956452	0.997357	0.999583	0.941232	0.990624	0.906033	0.999583	0.569468	0.810608	0.983914	0.46472	0.504271	0.757337	0.999583	0.962903	0.962903	0.982211	0.432058	0.989867	0.988742	0.885758	0.960024	0.891633	0.918854	0.981494
ASV55	0.304321	0.812919	0.935372	0.848238	0.777009	0.885758	0.785752	0.967394	0.977583	0.822855	0.955881	0.988742	0.838331	0.895042	0.987207	0.992448	0.453329	0.926481	0.952744	0.979509	0.988742	0.993406	0.979279	0.941288	0.983914	0.859672	0.797881	0.955715	0.981066	0.962485	0.695622	0.943653	0.983914	0.998985	0.974419	0.917007	0.880272	0.970982	0.955881	0.955881	0.985733	0.961057	0.949629	0.905807	0.604044	0.999834	0.892001	0.947671	0.983088
ASV117	0.768837	0.645041	0.636146	0.952913	0.835756	0.983152	0.991436	0.899478	0.921554	0.885758	0.806311	0.939611	0.947671	0.475841	0.742303	0.99188	0.999834	0.687611	0.999583	0.807885	0.941232	0.999583	0.992054	0.76793	0.960024	0.881521	0.99003	0.963223	0.892517	0.978944	0.993739	0.930907	0.973277	0.991436	0.974442	0.989867	0.999583	0.960725	0.868668	0.868668	0.945017	0.99533	0.918327	0.999293	0.977991	0.974677	0.991436	0.987207	0.993739
ASV16	0.989867	0.691772	0.999583	0.996222	0.967885	0.990405	0.971855	0.852071	0.945417	0.988742	0.703541	0.757146	0.955591	0.881263	0.559755	0.92058	0.992067	0.997389	0.904766	0.974442	0.991436	0.833837	0.940355	0.929631	0.947671	0.985583	0.99776	0.932109	0.952744	0.999583	0.999583	0.89515	0.945169	0.946009	0.925725	0.706977	0.754125	0.886605	0.999583	0.999583	0.956822	0.899378	0.974677	0.906368	0.798391	0.997356	0.506452	0.988651	0.999814
ASV256	0.178717	0.299337	0.385837	0.481071	0.641093	0.804913	0.875615	0.654394	0.61252	0.597057	0.802894	0.880272	0.874727	0.957744	0.889828	0.92058	0.947055	0.976009	0.935836	0.947671	0.929186	0.952754	0.953781	0.981568	0.967825	0.957892	0.983936	0.941232	0.988124	0.974677	0.991962	0.95681	0.945169	0.941787	0.979279	0.987207	0.970814	0.979279	0.979279	0.979279	0.956452	0.975749	0.985583	0.999834	0.987568	0.991282	0.999293	0.999583	0.999583
ASV171	0.0959436	0.304321	0.478451	0.483427	0.570036	0.781184	0.797478	0.720437	0.646703	0.63747	0.885496	0.938996	0.782444	0.940391	0.967825	0.94916	0.831164	0.917007	0.956452	0.947671	0.897333	0.978944	0.956822	0.983914	0.97377	0.949642	0.967394	0.885758	0.98216	0.957892	0.967825	0.989867	0.967892	0.892517	0.998088	0.999583	0.992147	0.963122	0.98216	0.98216	0.987207	0.998088	0.947671	0.98216	0.947671	0.978944	0.991998	0.999583	0.988742
ASV170	0.585561	0.641093	0.957892	0.858785	0.546315	0.980964	0.967133	0.76274	0.967825	0.831757	0.667377	0.851172	0.757959	0.87928	0.947374	0.999583	0.952744	0.687611	0.992298	0.996222	0.934855	0.983914	0.985782	0.989867	0.988742	0.972306	0.973572	0.982211	0.832092	0.687877	0.967825	0.997148	0.935836	0.996265	0.987648	0.996222	0.995154	0.960024	0.963122	0.963122	0.947671	0.974419	0.997389	0.988742	0.996295	0.971198	0.974677	0.999583	0.973822
ASV234	0.83545	0.900451	0.831113	0.938358	0.999293	0.809637	0.831113	0.962009	0.987379	0.620159	0.831106	0.947055	0.953332	0.454666	0.777084	0.459158	0.982729	0.945169	0.687877	0.77716	0.976844	0.989867	0.95681	0.652824	0.650062	0.858696	0.999834	0.989867	0.916473	0.999583	0.999583	0.979509	0.9719	0.999583	0.972306	0.917252	0.999814	0.98686	0.832092	0.832092	0.991436	0.96066	0.931432	0.985583	0.95641	0.999834	0.967825	0.771027	0.999583
ASV167	0.925475	0.663304	0.990624	0.991922	0.999814	0.742077	0.683189	0.80674	0.984741	0.999293	0.841161	0.56377	0.999583	0.967394	0.490677	0.899219	0.996222	0.989751	0.950297	0.999583	0.997188	0.718549	0.977767	0.981851	0.989867	0.999583	0.996222	0.92986	0.886585	0.9988	0.9988	0.79535	0.983914	0.945169	0.880272	0.354988	0.759249	0.965053	0.991765	0.991765	0.996831	0.85555	0.980551	0.956822	0.687611	0.999583	0.345381	0.983914	0.999583
ASV15	0.432058	0.354988	0.745548	0.656999	0.597057	0.852126	0.885758	0.612622	0.648498	0.777009	0.858785	0.667032	0.791908	0.935753	0.880272	0.941433	0.982211	0.87944	0.983009	0.988742	0.936605	0.687877	0.922484	0.992519	0.989867	0.947671	0.947671	0.992067	0.940753	0.945169	0.967739	0.947671	0.731775	0.947671	0.967394	0.947671	0.731907	0.999583	0.949629	0.949629	0.967394	0.812174	0.964731	0.999834	0.97004	0.92469	0.917007	0.977991	0.962485
ASV252	0.750608	0.787936	0.947671	0.920587	0.458131	0.695622	0.805413	0.916473	0.855834	0.967825	0.989867	0.910415	0.998978	0.981568	0.949642	0.960725	0.999583	0.999834	0.999814	0.989867	0.920587	0.947671	0.988742	0.977254	0.983936	0.988742	0.962485	0.980551	0.991299	0.967394	0.983614	0.979279	0.994995	0.898443	0.947671	0.973359	0.996751	0.973826	0.997357	0.997357	0.999583	0.999583	0.999834	0.947671	0.961057	0.992448	0.999583	0.967394	0.981961
ASV70	0.105928	0.411721	0.550259	0.569114	0.687877	0.645986	0.642969	0.797881	0.759249	0.631756	0.89996	0.947671	0.790362	0.902767	0.966881	0.895985	0.76971	0.941232	0.888662	0.890391	0.947671	0.983914	0.925475	0.947671	0.930594	0.917907	0.962903	0.885758	0.987207	0.979279	0.963223	0.996982	0.988742	0.910081	0.9988	0.999814	0.999583	0.947671	0.95838	0.95838	0.996222	0.999583	0.960024	0.960024	0.965443	0.995983	0.997062	0.985583	0.996295
ASV221	0.504271	0.476575	0.838331	0.943198	0.980551	0.494758	0.411721	0.81454	0.938358	0.980551	0.963223	0.947671	0.999583	0.938448	0.875798	0.939611	0.960024	0.982346	0.95681	0.967394	0.987207	0.999583	0.999583	0.939611	0.973826	0.76274	0.997188	0.999583	0.910081	0.990796	0.999583	0.941232	0.988742	0.984447	0.979958	0.923871	0.999583	0.996222	0.939611	0.939611	0.999833	0.993739	0.985847	0.998985	0.999583	0.999583	0.979509	0.949642	0.999583
ASV90	0.648498	0.852126	0.834587	0.483427	0.712754	0.866846	0.925475	0.941232	0.902272	0.547061	0.695248	0.945169	0.876807	0.64195	0.963223	0.984189	0.946009	0.956736	0.939611	0.869979	0.999583	0.949642	0.983914	0.919071	0.981011	0.967825	0.927845	0.915235	0.928114	0.971472	0.938996	0.987207	0.994662	0.996222	0.98216	0.999583	0.997188	0.996588	0.945169	0.945169	0.999583	0.988742	0.999583	0.956822	0.97377	0.999583	0.999583	0.947671	0.999293
ASV126	0.865992	0.925475	0.687877	0.957926	0.947671	0.715474	0.831106	0.957892	0.980964	0.821017	0.95681	0.943118	0.979279	0.570036	0.868258	0.932625	0.910081	0.999583	0.563762	0.770516	0.974442	0.989751	0.938358	0.650062	0.795295	0.537753	0.868668	0.981494	0.988934	0.967825	0.886585	0.983914	0.993938	0.967892	0.98427	0.973826	0.983936	0.996222	0.641093	0.641093	0.991765	0.998985	0.947671	0.930989	0.974442	0.957926	0.997389	0.704816	0.975849
ASV359	0.197479	0.144317	0.804078	0.931067	0.831197	0.915235	0.815291	0.822855	0.787936	0.886585	0.87216	0.759416	0.478451	0.947671	0.896494	0.885758	0.70224	0.93498	0.742847	0.925475	0.960187	0.941232	0.79535	0.945169	0.86061	0.964784	0.956822	0.960024	0.996222	0.957926	0.956822	0.941433	0.934523	0.882541	0.938851	0.986708	0.970739	0.993739	0.990796	0.990796	0.994853	0.95681	0.880583	0.999583	0.989867	0.947671	0.989867	0.999583	0.956452
ASV56	0.164493	0.425172	0.432058	0.503914	0.693393	0.690469	0.736261	0.730547	0.746718	0.530424	0.86343	0.949642	0.867306	0.856677	0.945169	0.863356	0.889828	0.940261	0.919071	0.888347	0.947671	0.991282	0.947671	0.947671	0.937966	0.915235	0.988236	0.92058	0.974478	0.96869	0.989017	0.989867	0.975849	0.943198	0.9988	0.998693	0.998985	0.977361	0.947671	0.947671	0.976036	0.994012	0.996222	0.980551	0.984739	0.997215	0.999583	0.979279	0.999583
ASV201	0.110215	0.304321	0.399644	0.462528	0.600121	0.805413	0.841208	0.654502	0.654394	0.569468	0.83545	0.93188	0.851839	0.888662	0.941787	0.941232	0.924362	0.888347	0.967892	0.947671	0.899378	0.98216	0.973572	0.983409	0.975816	0.957892	0.987207	0.929868	0.95681	0.947671	0.988742	0.982211	0.947671	0.939007	0.996222	0.999583	0.987207	0.9891	0.979509	0.979509	0.966747	0.987648	0.988236	0.991436	0.979217	0.974677	0.999583	0.999583	0.989751
ASV281	0.652824	0.951013	0.949033	0.854977	0.928114	0.312118	0.346752	0.989751	0.95681	0.904766	0.990443	0.983914	0.992054	0.616754	0.999583	0.932792	0.960024	0.938358	0.965467	0.960725	0.999583	0.967825	0.997175	0.893983	0.939064	0.915235	0.892242	0.957892	0.914698	0.979279	0.880583	0.987207	0.971255	0.978944	0.999583	0.988742	0.97266	0.946009	0.947671	0.947671	0.916473	0.963293	0.997215	0.519723	0.960024	0.999583	0.999361	0.96126	0.992448
ASV26	0.251227	0.339479	0.400913	0.5348	0.665	0.713701	0.781971	0.65516	0.684922	0.575827	0.852126	0.927097	0.886591	0.854637	0.887566	0.867378	0.945169	0.946009	0.933268	0.904616	0.94213	0.983936	0.947671	0.956452	0.943678	0.945169	0.993739	0.955719	0.962903	0.965053	0.997357	0.970932	0.952208	0.957764	0.989867	0.985583	0.986708	0.991998	0.965053	0.965053	0.957926	0.983914	0.999814	0.991998	0.997175	0.991765	0.9988	0.987379	0.999583
ASV94	0.0959436	0.134182	0.686707	0.812919	0.858035	0.687877	0.668297	0.690659	0.765778	0.854977	0.623119	0.602445	0.760114	0.947671	0.785752	0.943198	0.972306	0.689886	0.975882	0.925475	0.886921	0.91297	0.983831	0.947671	0.983914	0.990624	0.999583	0.95681	0.905288	0.939611	0.999814	0.87216	0.941787	0.938358	0.946009	0.947671	0.960024	0.991299	0.999814	0.999814	0.988742	0.98353	0.98353	0.998985	0.999583	0.940379	0.911613	0.996588	0.980551
ASV326	0.459461	0.385837	0.673841	0.838331	0.544264	0.675204	0.645041	0.674276	0.669261	0.897958	0.97377	0.947671	0.888662	0.611846	0.925475	0.934523	0.95681	0.797881	0.980551	0.885758	0.904863	0.999583	0.941195	0.953781	0.926102	0.983914	0.999583	0.997175	0.898443	0.937486	0.999583	0.974442	0.95681	0.986362	0.996222	0.987207	0.988742	0.997175	0.997062	0.997062	0.980551	0.998985	0.999583	0.960024	0.999583	0.967394	0.989867	0.999583	0.960024
ASV223	0.68003	0.835756	0.803048	0.85555	0.876015	0.938996	0.95481	0.991282	0.892001	0.593522	0.824823	0.929631	0.91297	0.7728	0.947671	0.852126	0.974677	0.999293	0.731907	0.929833	0.993739	0.975849	0.986547	0.575375	0.805413	0.804913	0.945017	0.967394	0.987379	0.9891	0.957603	0.991436	0.974677	0.987207	0.960443	0.999834	0.946023	0.996222	0.837314	0.837314	0.999583	0.997389	0.9988	0.963223	0.856677	0.999814	0.968819	0.957892	0.989112
ASV69	0.331424	0.537753	0.541611	0.504271	0.78575	0.557341	0.718549	0.828617	0.710346	0.64195	0.853024	0.871353	0.961057	0.925475	0.906368	0.887643	0.980248	0.987207	0.929706	0.962271	0.979279	0.899478	0.980503	0.960725	0.962903	0.947671	0.956822	0.947671	0.967825	0.999583	0.974442	0.965053	0.979279	0.993739	0.967892	0.956207	0.983019	0.963223	0.963223	0.963223	0.992546	0.988742	0.997413	0.975849	0.989867	0.999583	0.989867	0.991765	0.990861
ASV144	0.320268	0.471386	0.80674	0.41635	0.605478	0.947671	0.947671	0.926102	0.752882	0.547061	0.632857	0.943803	0.640619	0.693166	0.964621	0.974442	0.915235	0.850125	0.967892	0.916473	0.961057	0.974677	0.996222	0.934568	0.974442	0.962903	0.987207	0.868668	0.886773	0.999833	0.983831	0.997062	0.962485	0.959134	0.99541	0.988742	0.999583	0.998526	0.950055	0.950055	0.999834	0.991998	0.962903	0.980551	0.946009	0.947671	0.993938	0.990537	0.968582
ASV214	0.730547	0.634678	0.915235	0.949642	0.989751	0.905629	0.864698	0.874727	0.967394	0.925475	0.73222	0.749046	0.986708	0.87154	0.816776	0.956822	0.9988	0.957892	0.960024	0.998088	0.989617	0.989867	0.997188	0.937486	0.999583	0.985849	0.988742	0.911272	0.646	0.947671	0.984447	0.947671	0.956822	0.907483	0.983614	0.945169	0.999583	0.876113	0.999583	0.999583	0.967634	0.979279	0.90114	0.947671	0.999833	0.987379	0.947765	0.926102	0.991299
ASV6	0.835756	0.759315	0.963122	0.941433	0.896269	0.785752	0.780581	0.812919	0.978944	0.939611	0.907874	0.88099	0.999583	0.947671	0.781504	0.807444	0.996222	0.993938	0.993739	0.988742	0.983914	0.987106	0.992671	0.96126	0.987207	0.989867	0.999583	0.805914	0.910947	0.867306	0.999583	0.974419	0.979509	0.741359	0.965171	0.885758	0.999583	0.967825	0.999293	0.999293	0.970814	0.941787	0.905629	0.989867	0.97377	0.988232	0.945169	0.987207	0.988742
ASV137	0.646	0.411721	0.945169	0.997389	0.947671	0.885758	0.704115	0.929706	0.939611	0.947055	0.943803	0.766417	0.596592	0.517116	0.759231	0.687877	0.885758	0.78762	0.691785	0.818857	0.999583	0.968201	0.7849	0.750138	0.557341	0.967394	0.987379	0.998985	0.911272	0.967825	0.979509	0.935584	0.907483	0.988742	0.921289	0.941787	0.987087	0.95681	0.983914	0.983914	0.999583	0.947671	0.992448	0.983914	0.982211	0.929617	0.95681	0.967394	0.859672
ASV82	0.553682	0.499883	0.453329	0.618846	0.968057	0.687877	0.709146	0.865553	0.533381	0.602298	0.901734	0.934855	0.986708	0.623119	0.910855	0.570036	0.999583	0.979279	0.83045	0.963122	0.988742	0.983614	0.997188	0.926102	0.896479	0.956204	0.997175	0.999583	0.782444	0.999583	0.99858	0.935836	0.884531	0.999583	0.95681	0.938358	0.995154	0.973822	0.96066	0.96066	0.979509	0.969993	0.96126	0.999834	0.999583	0.96213	0.993372	0.94916	0.983914
ASV168	0.583964	0.876113	0.557341	0.754119	0.947671	0.604722	0.687877	0.95681	0.831113	0.523205	0.886213	0.947671	0.977972	0.178717	0.972283	0.874727	0.999583	0.810608	0.919071	0.859672	0.980551	0.993536	0.999583	0.687877	0.926102	0.947671	0.947671	0.988742	0.640538	0.999583	0.947671	0.991282	0.967825	0.982211	0.997215	0.991282	0.967825	0.997357	0.941433	0.941433	0.996222	0.989867	0.902048	0.939007	0.955881	0.979279	0.999814	0.885758	0.988742
[truncated: 101 more columns]

## Sheet: liver.asv.cca
order	ASVs	log2FoldChange	padj	Kingdom	Phylum	Class	Order	Family	Genus	Species	label	top	bic	wbic
1	ASV72	10.6738	7.88796e-05	Bacteria	Firmicutes	Clostridia	Lachnospirales	Lachnospiraceae	Lachnospiraceae NK4A136 group		Lachnospiraceae NK4A136 group	TRUE	FALSE	0
2	ASV323	3.75267	0.000130418	Bacteria	Firmicutes	Clostridia	Oscillospirales	Oscillospiraceae	Oscillibacter		Oscillibacter	TRUE	FALSE	0
3	ASV50	10.2138	8.36505e-34	Bacteria	Firmicutes	Clostridia	Oscillospirales	Ruminococcaceae	Incertae Sedis		Incertae Sedis	TRUE	FALSE	0
4	ASV229	5.13683	7.35584e-10	Bacteria	Firmicutes						Firmicutes	TRUE	FALSE	0
5	ASV177	5.06769	2.98699e-10	Bacteria	Firmicutes	Clostridia	Lachnospirales	Lachnospiraceae	Tuzzerella		Tuzzerella	TRUE	FALSE	0
6	ASV378	1.49254	0.713571	Bacteria	Firmicutes	Clostridia	Oscillospirales	Oscillospiraceae			Oscillospiraceae	TRUE	TRUE	0.230497
7	ASV239	5.32525	2.07921e-07	Bacteria	Firmicutes	Clostridia	Oscillospirales	Oscillospiraceae			Oscillospiraceae	TRUE	FALSE	0
8	ASV88	8.55258	3.49569e-29	Bacteria	Firmicutes	Clostridia	Lachnospirales	Lachnospiraceae	Lachnospiraceae UCG-010		Lachnospiraceae UCG-010	TRUE	FALSE	0
9	ASV5	3.12545	4.34954e-05	Bacteria	Proteobacteria	Gammaproteobacteria	Enterobacterales	Enterobacteriaceae	Enterobacter		Enterobacter	TRUE	FALSE	0
10	ASV163	6.34301	2.37511e-12	Bacteria	Firmicutes	Clostridia	Oscillospirales	Oscillospiraceae	UCG-005		UCG-005	TRUE	FALSE	0
11	ASV42	1.08704	0.0182064	Bacteria	Firmicutes	Clostridia	Lachnospirales	Lachnospiraceae			Lachnospiraceae	FALSE	FALSE	0
12	ASV132	6.72159	0.048085	Bacteria	Bacteroidota	Bacteroidia	Bacteroidales	Muribaculaceae			Muribaculaceae	FALSE	FALSE	0
13	ASV298	3.33955	0.133732	Bacteria	Firmicutes	Clostridia	Oscillospirales	Oscillospiraceae			Oscillospiraceae	FALSE	FALSE	0
14	ASV127	5.26276	1.86211e-07	Bacteria	Firmicutes	Clostridia	Oscillospirales	Oscillospiraceae	Colidextribacter		Colidextribacter	FALSE	FALSE	0
15	ASV253	5.65056	0.0818949	Bacteria	Firmicutes	Clostridia	Lachnospirales	Lachnospiraceae	Blautia		Blautia	FALSE	FALSE	0
16	ASV162	7.16697	2.12146e-16	Bacteria	Firmicutes	Clostridia	Lachnospirales	Lachnospiraceae	Lachnospiraceae UCG-004		Lachnospiraceae UCG-004	FALSE	FALSE	0
17	ASV175	4.96123	6.3358e-08	Bacteria	Firmicutes	Clostridia	Oscillospirales	Oscillospiraceae	Oscillibacter		Oscillibacter	FALSE	FALSE	0
18	ASV290	3.34707	0.00153833	Bacteria	Firmicutes	Clostridia	Christensenellales	Christensenellaceae	Christensenellaceae R-7 group		Christensenellaceae R-7 group	FALSE	FALSE	0
19	ASV254	4.53462	2.95705e-07	Bacteria	Firmicutes	Clostridia	Oscillospirales	Ethanoligenenaceae	Acetanaerobacterium		Acetanaerobacterium	FALSE	FALSE	0
20	ASV176	5.954	0.0680316	Bacteria	Bacteroidota	Bacteroidia	Bacteroidales	Muribaculaceae			Muribaculaceae	FALSE	FALSE	0
21	ASV268	4.72734	2.10729e-05	Bacteria	Firmicutes	Clostridia	Oscillospirales	Oscillospiraceae			Oscillospiraceae	FALSE	FALSE	0
22	ASV207	5.54535	4.34954e-05	Bacteria	Firmicutes	Clostridia	Peptococcales	Peptococcaceae			Peptococcaceae	FALSE	FALSE	0
23	ASV68	9.26545	9.60151e-27	Bacteria	Firmicutes	Clostridia	Oscillospirales	Ruminococcaceae	Incertae Sedis		Incertae Sedis	FALSE	FALSE	0
24	ASV78	8.47114	3.02954e-30	Bacteria	Firmicutes	Clostridia	Lachnospirales	Lachnospiraceae	GCA-900066755		GCA-900066755	FALSE	FALSE	0
25	ASV143	6.33201	2.42781e-13	Bacteria	Firmicutes	Clostridia	Monoglobales	Monoglobaceae	Monoglobus		Monoglobus	FALSE	FALSE	0
26	ASV139	6.61256	0.0503296	Bacteria	Bacteroidota	Bacteroidia	Bacteroidales	Muribaculaceae			Muribaculaceae	FALSE	FALSE	0
27	ASV31	1.40635	0.00608966	Bacteria	Firmicutes	Clostridia	Lachnospirales	Lachnospiraceae			Lachnospiraceae	FALSE	FALSE	0
28	ASV181	1.79092	9.88839e-05	Bacteria	Firmicutes	Clostridia	Clostridia vadinBB60 group				Clostridia vadinBB60 group	FALSE	FALSE	0
29	ASV196	6.40082	5.216e-13	Bacteria	Firmicutes	Clostridia	Lachnospirales	Lachnospiraceae	Lachnospiraceae UCG-009		Lachnospiraceae UCG-009	FALSE	FALSE	0
30	ASV293	3.23607	0.00239453	Bacteria	Firmicutes	Clostridia	Peptostreptococcales-Tissierellales	Anaerovoracaceae	Family XIII AD3011 group		Family XIII AD3011 group	FALSE	FALSE	0
31	ASV349	2.09195	0.1692	Bacteria	Verrucomicrobiota	Verrucomicrobiae	Verrucomicrobiales	Akkermansiaceae	Akkermansia		Akkermansia	FALSE	FALSE	0
32	ASV186	6.02925	1.34394e-05	Bacteria	Firmicutes	Clostridia	Peptococcales	Peptococcaceae			Peptococcaceae	FALSE	FALSE	0
33	ASV172	7.15578	0.000586205	Bacteria	Firmicutes	Clostridia	Oscillospirales	Ruminococcaceae			Ruminococcaceae	FALSE	FALSE	0
34	ASV129	7.24195	9.76913e-18	Bacteria	Firmicutes	Clostridia	Oscillospirales	Ruminococcaceae			Ruminococcaceae	FALSE	FALSE	0
35	ASV235	4.19913	7.10151e-07	Bacteria	Firmicutes	Clostridia	Oscillospirales	Oscillospiraceae	UCG-007		UCG-007	FALSE	FALSE	0
36	ASV79	8.49552	5.41878e-29	Bacteria	Firmicutes	Bacilli	Erysipelotrichales	Erysipelotrichaceae	[Clostridium] innocuum group		[Clostridium] innocuum group	FALSE	FALSE	0
37	ASV109	23.7923	6.46329e-27	Bacteria	Firmicutes	Clostridia	Oscillospirales	Oscillospiraceae	Colidextribacter		Colidextribacter	FALSE	FALSE	0
38	ASV65	0.978768	0.0988051	Bacteria	Firmicutes	Clostridia	Lachnospirales	Lachnospiraceae	Blautia		Blautia	TRUE	TRUE	0.0677228
39	ASV198	3.90798	0.213162	Bacteria	Firmicutes	Clostridia	Oscillospirales	Butyricicoccaceae	Butyricicoccus		Butyricicoccus	FALSE	FALSE	0
40	ASV246	5.28601	0.0018021	Bacteria	Firmicutes	Clostridia	Clostridia vadinBB60 group				Clostridia vadinBB60 group	FALSE	FALSE	0
41	ASV116	8.47361	7.21252e-25	Bacteria	Firmicutes	Clostridia	Lachnospirales	Lachnospiraceae	Lachnospiraceae UCG-009		Lachnospiraceae UCG-009	FALSE	FALSE	0
42	ASV131	2.3004	0.000496572	Bacteria	Firmicutes	Clostridia	Oscillospirales	Ruminococcaceae	Negativibacillus		Negativibacillus	FALSE	FALSE	0
43	ASV32	1.254	4.26869e-05	Bacteria	Bacteroidota	Bacteroidia	Bacteroidales	Rikenellaceae	Alistipes		Alistipes	FALSE	FALSE	0
44	ASV134	7.30872	2.07447e-16	Bacteria	Firmicutes	Clostridia	Lachnospirales	Lachnospiraceae	Lachnoclostridium		Lachnoclostridium	FALSE	FALSE	0
45	ASV158	3.12054	3.10576e-08	Bacteria	Firmicutes	Clostridia	Lachnospirales	Lachnospiraceae	Lachnoclostridium		Lachnoclostridium	FALSE	FALSE	0
46	ASV104	10.0514	0.00141162	Bacteria	Firmicutes	Clostridia	Lachnospirales	Lachnospiraceae	Coprococcus	comes	Coprococcus comes	FALSE	FALSE	0
47	ASV112	0.529267	0.719334	Bacteria	Firmicutes	Clostridia	Oscillospirales	Oscillospiraceae	Flavonifractor		Flavonifractor	FALSE	FALSE	0
48	ASV100	7.61274	6.31882e-15	Bacteria	Cyanobacteria	Vampirivibrionia	Gastranaerophilales				Gastranaerophilales	FALSE	FALSE	0
49	ASV238	4.20656	5.82751e-07	Bacteria	Firmicutes	Clostridia	Oscillospirales	Ruminococcaceae	Incertae Sedis		Incertae Sedis	FALSE	FALSE	0
50	ASV138	7.28464	1.24786e-08	Bacteria	Firmicutes	Clostridia	Lachnospirales	Lachnospiraceae	Blautia		Blautia	FALSE	FALSE	0
51	ASV23	2.60003	0.00571831	Bacteria	Bacteroidota	Bacteroidia	Bacteroidales	Bacteroidaceae	Bacteroides		Bacteroides	FALSE	FALSE	0
52	ASV85	9.20991	1.41405e-12	Bacteria	Cyanobacteria	Vampirivibrionia	Gastranaerophilales				Gastranaerophilales	FALSE	FALSE	0
53	ASV169	1.99517	2.02507e-06	Bacteria	Firmicutes	Clostridia	Clostridia vadinBB60 group				Clostridia vadinBB60 group	FALSE	FALSE	0
54	ASV216	1.59445	0.00374048	Bacteria	Cyanobacteria	Vampirivibrionia	Gastranaerophilales				Gastranaerophilales	FALSE	FALSE	0
55	ASV263	4.82686	0.00219138	Bacteria	Firmicutes	Clostridia	Oscillospirales	Oscillospiraceae	Intestinimonas		Intestinimonas	FALSE	FALSE	0
56	ASV124	6.68299	4.97372e-18	Bacteria	Firmicutes	Clostridia	Monoglobales	Monoglobaceae	Monoglobus	pectinilyticus	Monoglobus pectinilyticus	FALSE	FALSE	0
57	ASV110	0.857507	0.354467	Bacteria	Firmicutes	Clostridia	Oscillospirales	Oscillospiraceae	Colidextribacter		Colidextribacter	FALSE	FALSE	0
58	ASV217	3.84162	0.222648	Bacteria	Firmicutes	Clostridia	Oscillospirales	Butyricicoccaceae	Butyricicoccus		Butyricicoccus	FALSE	FALSE	0
59	ASV114	8.59242	1.71505e-17	Bacteria	Firmicutes	Clostridia	Oscillospirales	Ruminococcaceae			Ruminococcaceae	FALSE	FALSE	0
60	ASV36	2.13498	0.000868384	Bacteria	Bacteroidota	Bacteroidia	Bacteroidales	Bacteroidaceae	Bacteroides		Bacteroides	FALSE	FALSE	0
61	ASV203	1.48732	0.129121	Bacteria	Firmicutes	Clostridia	Oscillospirales	Oscillospiraceae	Intestinimonas		Intestinimonas	FALSE	FALSE	0
62	ASV28	1.3646	0.0102441	Bacteria	Firmicutes	Clostridia	Lachnospirales	Lachnospiraceae	Lachnoclostridium		Lachnoclostridium	FALSE	FALSE	0
63	ASV150	2.21967	0.00228652	Bacteria	Firmicutes	Clostridia	Clostridia vadinBB60 group				Clostridia vadinBB60 group	FALSE	FALSE	0
64	ASV255	5.01439	6.24441e-05	Bacteria	Firmicutes	Clostridia	Lachnospirales	Lachnospiraceae	Blautia		Blautia	FALSE	FALSE	0
65	ASV121	3.06124	4.12641e-09	Bacteria	Firmicutes	Clostridia	Lachnospirales	Lachnospiraceae	Lachnoclostridium		Lachnoclostridium	FALSE	FALSE	0
66	ASV189	2.38742	1.9876e-05	Bacteria	Bacteroidota	Bacteroidia	Bacteroidales	Bacteroidaceae	Bacteroides		Bacteroides	FALSE	FALSE	0
67	ASV53	0.457418	0.370425	Bacteria	Firmicutes	Clostridia	Lachnospirales	Lachnospiraceae			Lachnospiraceae	FALSE	FALSE	0
68	ASV184	2.99363	5.14339e-05	Bacteria	Firmicutes	Clostridia	Oscillospirales	Ruminococcaceae			Ruminococcaceae	FALSE	FALSE	0
69	ASV266	2.7234	0.421351	Bacteria	Firmicutes	Clostridia	Oscillospirales	Butyricicoccaceae	Butyricicoccus		Butyricicoccus	FALSE	FALSE	0
70	ASV358	1.74022	0.273387	Bacteria	Bacteroidota	Bacteroidia	Bacteroidales	Bacteroidaceae	Bacteroides		Bacteroides	FALSE	FALSE	0
71	ASV283	3.10715	0.0127034	Bacteria	Firmicutes	Clostridia	Lachnospirales	Lachnospiraceae	[Ruminococcus] torques group		[Ruminococcus] torques group	FALSE	FALSE	0
72	ASV61	0.258572	0.502981	Bacteria	Firmicutes	Clostridia	Lachnospirales	Lachnospiraceae			Lachnospiraceae	FALSE	FALSE	0
73	ASV197	1.03608	0.0578759	Bacteria	Actinobacteriota	Coriobacteriia	Coriobacteriales	Coriobacteriaceae	Collinsella	aerofaciens	Collinsella aerofaciens	FALSE	FALSE	0
74	ASV243	4.89017	1.16107e-05	Bacteria	Firmicutes	Clostridia	Lachnospirales	Lachnospiraceae	Blautia		Blautia	FALSE	FALSE	0
75	ASV54	2.40537	1.30136e-07	Bacteria	Desulfobacterota	Desulfovibrionia	Desulfovibrionales	Desulfovibrionaceae	Bilophila		Bilophila	FALSE	FALSE	0
76	ASV160	2.46929	1.88232e-05	Bacteria	Firmicutes	Clostridia	Lachnospirales	Lachnospiraceae	Lachnoclostridium		Lachnoclostridium	FALSE	FALSE	0
77	ASV18	2.22558	5.62918e-05	Bacteria	Bacteroidota	Bacteroidia	Bacteroidales	Bacteroidaceae	Bacteroides		Bacteroides	FALSE	FALSE	0
78	ASV119	3.18406	2.04664e-09	Bacteria	Firmicutes	Clostridia	Oscillospirales	Ruminococcaceae	Phocea	massiliensis	Phocea massiliensis	FALSE	FALSE	0
79	ASV37	2.34058	6.3358e-08	Bacteria	Desulfobacterota	Desulfovibrionia	Desulfovibrionales	Desulfovibrionaceae	Bilophila	wadsworthia	Bilophila wadsworthia	FALSE	FALSE	0
80	ASV8	2.26071	2.61672e-05	Bacteria	Bacteroidota	Bacteroidia	Bacteroidales	Bacteroidaceae	Bacteroides		Bacteroides	FALSE	FALSE	0
81	ASV182	0.475775	0.322369	Bacteria	Verrucomicrobiota	Verrucomicrobiae	Verrucomicrobiales	Akkermansiaceae	Akkermansia		Akkermansia	FALSE	FALSE	0
82	ASV57	2.55219	3.77767e-08	Bacteria	Desulfobacterota	Desulfovibrionia	Desulfovibrionales	Desulfovibrionaceae	Bilophila		Bilophila	FALSE	FALSE	0
83	ASV22	2.34008	4.04086e-05	Bacteria	Bacteroidota	Bacteroidia	Bacteroidales	Bacteroidaceae	Bacteroides		Bacteroides	FALSE	FALSE	0
84	ASV227	1.4452	0.039677	Bacteria	Bacteroidota	Bacteroidia	Bacteroidales	Bacteroidaceae	Bacteroides		Bacteroides	FALSE	FALSE	0
85	ASV66	2.27439	0.0700067	Bacteria	Firmicutes	Clostridia	Oscillospirales	Ruminococcaceae	Faecalibacterium	prausnitzii	Faecalibacterium prausnitzii	FALSE	FALSE	0
86	ASV20	2.19152	0.000100481	Bacteria	Bacteroidota	Bacteroidia	Bacteroidales	Bacteroidaceae	Bacteroides	ovatus	Bacteroides ovatus	FALSE	FALSE	0
87	ASV278	1.41968	0.163617	Bacteria	Firmicutes	Clostridia	Peptostreptococcales-Tissierellales	Anaerovoracaceae	[Eubacterium] brachy group		[Eubacterium] brachy group	FALSE	FALSE	0
88	ASV2	0.362704	0.0194833	Bacteria	Verrucomicrobiota	Verrucomicrobiae	Verrucomicrobiales	Akkermansiaceae	Akkermansia	muciniphila	Akkermansia muciniphila	FALSE	FALSE	0
89	ASV346	1.67017	0.386785	Bacteria	Verrucomicrobiota	Verrucomicrobiae	Verrucomicrobiales	Akkermansiaceae	Akkermansia		Akkermansia	FALSE	FALSE	0
90	ASV21	0.746255	0.328921	Bacteria	Firmicutes	Clostridia	Lachnospirales	Lachnospiraceae	Hungatella	hathewayi	Hungatella hathewayi	FALSE	FALSE	0
91	ASV165	0.429442	0.357268	Bacteria	Verrucomicrobiota	Verrucomicrobiae	Verrucomicrobiales	Akkermansiaceae	Akkermansia		Akkermansia	FALSE	FALSE	0
92	ASV7	0.976734	0.00364346	Bacteria	Cyanobacteria	Vampirivibrionia	Gastranaerophilales				Gastranaerophilales	FALSE	FALSE	0
93	ASV67	0.506384	0.37948	Bacteria	Firmicutes	Clostridia	Oscillospirales	[Eubacterium] coprostanoligenes group			[Eubacterium] coprostanoligenes group	FALSE	FALSE	0
94	ASV38	1.49889	0.0667874	Bacteria	Cyanobacteria	Vampirivibrionia	Gastranaerophilales				Gastranaerophilales	FALSE	FALSE	0
95	ASV84	0.469502	0.357268	Bacteria	Firmicutes	Clostridia	Lachnospirales	Lachnospiraceae	[Eubacterium] fissicatena group		[Eubacterium] fissicatena group	FALSE	FALSE	0
96	ASV122	-0.353866	0.599983	Bacteria	Firmicutes	Clostridia	Lachnospirales	Lachnospiraceae	Lachnoclostridium		Lachnoclostridium	TRUE	TRUE	0.0394781
97	ASV136	-0.204373	0.80351	Bacteria	Bacteroidota	Bacteroidia	Bacteroidales	Bacteroidaceae	Bacteroides		Bacteroides	FALSE	FALSE	0
98	ASV155	0.650102	0.0807841	Bacteria	Verrucomicrobiota	Verrucomicrobiae	Verrucomicrobiales	Akkermansiaceae	Akkermansia		Akkermansia	FALSE	FALSE	0
99	ASV322	2.74027	0.0251535	Bacteria	Firmicutes	Clostridia	Oscillospirales	Ruminococcaceae	Incertae Sedis		Incertae Sedis	FALSE	FALSE	0
100	ASV77	-0.230066	0.62976	Bacteria	Firmicutes	Bacilli	Erysipelotrichales	Erysipelotrichaceae	Holdemania	filiformis	Holdemania filiformis	TRUE	TRUE	0.329352
101	ASV307	-1.03416	0.510522	Bacteria	Firmicutes	Clostridia	Oscillospirales	Ruminococcaceae	UBA1819		UBA1819	FALSE	FALSE	0
102	ASV147	0.452932	0.240969	Bacteria	Verrucomicrobiota	Verrucomicrobiae	Verrucomicrobiales	Akkermansiaceae	Akkermansia		Akkermansia	FALSE	FALSE	0
103	ASV80	2.50862	0.0534273	Bacteria	Firmicutes	Clostridia	Oscillospirales	Ruminococcaceae	Faecalibacterium	prausnitzii	Faecalibacterium prausnitzii	FALSE	FALSE	0
104	ASV333	-2.09469	0.225838	Bacteria	Firmicutes	Clostridia	Lachnospirales	Lachnospiraceae	Lachnospiraceae UCG-004		Lachnospiraceae UCG-004	FALSE	FALSE	0
105	ASV59	0.968336	0.00798695	Bacteria	Firmicutes	Clostridia	Lachnospirales	Lachnospiraceae	Lachnoclostridium		Lachnoclostridium	FALSE	FALSE	0
106	ASV9	0.397855	0.0893477	Bacteria	Bacteroidota	Bacteroidia	Bacteroidales	Barnesiellaceae	Barnesiella		Barnesiella	FALSE	FALSE	0
107	ASV125	-0.345029	0.64049	Bacteria	Bacteroidota	Bacteroidia	Bacteroidales	Bacteroidaceae	Bacteroides		Bacteroides	FALSE	FALSE	0
108	ASV379	1.23729	0.77084	Bacteria	Firmicutes	Clostridia	Oscillospirales	Oscillospiraceae	Intestinimonas		Intestinimonas	FALSE	FALSE	0
109	ASV183	6.62739	4.99485e-06	Bacteria	Firmicutes	Clostridia	Oscillospirales	Oscillospiraceae	Intestinimonas	massiliensis	Intestinimonas massiliensis	FALSE	FALSE	0
110	ASV302	-0.405754	0.737826	Bacteria	Firmicutes	Clostridia	Lachnospirales	Lachnospiraceae	Lachnoclostridium		Lachnoclostridium	FALSE	FALSE	0
111	ASV25	0.62012	0.0452652	Bacteria	Firmicutes	Clostridia	Lachnospirales	Lachnospiraceae	Eisenbergiella	tayi	Eisenbergiella tayi	FALSE	FALSE	0
112	ASV275	1.5582	0.12291	Bacteria	Bacteroidota	Bacteroidia	Bacteroidales	Rikenellaceae	Alistipes		Alistipes	FALSE	FALSE	0
113	ASV118	0.297044	0.306991	Bacteria	Verrucomicrobiota	Verrucomicrobiae	Verrucomicrobiales	Akkermansiaceae	Akkermansia		Akkermansia	FALSE	FALSE	0
114	ASV277	-0.197511	0.852473	Bacteria	Firmicutes	Clostridia	Oscillospirales	Ruminococcaceae	Candidatus Soleaferrea		Candidatus Soleaferrea	FALSE	FALSE	0
115	ASV64	11.0478	5.29248e-10	Bacteria	Firmicutes	Clostridia	Lachnospirales	Lachnospiraceae	Roseburia	hominis	Roseburia hominis	FALSE	FALSE	0
116	ASV103	-0.00241183	0.998693	Bacteria	Firmicutes	Clostridia	Lachnospirales	Lachnospiraceae			Lachnospiraceae	FALSE	FALSE	0
117	ASV274	0.332312	0.855625	Bacteria	Firmicutes	Clostridia	Oscillospirales	Ruminococcaceae	Incertae Sedis		Incertae Sedis	FALSE	FALSE	0
118	ASV151	0.19585	0.8259	Bacteria	Firmicutes	Clostridia	Oscillospirales	Oscillospiraceae	Colidextribacter		Colidextribacter	FALSE	FALSE	0
119	ASV40	0.498437	0.157723	Bacteria	Firmicutes	Clostridia	Clostridia UCG-014				Clostridia UCG-014	FALSE	FALSE	0
120	ASV211	2.26395	0.0217376	Bacteria	Firmicutes	Bacilli	Erysipelotrichales	Erysipelatoclostridiaceae	Erysipelatoclostridium		Erysipelatoclostridium	FALSE	FALSE	0
121	ASV261	-0.549188	0.555909	Bacteria	Firmicutes	Clostridia	Oscillospirales	Ruminococcaceae			Ruminococcaceae	FALSE	FALSE	0
122	ASV343	2.81184	0.0594334	Bacteria	Firmicutes	Clostridia	Oscillospirales	Oscillospiraceae	Oscillibacter		Oscillibacter	FALSE	FALSE	0
123	ASV10	0.284287	0.94112	Bacteria	Firmicutes	Bacilli	Erysipelotrichales	Erysipelotrichaceae	Turicibacter	sanguinis	Turicibacter sanguinis	FALSE	FALSE	0
124	ASV34	2.25119	0.0027512	Bacteria	Bacteroidota	Bacteroidia	Bacteroidales	Rikenellaceae	Alistipes	putredinis	Alistipes putredinis	FALSE	FALSE	0
125	ASV142	0.0843208	0.852473	Bacteria	Verrucomicrobiota	Verrucomicrobiae	Verrucomicrobiales	Akkermansiaceae	Akkermansia		Akkermansia	FALSE	FALSE	0
126	ASV161	0.0821372	0.860094	Bacteria	Verrucomicrobiota	Verrucomicrobiae	Verrucomicrobiales	Akkermansiaceae	Akkermansia		Akkermansia	FALSE	FALSE	0
127	ASV41	0.198787	0.832651	Bacteria	Bacteroidota	Bacteroidia	Bacteroidales	Tannerellaceae	Parabacteroides		Parabacteroides	FALSE	FALSE	0
128	ASV204	0.659992	0.275679	Bacteria	Cyanobacteria	Vampirivibrionia	Gastranaerophilales				Gastranaerophilales	FALSE	FALSE	0
129	ASV108	0.217002	0.479514	Bacteria	Bacteroidota	Bacteroidia	Bacteroidales	Marinifilaceae	Odoribacter	splanchnicus	Odoribacter splanchnicus	FALSE	FALSE	0
130	ASV17	2.29736	0.0147249	Bacteria	Bacteroidota	Bacteroidia	Bacteroidales	Bacteroidaceae	Bacteroides	ovatus	Bacteroides ovatus	FALSE	FALSE	0
131	ASV43	-0.279391	0.850552	Bacteria	Firmicutes	Clostridia	Oscillospirales	Ruminococcaceae	Faecalibacterium	prausnitzii	Faecalibacterium prausnitzii	FALSE	FALSE	0
132	ASV284	-0.0983334	0.959369	Bacteria	Firmicutes	Clostridia	Lachnospirales	Lachnospiraceae	[Ruminococcus] torques group		[Ruminococcus] torques group	FALSE	FALSE	0
133	ASV257	-0.681633	0.565514	Bacteria	Firmicutes	Clostridia	Oscillospirales	Ruminococcaceae	Incertae Sedis		Incertae Sedis	FALSE	FALSE	0
134	ASV146	0.108226	0.872059	Bacteria	Firmicutes	Clostridia	Oscillospirales	Ruminococcaceae			Ruminococcaceae	FALSE	FALSE	0
135	ASV210	0.150916	0.850552	Bacteria	Bacteroidota	Bacteroidia	Bacteroidales	Tannerellaceae	Parabacteroides		Parabacteroides	FALSE	FALSE	0
136	ASV209	0.128903	0.852473	Bacteria	Firmicutes	Clostridia	Lachnospirales	Lachnospiraceae			Lachnospiraceae	FALSE	FALSE	0
137	ASV382	0.9974	0.701435	Bacteria	Firmicutes	Clostridia	Oscillospirales				Oscillospirales	FALSE	FALSE	0
138	ASV199	0.28922	0.810852	Bacteria	Bacteroidota	Bacteroidia	Bacteroidales	Bacteroidaceae	Bacteroides		Bacteroides	FALSE	FALSE	0
139	ASV301	-2.26641	0.0975777	Bacteria	Firmicutes	Clostridia	Peptostreptococcales-Tissierellales	Anaerovoracaceae	Family XIII AD3011 group		Family XIII AD3011 group	FALSE	FALSE	0
140	ASV311	0.0136023	0.997448	Bacteria	Firmicutes	Clostridia	Oscillospirales	Ruminococcaceae			Ruminococcaceae	FALSE	FALSE	0
141	ASV98	-0.773945	0.646815	Bacteria	Firmicutes	Clostridia	Oscillospirales	Ruminococcaceae	Faecalibacterium		Faecalibacterium	TRUE	TRUE	0.110235
142	ASV75	-1.1123	0.352994	Bacteria	Firmicutes	Clostridia	Oscillospirales	Ruminococcaceae	UBA1819		UBA1819	FALSE	FALSE	0
143	ASV120	-0.297188	0.599983	Bacteria	Firmicutes	Clostridia	Oscillospirales	Ruminococcaceae			Ruminococcaceae	FALSE	FALSE	0
144	ASV157	-1.08388	0.123156	Bacteria	Firmicutes	Clostridia	Oscillospirales	UCG-010			UCG-010	FALSE	FALSE	0
145	ASV297	-1.15814	0.275679	Bacteria	Firmicutes	Clostridia	Lachnospirales	Lachnospiraceae	Sellimonas	intestinalis	Sellimonas intestinalis	FALSE	FALSE	0
146	ASV141	0.260998	0.461886	Bacteria	Verrucomicrobiota	Verrucomicrobiae	Verrucomicrobiales	Akkermansiaceae	Akkermansia		Akkermansia	FALSE	FALSE	0
147	ASV200	-1.38542	0.0700067	Bacteria	Firmicutes	Clostridia	Lachnospirales	Lachnospiraceae	Lachnoclostridium		Lachnoclostridium	FALSE	FALSE	0
148	ASV187	0.0187482	0.983238	Bacteria	Firmicutes	Clostridia	Oscillospirales	Oscillospiraceae	UCG-005		UCG-005	FALSE	FALSE	0
149	ASV140	-0.569237	0.422133	Bacteria	Bacteroidota	Bacteroidia	Bacteroidales	Bacteroidaceae	Bacteroides		Bacteroides	FALSE	FALSE	0
150	ASV249	1.62009	0.232328	Bacteria	Firmicutes	Clostridia	Lachnospirales	Lachnospiraceae	[Ruminococcus] gauvreauii group		[Ruminococcus] gauvreauii group	FALSE	FALSE	0
151	ASV62	-0.122459	0.810852	Bacteria	Firmicutes	Clostridia	Lachnospirales	Lachnospiraceae	Lachnoclostridium		Lachnoclostridium	FALSE	FALSE	0
152	ASV74	-2.0883	0.178579	Bacteria	Firmicutes	Clostridia	Lachnospirales	Lachnospiraceae	Blautia	faecis	Blautia faecis	FALSE	FALSE	0
153	ASV63	-0.874405	0.241265	Bacteria	Firmicutes	Clostridia	Oscillospirales	Ruminococcaceae	UBA1819		UBA1819	FALSE	FALSE	0
154	ASV179	-0.146187	0.855625	Bacteria	Firmicutes	Clostridia	Oscillospirales	Oscillospiraceae	Intestinimonas		Intestinimonas	FALSE	FALSE	0
155	ASV153	-0.425163	0.596663	Bacteria	Bacteroidota	Bacteroidia	Bacteroidales	Bacteroidaceae	Bacteroides		Bacteroides	FALSE	FALSE	0
156	ASV191	-1.13403	0.1436	Bacteria	Bacteroidota	Bacteroidia	Bacteroidales	Bacteroidaceae	Bacteroides		Bacteroides	FALSE	FALSE	0
157	ASV188	-0.429208	0.504015	Bacteria	Firmicutes	Clostridia	Oscillospirales	Ruminococcaceae	Candidatus Soleaferrea		Candidatus Soleaferrea	FALSE	FALSE	0
158	ASV24	1.12178	0.0943406	Bacteria	Cyanobacteria	Vampirivibrionia	Gastranaerophilales				Gastranaerophilales	FALSE	FALSE	0
159	ASV48	-0.286817	0.530588	Bacteria	Firmicutes	Clostridia	Lachnospirales	Lachnospiraceae	Lachnoclostridium		Lachnoclostridium	FALSE	FALSE	0
160	ASV113	-0.469606	0.397527	Bacteria	Bacteroidota	Bacteroidia	Bacteroidales	Bacteroidaceae	Bacteroides		Bacteroides	FALSE	FALSE	0
161	ASV348	-0.465762	0.792996	Bacteria	Firmicutes	Clostridia	Oscillospirales				Oscillospirales	FALSE	FALSE	0
162	ASV166	-0.507322	0.529876	Bacteria	Bacteroidota	Bacteroidia	Bacteroidales	Bacteroidaceae	Bacteroides		Bacteroides	FALSE	FALSE	0
163	ASV128	-0.792099	0.325771	Bacteria	Bacteroidota	Bacteroidia	Bacteroidales	Bacteroidaceae	Bacteroides		Bacteroides	FALSE	FALSE	0
164	ASV159	-0.457648	0.539073	Bacteria	Bacteroidota	Bacteroidia	Bacteroidales	Bacteroidaceae	Bacteroides		Bacteroides	FALSE	FALSE	0
165	ASV222	-0.405929	0.62976	Bacteria	Firmicutes	Clostridia	Oscillospirales	Ruminococcaceae	Anaerotruncus	colihominis	Anaerotruncus colihominis	FALSE	FALSE	0
166	ASV202	-1.11815	0.0284692	Bacteria	Bacteroidota	Bacteroidia	Bacteroidales	Bacteroidaceae	Bacteroides		Bacteroides	FALSE	FALSE	0
167	ASV174	-0.115277	0.81347	Bacteria	Verrucomicrobiota	Verrucomicrobiae	Verrucomicrobiales	Akkermansiaceae	Akkermansia		Akkermansia	FALSE	FALSE	0
168	ASV1	-0.53904	0.352099	Bacteria	Bacteroidota	Bacteroidia	Bacteroidales	Bacteroidaceae	Bacteroides		Bacteroides	FALSE	FALSE	0
169	ASV47	-0.38896	0.763645	Bacteria	Firmicutes	Clostridia	Lachnospirales	Lachnospiraceae	Hungatella		Hungatella	FALSE	FALSE	0
170	ASV269	-0.703633	0.421351	Bacteria	Firmicutes	Clostridia	Oscillospirales	Oscillospiraceae	UCG-005		UCG-005	FALSE	FALSE	0
171	ASV173	-1.6779	0.107205	Bacteria	Bacteroidota	Bacteroidia	Bacteroidales	Bacteroidaceae	Bacteroides		Bacteroides	FALSE	FALSE	0
172	ASV264	-2.07566	0.0534273	Bacteria	Firmicutes	Clostridia	Lachnospirales	Lachnospiraceae	Lachnoclostridium		Lachnoclostridium	FALSE	FALSE	0
173	ASV11	-0.183661	0.850552	Bacteria	Bacteroidota	Bacteroidia	Bacteroidales	Bacteroidaceae	Bacteroides	eggerthii	Bacteroides eggerthii	FALSE	FALSE	0
174	ASV327	-1.59277	0.163617	Bacteria	Firmicutes	Clostridia	Oscillospirales	Ruminococcaceae	Candidatus Soleaferrea		Candidatus Soleaferrea	FALSE	FALSE	0
175	ASV30	-0.212033	0.713571	Bacteria	Bacteroidota	Bacteroidia	Bacteroidales	Tannerellaceae	Parabacteroides		Parabacteroides	FALSE	FALSE	0
176	ASV317	-2.56211	0.0376688	Bacteria	Firmicutes	Clostridia	Oscillospirales	Ruminococcaceae			Ruminococcaceae	FALSE	FALSE	0
177	ASV12	-0.426979	0.421351	Bacteria	Bacteroidota	Bacteroidia	Bacteroidales	Tannerellaceae	Parabacteroides	distasonis	Parabacteroides distasonis	FALSE	FALSE	0
178	ASV251	0.0203383	0.997448	Bacteria	Firmicutes	Clostridia	Oscillospirales	Oscillospiraceae	Flavonifractor		Flavonifractor	FALSE	FALSE	0
179	ASV14	-0.57883	0.240969	Bacteria	Bacteroidota	Bacteroidia	Bacteroidales	Tannerellaceae	Parabacteroides	distasonis	Parabacteroides distasonis	FALSE	FALSE	0
180	ASV135	-0.291219	0.504015	Bacteria	Firmicutes	Clostridia	Oscillospirales	Oscillospiraceae	UCG-005		UCG-005	FALSE	FALSE	0
181	ASV97	-0.179631	0.811194	Bacteria	Firmicutes	Incertae Sedis	DTU014				DTU014	FALSE	FALSE	0
182	ASV233	-0.540294	0.591889	Bacteria	Firmicutes	Clostridia	Clostridia vadinBB60 group				Clostridia vadinBB60 group	FALSE	FALSE	0
183	ASV76	-0.0101153	0.980982	Bacteria	Bacteroidota	Bacteroidia	Bacteroidales	Marinifilaceae	Odoribacter	splanchnicus	Odoribacter splanchnicus	FALSE	FALSE	0
184	ASV99	-5.82188	0.0680316	Bacteria	Firmicutes	Clostridia	Oscillospirales	Ruminococcaceae	Subdoligranulum		Subdoligranulum	FALSE	FALSE	0
185	ASV225	-1.91269	0.00272783	Bacteria	Firmicutes	Clostridia	Peptostreptococcales-Tissierellales	Anaerovoracaceae	Family XIII UCG-001		Family XIII UCG-001	FALSE	FALSE	0
186	ASV245	-2.10233	0.193569	Bacteria	Firmicutes	Clostridia	Oscillospirales	Oscillospiraceae	Flavonifractor	plautii	Flavonifractor plautii	FALSE	FALSE	0
187	ASV289	-1.20168	0.357268	Bacteria	Firmicutes	Clostridia	Clostridia vadinBB60 group				Clostridia vadinBB60 group	FALSE	FALSE	0
188	ASV271	-0.597599	0.510522	Bacteria	Firmicutes	Clostridia	Oscillospirales	Ethanoligenenaceae	Acetanaerobacterium		Acetanaerobacterium	FALSE	FALSE	0
189	ASV226	-1.22547	0.102804	Bacteria	Firmicutes	Clostridia	Oscillospirales	Ruminococcaceae	Paludicola		Paludicola	FALSE	FALSE	0
190	ASV250	-0.344516	0.600554	Bacteria	Firmicutes	Clostridia	Oscillospirales	Ruminococcaceae			Ruminococcaceae	FALSE	FALSE	0
191	ASV27	-0.315487	0.517075	Bacteria	Cyanobacteria	Vampirivibrionia	Gastranaerophilales				Gastranaerophilales	FALSE	FALSE	0
192	ASV232	-1.78437	0.00837457	Bacteria	Firmicutes	Clostridia	Oscillospirales	Butyricicoccaceae	Butyricicoccus		Butyricicoccus	FALSE	FALSE	0
193	ASV267	-0.0258075	0.983238	Bacteria	Firmicutes	Clostridia	Christensenellales	Christensenellaceae	Christensenellaceae R-7 group		Christensenellaceae R-7 group	FALSE	FALSE	0
194	ASV105	-0.719239	0.157556	Bacteria	Firmicutes	Clostridia	Oscillospirales	Oscillospiraceae	Intestinimonas		Intestinimonas	FALSE	FALSE	0
195	ASV324	-2.2861	0.0893477	Bacteria	Firmicutes	Clostridia	Oscillospirales	Ruminococcaceae	Incertae Sedis		Incertae Sedis	FALSE	FALSE	0
196	ASV259	-0.450054	0.811194	Bacteria	Firmicutes	Clostridia	Christensenellales	Christensenellaceae			Christensenellaceae	FALSE	FALSE	0
197	ASV71	-0.831474	0.193569	Bacteria	Bacteroidota	Bacteroidia	Bacteroidales	Rikenellaceae	Alistipes	finegoldii	Alistipes finegoldii	FALSE	FALSE	0
198	ASV194	-1.92261	0.119343	Bacteria	Bacteroidota	Bacteroidia	Bacteroidales	Bacteroidaceae	Bacteroides		Bacteroides	FALSE	FALSE	0
199	ASV148	-7.85148	0.00228428	Bacteria	Firmicutes	Clostridia	Lachnospirales	Lachnospiraceae	Dorea		Dorea	FALSE	FALSE	0
200	ASV276	-0.706725	0.472724	Bacteria	Firmicutes	Clostridia	Oscillospirales	Ruminococcaceae			Ruminococcaceae	FALSE	FALSE	0
201	ASV107	0.07639	0.983238	Bacteria	Firmicutes	Clostridia	Oscillospirales	Ruminococcaceae	Faecalibacterium		Faecalibacterium	FALSE	FALSE	0
202	ASV185	-1.01162	0.1436	Bacteria	Bacteroidota	Bacteroidia	Bacteroidales	Bacteroidaceae	Bacteroides		Bacteroides	FALSE	FALSE	0
203	ASV93	-0.138629	0.855625	Bacteria	Firmicutes	Incertae Sedis	DTU014				DTU014	FALSE	FALSE	0
204	ASV339	-2.02672	0.261621	Bacteria	Actinobacteriota	Coriobacteriia	Coriobacteriales	Eggerthellaceae	Gordonibacter	pamelaeae	Gordonibacter pamelaeae	FALSE	FALSE	0
205	ASV149	-1.45007	0.0451054	Bacteria	Firmicutes	Clostridia	Oscillospirales	Ruminococcaceae	Paludicola		Paludicola	FALSE	FALSE	0
206	ASV164	-0.768129	0.141966	Bacteria	Firmicutes	Clostridia	Oscillospirales	Oscillospiraceae			Oscillospiraceae	FALSE	FALSE	0
207	ASV310	-1.56664	0.33263	Bacteria	Firmicutes	Clostridia	Christensenellales	Christensenellaceae			Christensenellaceae	FALSE	FALSE	0
208	ASV180	-1.89575	0.00242246	Bacteria	Actinobacteriota	Coriobacteriia	Coriobacteriales	Eggerthellaceae	Adlercreutzia	equolifaciens	Adlercreutzia equolifaciens	FALSE	FALSE	0
209	ASV91	-1.27576	8.9816e-05	Bacteria	Firmicutes	Clostridia	Peptostreptococcales-Tissierellales	Anaerovoracaceae	Family XIII AD3011 group		Family XIII AD3011 group	FALSE	FALSE	0
210	ASV130	-1.14726	0.00271038	Bacteria	Bacteroidota	Bacteroidia	Bacteroidales	Bacteroidaceae	Bacteroides		Bacteroides	FALSE	FALSE	0
211	ASV44	-2.57553	0.000164221	Bacteria	Firmicutes	Clostridia	Oscillospirales	Butyricicoccaceae	Butyricicoccus		Butyricicoccus	FALSE	FALSE	0
212	ASV224	-0.677352	0.145623	Bacteria	Firmicutes	Clostridia	Oscillospirales	Oscillospiraceae			Oscillospiraceae	FALSE	FALSE	0
213	ASV81	-0.943715	0.137858	Bacteria	Bacteroidota	Bacteroidia	Bacteroidales	Rikenellaceae	Alistipes	finegoldii	Alistipes finegoldii	FALSE	FALSE	0
214	ASV213	-1.66126	0.000476019	Bacteria	Firmicutes	Clostridia	Christensenellales	Christensenellaceae			Christensenellaceae	FALSE	FALSE	0
215	ASV13	-2.15769	0.00324578	Bacteria	Bacteroidota	Bacteroidia	Bacteroidales	Bacteroidaceae	Bacteroides	uniformis	Bacteroides uniformis	FALSE	FALSE	0
216	ASV52	-6.58709	4.32878e-10	Bacteria	Firmicutes	Clostridia	Lachnospirales	Lachnospiraceae			Lachnospiraceae	FALSE	FALSE	0
217	ASV152	-3.29869	0.00132604	Bacteria	Firmicutes	Clostridia	Oscillospirales	Oscillospiraceae			Oscillospiraceae	FALSE	FALSE	0
218	ASV111	-1.43585	0.000670875	Bacteria	Bacteroidota	Bacteroidia	Bacteroidales	Rikenellaceae	Alistipes	obesi	Alistipes obesi	FALSE	FALSE	0
219	ASV60	-6.7609	2.89153e-08	Bacteria	Firmicutes	Clostridia	Lachnospirales	Lachnospiraceae			Lachnospiraceae	FALSE	FALSE	0
220	ASV195	-0.670475	0.232328	Bacteria	Firmicutes	Clostridia	Oscillospirales	Ruminococcaceae	Phocea		Phocea	FALSE	FALSE	0
221	ASV272	-0.686556	0.530588	Bacteria	Bacteroidota	Bacteroidia	Bacteroidales	Tannerellaceae	Parabacteroides		Parabacteroides	FALSE	FALSE	0
222	ASV215	-1.13456	0.11213	Bacteria	Firmicutes	Clostridia	Oscillospirales	Ruminococcaceae			Ruminococcaceae	FALSE	FALSE	0
223	ASV106	-0.670598	0.0194041	Bacteria	Firmicutes	Clostridia	Clostridia vadinBB60 group				Clostridia vadinBB60 group	FALSE	FALSE	0
224	ASV4	-1.03034	0.00259494	Bacteria	Bacteroidota	Bacteroidia	Bacteroidales	Bacteroidaceae	Bacteroides		Bacteroides	FALSE	FALSE	0
225	ASV87	-0.324519	0.31842	Bacteria	Bacteroidota	Bacteroidia	Bacteroidales	Rikenellaceae	Alistipes		Alistipes	FALSE	FALSE	0
226	ASV39	-2.16441	0.00451965	Bacteria	Bacteroidota	Bacteroidia	Bacteroidales	Bacteroidaceae	Bacteroides	uniformis	Bacteroides uniformis	FALSE	FALSE	0
227	ASV319	-0.325752	0.850552	Bacteria	Firmicutes	Clostridia	Lachnospirales	Lachnospiraceae	Lachnospiraceae UCG-004		Lachnospiraceae UCG-004	FALSE	FALSE	0
228	ASV83	-1.05384	0.000319979	Bacteria	Firmicutes	Clostridia	Oscillospirales	Ruminococcaceae	Incertae Sedis		Incertae Sedis	FALSE	FALSE	0
229	ASV329	-1.94622	0.299978	Bacteria	Firmicutes	Clostridia	Lachnospirales	Lachnospiraceae	Lactonifactor	longoviformis	Lactonifactor longoviformis	FALSE	FALSE	0
230	ASV58	-6.53838	5.61133e-10	Bacteria	Firmicutes	Clostridia	Lachnospirales	Lachnospiraceae			Lachnospiraceae	FALSE	FALSE	0
231	ASV178	-1.28879	0.190734	Bacteria	Bacteroidota	Bacteroidia	Bacteroidales	Bacteroidaceae	Bacteroides		Bacteroides	TRUE	TRUE	-0.0485039
232	ASV206	0.000618574	0.998693	Bacteria	Firmicutes	Clostridia	Oscillospirales	Oscillospiraceae	UCG-005		UCG-005	FALSE	FALSE	0
233	ASV262	-3.65604	0.00594327	Bacteria	Proteobacteria	Alphaproteobacteria	Rhodospirillales				Rhodospirillales	FALSE	FALSE	0
234	ASV315	-2.95016	0.00195063	Bacteria	Firmicutes	Clostridia	Oscillospirales	Oscillospiraceae	NK4A214 group		NK4A214 group	FALSE	FALSE	0
235	ASV374	-1.20078	0.524089	Bacteria	Firmicutes	Clostridia	Oscillospirales	Oscillospiraceae	Oscillibacter		Oscillibacter	FALSE	FALSE	0
236	ASV115	-0.413892	0.150518	Bacteria	Firmicutes	Clostridia	Oscillospirales	Oscillospiraceae	Oscillibacter		Oscillibacter	FALSE	FALSE	0
237	ASV230	-2.11495	0.34607	Bacteria	Firmicutes	Clostridia	Lachnospirales	Lachnospiraceae	Blautia		Blautia	FALSE	FALSE	0
238	ASV123	-2.48251	0.00346685	Bacteria	Firmicutes	Clostridia	Oscillospirales	Ruminococcaceae	Incertae Sedis		Incertae Sedis	FALSE	FALSE	0
239	ASV237	-3.86109	0.00228652	Bacteria	Firmicutes	Clostridia	Lachnospirales	Lachnospiraceae	Anaerostipes		Anaerostipes	FALSE	FALSE	0
240	ASV236	-1.22044	0.11105	Bacteria	Firmicutes	Clostridia	Oscillospirales	Oscillospiraceae	NK4A214 group		NK4A214 group	FALSE	FALSE	0
241	ASV370	-2.2736	0.299763	Bacteria	Firmicutes	Clostridia	Lachnospirales	Lachnospiraceae	Blautia		Blautia	FALSE	FALSE	0
242	ASV19	-2.39489	4.05644e-06	Bacteria	Bacteroidota	Bacteroidia	Bacteroidales	Bacteroidaceae	Bacteroides	vulgatus	Bacteroides vulgatus	FALSE	FALSE	0
243	ASV212	-0.379307	0.811194	Bacteria	Bacteroidota	Bacteroidia	Bacteroidales	Bacteroidaceae	Bacteroides		Bacteroides	FALSE	FALSE	0
244	ASV49	-1.58361	3.49827e-10	Bacteria	Firmicutes	Clostridia	Oscillospirales	Oscillospiraceae	Flavonifractor	plautii	Flavonifractor plautii	FALSE	FALSE	0
245	ASV286	-3.0782	0.00453058	Bacteria	Firmicutes	Clostridia	Lachnospirales	Lachnospiraceae	Lachnospiraceae FCS020 group		Lachnospiraceae FCS020 group	FALSE	FALSE	0
246	ASV89	-4.47987	8.14024e-16	Bacteria	Firmicutes	Clostridia	Lachnospirales	Lachnospiraceae	GCA-900066755		GCA-900066755	FALSE	FALSE	0
247	ASV320	-3.0588	0.0149794	Bacteria	Firmicutes	Clostridia	Christensenellales	Christensenellaceae	Christensenellaceae R-7 group		Christensenellaceae R-7 group	FALSE	FALSE	0
248	ASV295	-2.22733	0.199327	Bacteria	Firmicutes	Clostridia	Oscillospirales	[Eubacterium] coprostanoligenes group			[Eubacterium] coprostanoligenes group	FALSE	FALSE	0
249	ASV3	-2.35571	1.92354e-06	Bacteria	Bacteroidota	Bacteroidia	Bacteroidales	Bacteroidaceae	Bacteroides	vulgatus	Bacteroides vulgatus	FALSE	FALSE	0
250	ASV145	-5.63752	3.83894e-05	Bacteria	Firmicutes	Clostridia	Lachnospirales	Lachnospiraceae	Anaerostipes	hadrus	Anaerostipes hadrus	FALSE	FALSE	0
251	ASV29	-0.337576	0.478293	Bacteria	Firmicutes	Clostridia	Lachnospirales	Lachnospiraceae	Lachnoclostridium	urinimassiliense	Lachnoclostridium urinimassiliense	FALSE	FALSE	0
252	ASV46	-7.62952	1.29094e-19	Bacteria	Firmicutes	Bacilli	Erysipelotrichales	Erysipelatoclostridiaceae	Erysipelatoclostridium	ramosum	Erysipelatoclostridium ramosum	FALSE	FALSE	0
253	ASV260	-2.71704	0.11213	Bacteria	Firmicutes	Clostridia	Oscillospirales	[Eubacterium] coprostanoligenes group			[Eubacterium] coprostanoligenes group	FALSE	FALSE	0
254	ASV95	-0.986481	0.0337998	Bacteria	Firmicutes	Clostridia	Oscillospirales	Oscillospiraceae			Oscillospiraceae	FALSE	FALSE	0
255	ASV55	-6.58507	1.64481e-11	Bacteria	Firmicutes	Clostridia	Lachnospirales	Lachnospiraceae			Lachnospiraceae	FALSE	FALSE	0
256	ASV117	-1.21608	0.0534273	Bacteria	Firmicutes	Clostridia	Oscillospirales	Ruminococcaceae	Anaerotruncus		Anaerotruncus	FALSE	FALSE	0
257	ASV16	-0.598304	0.0132883	Bacteria	Firmicutes	Clostridia	Oscillospirales	Oscillospiraceae	Oscillibacter		Oscillibacter	FALSE	FALSE	0
258	ASV256	-4.76072	1.24786e-08	Bacteria	Firmicutes	Clostridia	Lachnospirales	Lachnospiraceae			Lachnospiraceae	FALSE	FALSE	0
259	ASV171	-7.07546	2.03239e-11	Bacteria	Firmicutes	Clostridia	Lachnospirales	Lachnospiraceae	Blautia		Blautia	FALSE	FALSE	0
260	ASV170	-0.803261	0.0414768	Bacteria	Firmicutes	Clostridia	Oscillospirales	Oscillospiraceae	Flavonifractor		Flavonifractor	FALSE	FALSE	0
261	ASV234	-3.51995	0.334087	Bacteria	Firmicutes	Clostridia	Lachnospirales	Lachnospiraceae	Lachnospiraceae ND3007 group		Lachnospiraceae ND3007 group	FALSE	FALSE	0
262	ASV167	-0.716889	0.0472713	Bacteria	Firmicutes	Clostridia	Oscillospirales	Oscillospiraceae	Intestinimonas		Intestinimonas	FALSE	FALSE	0
263	ASV15	-1.54109	9.60151e-27	Bacteria	Bacteroidota	Bacteroidia	Bacteroidales	Rikenellaceae	Alistipes	inops	Alistipes inops	FALSE	FALSE	0
264	ASV252	-1.78638	0.0498047	Bacteria	Bacteroidota	Bacteroidia	Bacteroidales	Tannerellaceae	Parabacteroides		Parabacteroides	FALSE	FALSE	0
265	ASV70	-10.4726	1.14751e-40	Bacteria	Firmicutes	Clostridia	Lachnospirales	Lachnospiraceae	[Eubacterium] ventriosum group		[Eubacterium] ventriosum group	FALSE	FALSE	0
266	ASV221	-0.797556	0.193569	Bacteria	Firmicutes	Clostridia	Oscillospirales	Ruminococcaceae	Anaerotruncus	rubiinfantis	Anaerotruncus rubiinfantis	FALSE	FALSE	0
267	ASV90	-1.72838	9.80334e-07	Bacteria	Firmicutes	Clostridia	Oscillospirales	Ruminococcaceae	Paludicola		Paludicola	FALSE	FALSE	0
268	ASV126	-2.83502	0.000268004	Bacteria	Bacteroidota	Bacteroidia	Bacteroidales	Bacteroidaceae	Bacteroides		Bacteroides	FALSE	FALSE	0
269	ASV359	-2.26388	0.206303	Bacteria	Firmicutes	Clostridia	Lachnospirales	Lachnospiraceae	Blautia		Blautia	FALSE	FALSE	0
270	ASV56	-6.32267	3.83982e-17	Bacteria	Firmicutes	Clostridia	Lachnospirales	Lachnospiraceae	Hungatella	hathewayi	Hungatella hathewayi	FALSE	FALSE	0
271	ASV201	-5.12268	3.00589e-11	Bacteria	Verrucomicrobiota	Lentisphaeria	Victivallales	Victivallaceae	Victivallis		Victivallis	FALSE	FALSE	0
272	ASV281	-1.81229	0.426553	Bacteria	Bacteroidota	Bacteroidia	Bacteroidales	Bacteroidaceae	Bacteroides		Bacteroides	FALSE	FALSE	0
273	ASV26	-12.1501	1.16714e-52	Bacteria	Proteobacteria	Alphaproteobacteria	Rhodospirillales				Rhodospirillales	FALSE	FALSE	0
274	ASV94	-4.22034	1.82594e-30	Bacteria	Firmicutes	Clostridia	Oscillospirales	Ruminococcaceae			Ruminococcaceae	TRUE	FALSE	0
275	ASV326	-2.67783	0.0503296	Bacteria	Firmicutes	Clostridia	Oscillospirales	Ruminococcaceae	Candidatus Soleaferrea		Candidatus Soleaferrea	TRUE	FALSE	0
276	ASV223	-1.3686	0.0103564	Bacteria	Firmicutes	Clostridia	Oscillospirales				Oscillospirales	TRUE	FALSE	0
277	ASV69	-8.44391	9.69676e-19	Bacteria	Cyanobacteria	Vampirivibrionia	Gastranaerophilales				Gastranaerophilales	TRUE	FALSE	0
278	ASV144	-1.7641	0.0129144	Bacteria	Firmicutes	Clostridia	Oscillospirales	Oscillospiraceae	Intestinimonas		Intestinimonas	TRUE	FALSE	0
279	ASV214	-1.37596	0.205656	Bacteria	Bacteroidota	Bacteroidia	Bacteroidales	Bacteroidaceae	Bacteroides		Bacteroides	TRUE	FALSE	0
280	ASV6	-1.04689	0.145823	Bacteria	Bacteroidota	Bacteroidia	Bacteroidales	Bacteroidaceae	Bacteroides	thetaiotaomicron	Bacteroides thetaiotaomicron	TRUE	TRUE	-0.527866
281	ASV137	-2.80475	0.451773	Bacteria	Firmicutes	Clostridia	Oscillospirales	Ruminococcaceae	Subdoligranulum		Subdoligranulum	TRUE	FALSE	0
282	ASV82	-0.975412	1.46123e-05	Bacteria	Bacteroidota	Bacteroidia	Bacteroidales	Rikenellaceae	Alistipes	indistinctus	Alistipes indistinctus	TRUE	FALSE	0
283	ASV168	-2.77392	0.00248053	Bacteria	Bacteroidota	Bacteroidia	Bacteroidales	Bacteroidaceae	Bacteroides		Bacteroides	TRUE	FALSE	0

## Sheet: liver.imm.cca
order	immune_parameter [unit, parent, subset_id]	glmm_padj	wmw_padj	unit	parent	subset_id	subset_annotation	subset_differentiation	label	label_experience	label_lineage	top	bic	wbic
1	freq__lineages__3_CD19+B220+ B cells	0.396204	0.00513996	freq	lineages	3_CD19+B220+ B cells	IgD+IgM+ B cells	naive	IgD+IgM+ B cells	immature/naive	B cells	TRUE	TRUE	0.0284503
2	freq__lineages__20_CD19-TCRb-CD3-NK1.1- cells	0.583568	0.0328847	freq	lineages	20_CD19-TCRb-CD3-NK1.1- cells	CD103+ dendritic cells		CD103+ dendritic cells	n.a.	innate	TRUE	TRUE	0.0236021
3	freq__TCRb+CD3+ T cells__2_CD8+Tcells	0.359044	0.0601688	freq	TCRb+CD3+ T cells	2_CD8+Tcells	CD103+CD8+ TEFF	effector	CD103+CD8+ TEFF	effector/switched	T cells	TRUE	FALSE	0
4	freq__lineages__NK cells	0.329637	0.204522	freq	lineages	NK cells	NK cells		NK cells	n.a.	NK cells	TRUE	FALSE	0
5	freq__CD19-TCRb-CD3-NK1.1- cells__13_1,13,14,19	0.508727	0.249562	freq	CD19-TCRb-CD3-NK1.1- cells	13_1,13,14,19	undefined		innate cluster_13	n.a.	innate	TRUE	FALSE	0
6	freq__manual__CD4+Tcells	0.269242	0.116307	freq	manual	CD4+Tcells	CD4+ T cells		CD4+ T cells	n.a.	T cells	TRUE	FALSE	0
7	freq__TCRb+CD3+ T cells__CD4+Tcells	0.339953	0.155994	freq	TCRb+CD3+ T cells	CD4+Tcells	CD4+ T cells		CD4+ T cells	n.a.	T cells	TRUE	FALSE	0
8	freq__lineages__CD4+Tcells	0.796149	0.465993	freq	lineages	CD4+Tcells	CD4+ T cells		CD4+ T cells	n.a.	T cells	TRUE	FALSE	0
9	freq__lineages__8_CD19-TCRb-CD3-NK1.1- cells	0.512085	0.204522	freq	lineages	8_CD19-TCRb-CD3-NK1.1- cells	undefined		innate cluster_8	n.a.	innate	TRUE	FALSE	0
10	freq__manual__CD62L-CD11b+NK	0.562601	0.174587	freq	manual	CD62L-CD11b+NK	CD62L-CD11b+ NK cells	effector	CD62L-CD11b+ NK cells	effector/switched	NK cells	TRUE	FALSE	0
11	freq__lineages__24_CD19+B220+ B cells	0.722803	0.500597	freq	lineages	24_CD19+B220+ B cells	PDL2+IgD-IgM+ B cells	marginal zone	PDL2+IgD-IgM+ B cells	effector/switched	B cells	FALSE	FALSE	0
12	freq__CD19-TCRb-CD3-NK1.1- cells__16_16	0.673576	0.32224	freq	CD19-TCRb-CD3-NK1.1- cells	16_16	F4/80+ macrophages		F4/80+ macrophages	n.a.	innate	FALSE	FALSE	0
13	freq__manual__IgD-IgM+	NA	0.739425	freq	manual	IgD-IgM+	IgD-IgM+ B cells	marginal zone	IgD-IgM+ B cells	effector/switched	B cells	FALSE	FALSE	0
14	freq__manual__CD4+TEMra	NA	0.309674	freq	manual	CD4+TEMra	CD4+ TEFF	effector	CD4+ TEFF	effector/switched	T cells	FALSE	FALSE	0
15	freq__TCRb+CD3+ T cells__5_DN Tcells	0.695996	0.41904	freq	TCRb+CD3+ T cells	5_DN Tcells	CD38+CD69+DN TEM	effector	CD38+CD69+DN TEM	effector/switched	T cells	FALSE	FALSE	0
16	freq__manual__CD8+TEMra	0.593974	0.465993	freq	manual	CD8+TEMra	CD8+ TEFF	effector	CD8+ TEFF	effector/switched	T cells	FALSE	FALSE	0
17	freq__CD19-TCRb-CD3-NK1.1- cells__2_2,8	NA	0.656971	freq	CD19-TCRb-CD3-NK1.1- cells	2_2,8	monocytes		monocytes	n.a.	innate	FALSE	FALSE	0
18	freq__CD19-TCRb-CD3-NK1.1- cells__1_1,13,14,19	NA	0.779129	freq	CD19-TCRb-CD3-NK1.1- cells	1_1,13,14,19	undefined		innate cluster_1	n.a.	innate	FALSE	FALSE	0
19	freq__TCRb+CD3+ T cells__18_CD8+Tcells	NA	0.555933	freq	TCRb+CD3+ T cells	18_CD8+Tcells	CD103+CD8+ TEFF	effector	CD103+CD8+ TEFF	effector/switched	T cells	FALSE	FALSE	0
20	freq__TCRb+CD3+ T cells__14_CD4+Tcells	0.613926	0.465755	freq	TCRb+CD3+ T cells	14_CD4+Tcells	CD4+ TEFF	effector	CD4+ TEFF	effector/switched	T cells	FALSE	FALSE	0
21	freq__CD19-TCRb-CD3-NK1.1- cells__1,13,14,19	0.916849	0.855205	freq	CD19-TCRb-CD3-NK1.1- cells	1,13,14,19	other innate cells		other innate cells	n.a.	innate	FALSE	FALSE	0
22	freq__lineages__16_CD19-TCRb-CD3-NK1.1- cells	0.971951	0.873703	freq	lineages	16_CD19-TCRb-CD3-NK1.1- cells	PDL1+F4/80+ macrophages		PDL1+F4/80+ macrophages	n.a.	innate	FALSE	FALSE	0
23	freq__CD19-TCRb-CD3-NK1.1- cells__18_18	NA	0.728789	freq	CD19-TCRb-CD3-NK1.1- cells	18_18	CD62L+Ly6C+ cells		CD62L+Ly6C+ cells	n.a.	innate	FALSE	FALSE	0
24	freq__TCRb+CD3+ T cells__4_CD4+Tcells	0.833143	0.76267	freq	TCRb+CD3+ T cells	4_CD4+Tcells	CD4+ TEM	effector	CD4+ TEM	effector/switched	T cells	FALSE	FALSE	0
25	freq__lineages__15_CD19+B220+ B cells	0.548211	0.348119	freq	lineages	15_CD19+B220+ B cells	IgD+IgM+ B cells	naive	IgD+IgM+ B cells	immature/naive	B cells	FALSE	FALSE	0
26	freq__lineages__1_CD19-TCRb-CD3-NK1.1- cells	0.606211	0.379169	freq	lineages	1_CD19-TCRb-CD3-NK1.1- cells	neutrophils		neutrophils	n.a.	innate	FALSE	FALSE	0
27	freq__CD19-TCRb-CD3-NK1.1- cells__8_2,8	0.831617	0.711078	freq	CD19-TCRb-CD3-NK1.1- cells	8_2,8	monocytes		monocytes	n.a.	innate	FALSE	FALSE	0
28	freq__CD19-TCRb-CD3-NK1.1- cells__12_12,15	NA	0.642613	freq	CD19-TCRb-CD3-NK1.1- cells	12_12,15	neutrophils		neutrophils	n.a.	innate	FALSE	FALSE	0
29	freq__CD19-TCRb-CD3-NK1.1- cells__9_4,9	NA	0.620644	freq	CD19-TCRb-CD3-NK1.1- cells	9_4,9	F4/80+ macrophages		F4/80+ macrophages	n.a.	innate	FALSE	FALSE	0
30	freq__lineages__4_CD8+Tcells	0.97883	1	freq	lineages	4_CD8+Tcells	CD103+CD8+ TEFF	effector	CD103+CD8+ TEFF	effector/switched	T cells	FALSE	FALSE	0
31	freq__CD19-TCRb-CD3-NK1.1- cells__2,8	0.843801	0.806815	freq	CD19-TCRb-CD3-NK1.1- cells	2,8	monocytes		monocytes	n.a.	innate	FALSE	FALSE	0
32	freq__CD19-TCRb-CD3-NK1.1- cells__11,3	0.900001	0.855205	freq	CD19-TCRb-CD3-NK1.1- cells	11,3	plasmacytoid dendritic cells		plasmacytoid DC	n.a.	innate	FALSE	FALSE	0
33	abso__lineages__14_CD19-TCRb-CD3-NK1.1- cells	NA	1	abso	lineages	14_CD19-TCRb-CD3-NK1.1- cells	dendritic cells		dendritic cells	n.a.	innate	FALSE	FALSE	0
34	abso__lineages__22_CD4+Tcells	NA	0.994074	abso	lineages	22_CD4+Tcells	CD69+CD4+ TEM	effector	CD69+CD4+ TEM	effector/switched	T cells	FALSE	FALSE	0
35	freq__CD19-TCRb-CD3-NK1.1- cells__11_11,3	0.943596	0.910621	freq	CD19-TCRb-CD3-NK1.1- cells	11_11,3	plasmacytoid dendritic cells		plasmacytoid DC	n.a.	innate	FALSE	FALSE	0
36	freq__CD19-TCRb-CD3-NK1.1- cells__20_17,20,5	0.9195	0.952605	freq	CD19-TCRb-CD3-NK1.1- cells	20_17,20,5	PDL2+ dendritic cells		PDL2+ dendritic cells	n.a.	innate	FALSE	FALSE	0
37	freq__CD19-TCRb-CD3-NK1.1- cells__14_1,13,14,19	0.836367	0.758094	freq	CD19-TCRb-CD3-NK1.1- cells	14_1,13,14,19	undefined		innate cluster_14	n.a.	innate	FALSE	FALSE	0
38	freq__lineages__6_NK cells	NA	0.739425	freq	lineages	6_NK cells	Ly6C+ NK cells		Ly6C+ NK cells	n.a.	NK cells	FALSE	FALSE	0
39	freq__CD19-TCRb-CD3-NK1.1- cells__15_12,15	0.828861	0.555933	freq	CD19-TCRb-CD3-NK1.1- cells	15_12,15	CD62L+ neutrophils		CD62L+ neutrophils	n.a.	innate	FALSE	FALSE	0
40	freq__CD19-TCRb-CD3-NK1.1- cells__12,15	0.818588	0.555933	freq	CD19-TCRb-CD3-NK1.1- cells	12,15	neutrophils		neutrophils	n.a.	innate	FALSE	FALSE	0
41	freq__manual__TCRb+CD3+ T cells	0.993774	0.986554	freq	manual	TCRb+CD3+ T cells	T cells		T cells	n.a.	T cells	FALSE	FALSE	0
42	freq__TCRb+CD3+ T cells__3_CD4+Tcells	0.89346	0.806815	freq	TCRb+CD3+ T cells	3_CD4+Tcells	CD38+CD69+CD4+ TEM	effector	CD38+CD69+CD4+ TEM	effector/switched	T cells	FALSE	FALSE	0
43	freq__TCRb+CD3+ T cells__6_CD8+Tcells	NA	0.952605	freq	TCRb+CD3+ T cells	6_CD8+Tcells	Ly6C+CD8+ TEM	effector	Ly6C+CD8+ TEM	effector/switched	T cells	FALSE	FALSE	0
44	freq__CD19-TCRb-CD3-NK1.1- cells__7_7	0.865017	0.70463	freq	CD19-TCRb-CD3-NK1.1- cells	7_7	Ly6Glow neutrophils		Ly6Glow neutrophils	n.a.	innate	FALSE	FALSE	0
45	freq__lineages__19_CD4+Tcells	0.856134	0.692954	freq	lineages	19_CD4+Tcells	CD4+ TEFF	effector	CD4+ TEFF	effector/switched	T cells	FALSE	FALSE	0
46	freq__CD19-TCRb-CD3-NK1.1- cells__17,20,5	NA	0.855205	freq	CD19-TCRb-CD3-NK1.1- cells	17,20,5	dendritic cells		dendritic cells	n.a.	innate	FALSE	FALSE	0
47	freq__lineages__5_CD19-TCRb-CD3-NK1.1- cells	0.943596	0.823706	freq	lineages	5_CD19-TCRb-CD3-NK1.1- cells	undefined		innate cluster_5	n.a.	innate	FALSE	FALSE	0
48	freq__TCRb+CD3+ T cells__16_CD4+Tcells	0.836367	0.952605	freq	TCRb+CD3+ T cells	16_CD4+Tcells	CD4+ TEM	effector	CD4+ TEM	effector/switched	T cells	FALSE	FALSE	0
49	freq__manual__CD62L-CD11b-NK	NA	0.823706	freq	manual	CD62L-CD11b-NK	CD62L-CD11b- NK cells	immature	CD62L-CD11b- NK cells	immature/naive	NK cells	FALSE	FALSE	0
50	freq__manual__CD62L+CD11b+NK	NA	0.592149	freq	manual	CD62L+CD11b+NK	CD62L+CD11b+ NK cells	mature	CD62L+CD11b+ NK cells	immature/naive	NK cells	FALSE	FALSE	0
51	abso__lineages__NK cells	NA	0.996668	abso	lineages	NK cells	NK cells		NK cells	n.a.	NK cells	FALSE	FALSE	0
52	abso__lineages__16_CD19-TCRb-CD3-NK1.1- cells	NA	1	abso	lineages	16_CD19-TCRb-CD3-NK1.1- cells	PDL1+F4/80+ macrophages		PDL1+F4/80+ macrophages	n.a.	innate	FALSE	FALSE	0
53	freq__manual__NK cells	0.953462	0.953948	freq	manual	NK cells	NK cells		NK cells	n.a.	NK cells	FALSE	FALSE	0
54	freq__CD19-TCRb-CD3-NK1.1- cells__3_11,3	0.736523	0.952605	freq	CD19-TCRb-CD3-NK1.1- cells	3_11,3	CD4+ plasmacytoid dendritic cells		CD4+ plasmacytoid DC	n.a.	innate	FALSE	FALSE	0
55	freq__manual__IgD-IgM-	0.943596	0.953948	freq	manual	IgD-IgM-	IgD-IgM- B cells	switched	IgD-IgM- B cells	effector/switched	B cells	FALSE	FALSE	0
56	abso__lineages__3_CD19+B220+ B cells	NA	1	abso	lineages	3_CD19+B220+ B cells	IgD+IgM+ B cells	naive	IgD+IgM+ B cells	immature/naive	B cells	FALSE	FALSE	0
57	freq__lineages__21_CD19+B220+ B cells	0.981109	0.953948	freq	lineages	21_CD19+B220+ B cells	IgD-IgM- B cells	switched	IgD-IgM- B cells	effector/switched	B cells	FALSE	FALSE	0
58	freq__TCRb+CD3+ T cells__17_CD8+Tcells	NA	0.855205	freq	TCRb+CD3+ T cells	17_CD8+Tcells	Ly6C+CD8+ TCM	memory	Ly6C+CD8+ TCM	memory	T cells	FALSE	FALSE	0
59	freq__lineages__CD8+Tcells	0.848275	0.823706	freq	lineages	CD8+Tcells	CD8+ T cells		CD8+ T cells	n.a.	T cells	FALSE	FALSE	0
60	freq__manual__CD62L+CD11b-NK	NA	0.872346	freq	manual	CD62L+CD11b-NK	CD62L+CD11b- NK cells	immature	CD62L+CD11b- NK cells	immature/naive	NK cells	FALSE	FALSE	0
61	freq__TCRb+CD3+ T cells__1_CD8+Tcells	NA	0.932095	freq	TCRb+CD3+ T cells	1_CD8+Tcells	naive CD8+ T cells	naive	naive CD8+ T cells	immature/naive	T cells	FALSE	FALSE	0
62	abso__manual__CD4+TEMra	NA	1	abso	manual	CD4+TEMra	CD4+ TEFF	effector	CD4+ TEFF	effector/switched	T cells	FALSE	FALSE	0
63	freq__lineages__CD19+B220+ B cells	0.966767	0.919166	freq	lineages	CD19+B220+ B cells	B cells		B cells	n.a.	B cells	FALSE	FALSE	0
64	freq__TCRb+CD3+ T cells__8_CD4+Tcells	NA	0.932095	freq	TCRb+CD3+ T cells	8_CD4+Tcells	CD25+CD4+ TCM	memory	CD25+CD4+ TCM	memory	T cells	FALSE	FALSE	0
65	freq__CD19-TCRb-CD3-NK1.1- cells__5_17,20,5	0.802912	0.800676	freq	CD19-TCRb-CD3-NK1.1- cells	5_17,20,5	PDL1+CD80+ dendritic cells		PDL1+CD80+ dendritic cells	n.a.	innate	FALSE	FALSE	0
66	freq__TCRb+CD3+ T cells__19_CD8+Tcells	NA	1	freq	TCRb+CD3+ T cells	19_CD8+Tcells	CD8+ TEFF	effector	CD8+ TEFF	effector/switched	T cells	FALSE	FALSE	0
67	abso__lineages__24_CD19+B220+ B cells	NA	1	abso	lineages	24_CD19+B220+ B cells	PDL2+IgD-IgM+ B cells	marginal zone	PDL2+IgD-IgM+ B cells	effector/switched	B cells	FALSE	FALSE	0
68	freq__TCRb+CD3+ T cells__12_CD8+Tcells	0.802807	0.910621	freq	TCRb+CD3+ T cells	12_CD8+Tcells	CD38+CD69+CD8+ TEM	effector	CD38+CD69+CD8+ TEM	effector/switched	T cells	FALSE	FALSE	0
69	abso__manual__CD8+Naive	NA	1	abso	manual	CD8+Naive	naive CD8+ T cells	naive	naive CD8+ T cells	immature/naive	T cells	FALSE	FALSE	0
70	abso__manual__IgD-IgM+	NA	1	abso	manual	IgD-IgM+	IgD-IgM+ B cells	marginal zone	IgD-IgM+ B cells	effector/switched	B cells	FALSE	FALSE	0
71	freq__lineages__13_CD19-TCRb-CD3-NK1.1- cells	NA	0.986554	freq	lineages	13_CD19-TCRb-CD3-NK1.1- cells	F4/80low macrophages		F4/80low macrophages	n.a.	innate	FALSE	FALSE	0
72	abso__lineages__18_NK cells	NA	1	abso	lineages	18_NK cells	Ly6C- NK cells		Ly6C- NK cells	n.a.	NK cells	FALSE	FALSE	0
73	abso__manual__CD4+Tcells	NA	1	abso	manual	CD4+Tcells	CD4+ T cells		CD4+ T cells	n.a.	T cells	FALSE	FALSE	0
74	abso__manual__CD62L+CD11b+NK	NA	0.996668	abso	manual	CD62L+CD11b+NK	CD62L+CD11b+ NK cells	mature	CD62L+CD11b+ NK cells	immature/naive	NK cells	FALSE	FALSE	0
75	abso__lineages__8_CD19-TCRb-CD3-NK1.1- cells	NA	1	abso	lineages	8_CD19-TCRb-CD3-NK1.1- cells	undefined		innate cluster_8	n.a.	innate	FALSE	FALSE	0
76	abso__lineages__CD4+Tcells	NA	1	abso	lineages	CD4+Tcells	CD4+ T cells		CD4+ T cells	n.a.	T cells	FALSE	FALSE	0
77	freq__lineages__22_CD4+Tcells	0.856134	0.692954	freq	lineages	22_CD4+Tcells	CD69+CD4+ TEM	effector	CD69+CD4+ TEM	effector/switched	T cells	FALSE	FALSE	0
78	abso__manual__CD62L-CD11b+NK	NA	1	abso	manual	CD62L-CD11b+NK	CD62L-CD11b+ NK cells	effector	CD62L-CD11b+ NK cells	effector/switched	NK cells	FALSE	FALSE	0
79	freq__manual__IgD+IgM-	0.97883	0.873703	freq	manual	IgD+IgM-	IgD+IgM- B cells	naive	IgD+IgM- B cells	immature/naive	B cells	FALSE	FALSE	0
80	freq__lineages__23_CD19-TCRb-CD3-NK1.1- cells	NA	0.873703	freq	lineages	23_CD19-TCRb-CD3-NK1.1- cells	monocytes		monocytes	n.a.	innate	FALSE	FALSE	0
81	abso__lineages__20_CD19-TCRb-CD3-NK1.1- cells	NA	1	abso	lineages	20_CD19-TCRb-CD3-NK1.1- cells	CD103+ dendritic cells		CD103+ dendritic cells	n.a.	innate	FALSE	FALSE	0
82	abso__lineages__19_CD4+Tcells	NA	1	abso	lineages	19_CD4+Tcells	CD4+ TEFF	effector	CD4+ TEFF	effector/switched	T cells	FALSE	FALSE	0
83	freq__manual__CD4+Naive	NA	0.953948	freq	manual	CD4+Naive	naive CD4+ T cells	naive	naive CD4+ T cells	immature/naive	T cells	FALSE	FALSE	0
84	freq__lineages__18_NK cells	NA	0.739425	freq	lineages	18_NK cells	Ly6C- NK cells		Ly6C- NK cells	n.a.	NK cells	FALSE	FALSE	0
85	abso__lineages__4_CD8+Tcells	NA	1	abso	lineages	4_CD8+Tcells	CD103+CD8+ TEFF	effector	CD103+CD8+ TEFF	effector/switched	T cells	FALSE	FALSE	0
86	freq__manual__DN Tcells	0.992876	0.642613	freq	manual	DN Tcells	DN T cells		DN T cells	n.a.	T cells	FALSE	FALSE	0
87	abso__manual__NK cells	NA	1	abso	manual	NK cells	NK cells		NK cells	n.a.	NK cells	FALSE	FALSE	0
88	abso__lineages__6_NK cells	NA	1	abso	lineages	6_NK cells	Ly6C+ NK cells		Ly6C+ NK cells	n.a.	NK cells	FALSE	FALSE	0
89	abso__lineages__CD19+B220+ B cells	NA	1	abso	lineages	CD19+B220+ B cells	B cells		B cells	n.a.	B cells	FALSE	FALSE	0
90	abso__manual__TCRb+CD3+ T cells	NA	1	abso	manual	TCRb+CD3+ T cells	T cells		T cells	n.a.	T cells	FALSE	FALSE	0
91	abso__manual__CD45	NA	1	abso	manual	CD45	total cell count		total cell count	n.a.	total count	FALSE	FALSE	0
92	freq__TCRb+CD3+ T cells__DN Tcells	0.953462	0.76267	freq	TCRb+CD3+ T cells	DN Tcells	DN T cells		DN T cells	n.a.	T cells	FALSE	FALSE	0
93	abso__manual__DN Tcells	NA	1	abso	manual	DN Tcells	DN T cells		DN T cells	n.a.	T cells	FALSE	FALSE	0
94	freq__manual__CD19-TCRb-CD3-NK1.1- cells	0.621386	0.465993	freq	manual	CD19-TCRb-CD3-NK1.1- cells	CD19-TCRb-CD3-NK1.1- innate		CD19-TCRb-CD3-NK1.1- innate	n.a.	innate	FALSE	FALSE	0
95	freq__manual__CD8+CM	NA	1	freq	manual	CD8+CM	CD8+ TCM	memory	CD8+ TCM	memory	T cells	FALSE	FALSE	0
96	abso__lineages__5_CD19-TCRb-CD3-NK1.1- cells	NA	1	abso	lineages	5_CD19-TCRb-CD3-NK1.1- cells	undefined		innate cluster_5	n.a.	innate	FALSE	FALSE	0
97	abso__manual__CD4+EM	NA	1	abso	manual	CD4+EM	CD4+ TEM	effector	CD4+ TEM	effector/switched	T cells	FALSE	FALSE	0
98	abso__manual__CD4+Naive	NA	1	abso	manual	CD4+Naive	naive CD4+ T cells	naive	naive CD4+ T cells	immature/naive	T cells	FALSE	FALSE	0
99	freq__TCRb+CD3+ T cells__CD8+Tcells	0.733044	0.610551	freq	TCRb+CD3+ T cells	CD8+Tcells	CD8+ T cells		CD8+ T cells	n.a.	T cells	FALSE	FALSE	0
100	freq__manual__CD4+CM	NA	0.953948	freq	manual	CD4+CM	CD4+ TCM	memory	CD4+ TCM	memory	T cells	FALSE	FALSE	0
101	abso__manual__CD19+B220+ B cells	NA	1	abso	manual	CD19+B220+ B cells	B cells		B cells	n.a.	B cells	FALSE	FALSE	0
102	freq__manual__CD8+Naive	NA	0.986554	freq	manual	CD8+Naive	naive CD8+ T cells	naive	naive CD8+ T cells	immature/naive	T cells	FALSE	FALSE	0
103	freq__CD19-TCRb-CD3-NK1.1- cells__10_10,6	NA	0.67788	freq	CD19-TCRb-CD3-NK1.1- cells	10_10,6	CD25+Ly6C+ monocytes		CD25+Ly6C+ monocytes	n.a.	innate	FALSE	FALSE	0
104	freq__lineages__12_CD8+Tcells	0.97883	1	freq	lineages	12_CD8+Tcells	Ly6C+CD8+ TEM	effector	Ly6C+CD8+ TEM	effector/switched	T cells	FALSE	FALSE	0
105	abso__lineages__12_CD8+Tcells	NA	1	abso	lineages	12_CD8+Tcells	Ly6C+CD8+ TEM	effector	Ly6C+CD8+ TEM	effector/switched	T cells	FALSE	FALSE	0
106	abso__manual__CD8+Tcells	NA	1	abso	manual	CD8+Tcells	CD8+ T cells		CD8+ T cells	n.a.	T cells	FALSE	FALSE	0
107	freq__manual__CD19+B220+ B cells	0.89346	0.873703	freq	manual	CD19+B220+ B cells	B cells		B cells	n.a.	B cells	FALSE	FALSE	0
108	abso__lineages__CD8+Tcells	NA	1	abso	lineages	CD8+Tcells	CD8+ T cells		CD8+ T cells	n.a.	T cells	FALSE	FALSE	0
109	abso__manual__IgD-IgM-	NA	0.996668	abso	manual	IgD-IgM-	IgD-IgM- B cells	switched	IgD-IgM- B cells	effector/switched	B cells	TRUE	TRUE	-0.0729591
110	abso__manual__CD8+TEMra	NA	1	abso	manual	CD8+TEMra	CD8+ TEFF	effector	CD8+ TEFF	effector/switched	T cells	FALSE	FALSE	0
111	abso__manual__CD62L+CD11b-NK	NA	1	abso	manual	CD62L+CD11b-NK	CD62L+CD11b- NK cells	immature	CD62L+CD11b- NK cells	immature/naive	NK cells	FALSE	FALSE	0
112	abso__lineages__15_CD19+B220+ B cells	NA	1	abso	lineages	15_CD19+B220+ B cells	IgD+IgM+ B cells	naive	IgD+IgM+ B cells	immature/naive	B cells	TRUE	TRUE	-0.260528
113	abso__manual__CD4+CM	NA	1	abso	manual	CD4+CM	CD4+ TCM	memory	CD4+ TCM	memory	T cells	FALSE	FALSE	0
114	freq__TCRb+CD3+ T cells__11_CD8+Tcells	0.940384	0.855205	freq	TCRb+CD3+ T cells	11_CD8+Tcells	naive CD8+ T cells	naive	naive CD8+ T cells	immature/naive	T cells	FALSE	FALSE	0
115	freq__manual__IgD+IgM+	0.670057	0.642613	freq	manual	IgD+IgM+	IgD+IgM+ B cells	naive	IgD+IgM+ B cells	immature/naive	B cells	FALSE	FALSE	0
116	abso__manual__IgD+IgM+	NA	0.996668	abso	manual	IgD+IgM+	IgD+IgM+ B cells	naive	IgD+IgM+ B cells	immature/naive	B cells	FALSE	FALSE	0
117	abso__lineages__21_CD19+B220+ B cells	NA	0.996668	abso	lineages	21_CD19+B220+ B cells	IgD-IgM- B cells	switched	IgD-IgM- B cells	effector/switched	B cells	FALSE	FALSE	0
118	freq__CD19-TCRb-CD3-NK1.1- cells__17_17,20,5	0.658772	0.656971	freq	CD19-TCRb-CD3-NK1.1- cells	17_17,20,5	CD103+CD86+ dendritic cells		CD103+CD86+ dendritic cells	n.a.	innate	FALSE	FALSE	0
119	abso__manual__CD8+EM	NA	1	abso	manual	CD8+EM	CD8+ TEM	effector	CD8+ TEM	effector/switched	T cells	FALSE	FALSE	0
120	abso__manual__CD19-TCRb-CD3-NK1.1- cells	NA	0.912325	abso	manual	CD19-TCRb-CD3-NK1.1- cells	CD19-TCRb-CD3-NK1.1- innate		CD19-TCRb-CD3-NK1.1- innate	n.a.	innate	TRUE	TRUE	-0.053547
121	freq__manual__CD8+Tcells	0.581408	0.42499	freq	manual	CD8+Tcells	CD8+ T cells		CD8+ T cells	n.a.	T cells	FALSE	FALSE	0
122	abso__lineages__23_CD19-TCRb-CD3-NK1.1- cells	NA	1	abso	lineages	23_CD19-TCRb-CD3-NK1.1- cells	monocytes		monocytes	n.a.	innate	FALSE	FALSE	0
123	freq__manual__CD4+EM	NA	0.379169	freq	manual	CD4+EM	CD4+ TEM	effector	CD4+ TEM	effector/switched	T cells	FALSE	FALSE	0
124	abso__lineages__13_CD19-TCRb-CD3-NK1.1- cells	NA	0.94924	abso	lineages	13_CD19-TCRb-CD3-NK1.1- cells	F4/80low macrophages		F4/80low macrophages	n.a.	innate	TRUE	TRUE	-0.259257
125	abso__lineages__1_CD19-TCRb-CD3-NK1.1- cells	NA	1	abso	lineages	1_CD19-TCRb-CD3-NK1.1- cells	neutrophils		neutrophils	n.a.	innate	TRUE	TRUE	-0.383445
126	abso__lineages__CD19-TCRb-CD3-NK1.1- cells	NA	0.94924	abso	lineages	CD19-TCRb-CD3-NK1.1- cells	CD19-TCRb-CD3-NK1.1- innate		CD19-TCRb-CD3-NK1.1- innate	n.a.	innate	FALSE	FALSE	0
127	freq__lineages__2_CD19-TCRb-CD3-NK1.1- cells	0.61027	0.552535	freq	lineages	2_CD19-TCRb-CD3-NK1.1- cells	PDL1+PDL2+ macrophages		PDL1+PDL2+ macrophages	n.a.	innate	FALSE	FALSE	0
128	freq__lineages__CD19-TCRb-CD3-NK1.1- cells	0.695996	0.465993	freq	lineages	CD19-TCRb-CD3-NK1.1- cells	CD19-TCRb-CD3-NK1.1- innate		CD19-TCRb-CD3-NK1.1- innate	n.a.	innate	FALSE	FALSE	0
129	freq__TCRb+CD3+ T cells__15_CD4+Tcells	NA	0.711078	freq	TCRb+CD3+ T cells	15_CD4+Tcells	CD4+ TEM	effector	CD4+ TEM	effector/switched	T cells	FALSE	FALSE	0
130	abso__manual__IgD+IgM-	NA	0.94924	abso	manual	IgD+IgM-	IgD+IgM- B cells	naive	IgD+IgM- B cells	immature/naive	B cells	FALSE	FALSE	0
131	freq__CD19-TCRb-CD3-NK1.1- cells__6_10,6	0.723808	0.500597	freq	CD19-TCRb-CD3-NK1.1- cells	6_10,6	Ly6C+ monocytes		Ly6C+ monocytes	n.a.	innate	FALSE	FALSE	0
132	abso__manual__CD8+CM	NA	1	abso	manual	CD8+CM	CD8+ TCM	memory	CD8+ TCM	memory	T cells	FALSE	FALSE	0
133	freq__TCRb+CD3+ T cells__7_DN Tcells	0.695996	0.41904	freq	TCRb+CD3+ T cells	7_DN Tcells	Ly6C+NK1.1+DN TEM	effector	Ly6C+NK1.1+DN TEM	effector/switched	T cells	FALSE	FALSE	0
134	freq__lineages__7_CD19+B220+ B cells	0.763915	0.500597	freq	lineages	7_CD19+B220+ B cells	CD62L+IgD+IgM+ B cells	naive	CD62L+IgD+IgM+ B cells	immature/naive	B cells	FALSE	FALSE	0
135	freq__TCRb+CD3+ T cells__13_CD4+Tcells	0.621386	0.32851	freq	TCRb+CD3+ T cells	13_CD4+Tcells	CD69+CD4+ TEM	effector	CD69+CD4+ TEM	effector/switched	T cells	FALSE	FALSE	0
136	freq__TCRb+CD3+ T cells__9_CD8+Tcells	0.544139	0.374294	freq	TCRb+CD3+ T cells	9_CD8+Tcells	Ly6C+CD8+ TEM	effector	Ly6C+CD8+ TEM	effector/switched	T cells	FALSE	FALSE	0
137	abso__lineages__2_CD19-TCRb-CD3-NK1.1- cells	NA	0.759522	abso	lineages	2_CD19-TCRb-CD3-NK1.1- cells	PDL1+PDL2+ macrophages		PDL1+PDL2+ macrophages	n.a.	innate	FALSE	FALSE	0
138	abso__lineages__7_CD19+B220+ B cells	NA	0.710758	abso	lineages	7_CD19+B220+ B cells	CD62L+IgD+IgM+ B cells	naive	CD62L+IgD+IgM+ B cells	immature/naive	B cells	TRUE	TRUE	-0.0188299
139	freq__manual__CD8+EM	0.460962	0.132031	freq	manual	CD8+EM	CD8+ TEM	effector	CD8+ TEM	effector/switched	T cells	FALSE	FALSE	0
140	freq__lineages__11_CD19+B220+ B cells	0.159172	0.0971119	freq	lineages	11_CD19+B220+ B cells	IgD+IgM+ B cells	naive	IgD+IgM+ B cells	immature/naive	B cells	FALSE	FALSE	0
141	abso__manual__CD62L-CD11b-NK	NA	0.613796	abso	manual	CD62L-CD11b-NK	CD62L-CD11b- NK cells	immature	CD62L-CD11b- NK cells	immature/naive	NK cells	TRUE	FALSE	0
142	freq__TCRb+CD3+ T cells__10_CD4+Tcells	NA	0.374294	freq	TCRb+CD3+ T cells	10_CD4+Tcells	CD4+ TCM	memory	CD4+ TCM	memory	T cells	TRUE	FALSE	0
143	abso__lineages__11_CD19+B220+ B cells	NA	0.552621	abso	lineages	11_CD19+B220+ B cells	IgD+IgM+ B cells	naive	IgD+IgM+ B cells	immature/naive	B cells	TRUE	FALSE	0
144	abso__lineages__17_CD19-TCRb-CD3-NK1.1- cells	NA	0.267177	abso	lineages	17_CD19-TCRb-CD3-NK1.1- cells	monocytes		monocytes	n.a.	innate	TRUE	TRUE	-0.0192419
145	freq__CD19-TCRb-CD3-NK1.1- cells__10,6	0.2521	0.132031	freq	CD19-TCRb-CD3-NK1.1- cells	10,6	Ly6C+ monocytes		Ly6C+ monocytes	n.a.	innate	TRUE	FALSE	0
146	freq__CD19-TCRb-CD3-NK1.1- cells__19_1,13,14,19	0.115297	0.0198417	freq	CD19-TCRb-CD3-NK1.1- cells	19_1,13,14,19	undefined		innate cluster_19	n.a.	innate	TRUE	TRUE	-0.0153963
147	freq__CD19-TCRb-CD3-NK1.1- cells__4,9	0.225003	0.0263644	freq	CD19-TCRb-CD3-NK1.1- cells	4,9	F4/80+ macrophages		F4/80+ macrophages	n.a.	innate	TRUE	FALSE	0
148	freq__CD19-TCRb-CD3-NK1.1- cells__4_4,9	0.216342	0.0263644	freq	CD19-TCRb-CD3-NK1.1- cells	4_4,9	F4/80low macrophages		F4/80low macrophages	n.a.	innate	TRUE	FALSE	0
149	freq__lineages__17_CD19-TCRb-CD3-NK1.1- cells	0.0382055	0.00730357	freq	lineages	17_CD19-TCRb-CD3-NK1.1- cells	monocytes		monocytes	n.a.	innate	TRUE	TRUE	-0.0637763
150	freq__lineages__14_CD19-TCRb-CD3-NK1.1- cells	0.466799	0.000977709	freq	lineages	14_CD19-TCRb-CD3-NK1.1- cells	dendritic cells		dendritic cells	n.a.	innate	TRUE	FALSE	0
