# Supplementary material for: Effects of caloric restriction on the gut microbiome are linked with immune senescence
Source: Microbiome. 2022 Apr 4;10:57. doi: 10.1186/s40168-022-01249-4 (PMC8978410; doi:10.1186/s40168-022-01249-4)
Supplement: Supplementary file 3 — Additional file 2. The three supplementary Excel files, for colon (colon_cca_xlsx), spleen (spleen_cca_xlsx), and liver(liver_cca_xlsx), comprise each four spreadsheets: The sheets “corr.matrix” and “corr.fdr” contain estimated coefficients of the latent cross-correlation matrix (as shown in Fig. 6 and Supplementary Figure 5 heatmaps) and corresponding FDR-adjusted P-values, respectively. The sheet “asv.cca” contains for all ASVs (with the same order as in the correlation matrix) FDR-adjusted P-values and log-fold change values (columns C, D) from DESeq2 differential abundance testing (as shown in heatmap Fig. 1 C), the corresponding taxonomy table including seven taxonomic ranks (columns E-K), taxa labels used for heatmaps (column L) and two columns indicating the top (upper and lower) ASVs that were highlighted in correlation heatmap and circular chord diagrams (column M) and that were selected by sparse canonical correlation analysis using the Bayesian information criterion (column N), with sparse coefficients’ weights provided in column O. The sheet “imm.cca” contains for all immunological parameters (with the same order as in the correlation matrix) that were assessed in a given organ, FDR-adjusted P-values from GLMM and non-parametric (Wilcoxon-Mann-Whitney) differential abundance testing (columns C, D) between AdLib and CalRes groups. Columns E indicates type of parameter, i.e., whether absolute cell counts, or cell frequencies were determined. Column F denotes which cell population served as input for cluster-based analyses or was manually gated. Columns G – I provide cell subset IDs including prepended cluster numbers, manually annotated population names, and differentiation state. Columns J – L contain labels as displayed in correlation heatmap and circular chord diagrams for subset name, differentiation/antigen-experience, and lineage membership, respectively. Columns M – O indicate the top left and right immune parameters in the correlation heatmap, thos [file 40168_2022_1249_MOESM3_ESM.zip › Additional file 3 (1).xlsx]

## Sheet: spleen.corr.matrix
	freq__CD19-TCRb-CD3-NK1.1- cells__7_18,4,7,8	freq__TCRb+CD3+ T cells__15_DN Tcells	freq__CD19-TCRb-CD3-NK1.1- cells__5_14,15,2,20,21,5	abso__lineages__21_CD19+B220+ B cells	freq__CD19-TCRb-CD3-NK1.1- cells__22_10,12,17,22	freq__TCRb+CD3+ T cells__1_CD8+Tcells	freq__CD19-TCRb-CD3-NK1.1- cells__18,4,7,8	freq__CD19-TCRb-CD3-NK1.1- cells__8_18,4,7,8	freq__lineages__6_CD8+Tcells	abso__lineages__27_CD19+B220+ B cells	freq__TCRb+CD3+ T cells__6_CD8+Tcells	freq__lineages__21_CD19+B220+ B cells	freq__lineages__CD19+B220+ B cells	freq__TCRb+CD3+ T cells__14_CD4+Tcells	freq__lineages__27_CD19+B220+ B cells	abso__manual__IgD-IgM-	freq__TCRb+CD3+ T cells__8_CD4+Tcells	abso__lineages__24_CD19+B220+ B cells	freq__lineages__19_CD8+Tcells	freq__manual__IgD+IgM-	abso__lineages__16_CD19+B220+ B cells	freq__lineages__16_CD19+B220+ B cells	freq__lineages__26_CD19-TCRb-CD3-NK1.1- cells	freq__manual__DN Tcells	freq__lineages__1_CD19-TCRb-CD3-NK1.1- cells	freq__manual__CD62L-CD11b-NK	freq__CD19-TCRb-CD3-NK1.1- cells__18_18,4,7,8	freq__lineages__24_CD19+B220+ B cells	freq__manual__CD19+B220+ B cells	freq__manual__IgD-IgM-	freq__TCRb+CD3+ T cells__DN Tcells	abso__manual__IgD+IgM-	freq__lineages__3_CD19-TCRb-CD3-NK1.1- cells	freq__TCRb+CD3+ T cells__18_CD8+Tcells	freq__lineages__11_CD19-TCRb-CD3-NK1.1- cells	abso__lineages__1_CD19-TCRb-CD3-NK1.1- cells	freq__manual__CD8+EM	freq__CD19-TCRb-CD3-NK1.1- cells__15_14,15,2,20,21,5	freq__CD19-TCRb-CD3-NK1.1- cells__16_16,9	freq__CD19-TCRb-CD3-NK1.1- cells__3,6	freq__lineages__10_CD19+B220+ B cells	freq__CD19-TCRb-CD3-NK1.1- cells__6_3,6	freq__lineages__13_CD19+B220+ B cells	abso__lineages__11_CD19-TCRb-CD3-NK1.1- cells	freq__manual__CD19-TCRb-CD3-NK1.1- cells	freq__CD19-TCRb-CD3-NK1.1- cells__19_19	abso__lineages__3_CD19-TCRb-CD3-NK1.1- cells	freq__manual__CD8+Tcells	abso__lineages__10_CD19+B220+ B cells
ASV256	0.801481	0.650566	0.570358	0.690486	0.64564	0.597995	0.712406	0.731572	0.717543	0.622138	0.523178	0.576975	0.638228	0.412926	0.540987	0.516585	0.39147	0.518131	0.521786	0.365519	0.443876	0.390982	0.463346	0.460291	0.36982	0.366886	0.409568	0.397836	0.520307	0.412403	0.422237	0.291058	0.268746	0.427703	0.343529	0.300835	0.391705	0.315053	0.358474	0.238262	0.261396	0.183174	0.156668	0.265009	0.189298	0.186989	0.133249	0.198491	0.166886
ASV69	0.778307	0.677395	0.538602	0.749621	0.496528	0.522941	0.670622	0.704231	0.613334	0.588663	0.554177	0.61631	0.609367	0.420843	0.504468	0.63514	0.37859	0.591647	0.492059	0.516633	0.463872	0.302575	0.415047	0.503667	0.462858	0.492003	0.355625	0.43489	0.466343	0.456895	0.455859	0.454889	0.243232	0.457681	0.492941	0.412868	0.46061	0.362376	0.311203	0.380941	0.363117	0.320003	0.132612	0.410508	0.20791	0.274556	0.166542	0.235918	0.338515
ASV201	0.771782	0.610441	0.66107	0.611376	0.674761	0.630275	0.739708	0.711708	0.685991	0.533491	0.507771	0.483267	0.580405	0.410935	0.403431	0.491392	0.494696	0.445134	0.488781	0.401481	0.446051	0.403841	0.443212	0.527966	0.413794	0.319803	0.574241	0.346723	0.447344	0.32076	0.456268	0.388861	0.198124	0.350296	0.414596	0.36007	0.278611	0.161745	0.310341	0.285391	0.130572	0.221613	0.22292	0.358834	0.310055	0.200127	0.15996	0.293442	0.212808
ASV46	0.800546	0.668578	0.69337	0.532932	0.756332	0.629305	0.78716	0.758471	0.649735	0.5251	0.524622	0.439523	0.613054	0.455992	0.412726	0.346384	0.45049	0.399316	0.526389	0.298884	0.365615	0.473375	0.500498	0.383069	0.219755	0.226035	0.455319	0.386148	0.486449	0.343295	0.350451	0.219494	0.346032	0.347027	0.327275	0.125771	0.326417	0.290286	0.292191	0.127172	0.197865	0.0850111	0.207333	0.16437	0.148086	0.0295553	0.116797	0.0867114	0.0445366
ASV94	0.632399	0.643306	0.613482	0.554831	0.632462	0.696316	0.45835	0.463091	0.45059	0.552773	0.643513	0.424639	0.468598	0.526213	0.489646	0.452546	0.490505	0.458391	0.495048	0.518	0.455325	0.477291	0.247744	0.430204	0.471793	0.405582	0.348657	0.425874	0.367843	0.378526	0.380223	0.420766	0.492615	0.424314	0.243815	0.367782	0.37084	0.361457	0.173056	0.35315	0.401345	0.398981	0.254932	0.223753	0.274977	0.334791	0.430386	0.0703471	0.242927
ASV26	0.831456	0.71289	0.698756	0.683752	0.658013	0.518413	0.618743	0.585756	0.75834	0.683759	0.541296	0.587081	0.57385	0.384126	0.613583	0.435509	0.305457	0.423553	0.421908	0.371171	0.375335	0.345619	0.491121	0.460539	0.337463	0.351598	0.44554	0.289367	0.469614	0.288536	0.422383	0.330111	0.335045	0.425611	0.313579	0.265505	0.312403	0.392247	0.276296	0.305048	0.261865	0.24331	0.207718	0.248075	0.125811	0.201278	0.189696	0.161204	0.162301
ASV70	0.799564	0.705602	0.696145	0.593558	0.718126	0.656556	0.694259	0.683095	0.643546	0.522128	0.476245	0.514172	0.525495	0.566678	0.429407	0.428061	0.51404	0.445602	0.40507	0.328718	0.427843	0.522978	0.534266	0.334603	0.272372	0.323388	0.444364	0.435683	0.388572	0.398703	0.226489	0.282279	0.35552	0.248373	0.284324	0.189977	0.232967	0.257001	0.401166	0.163245	0.211616	0.130309	0.29619	0.197766	0.167764	0.0493168	0.0830013	0.165264	0.0970673
ASV171	0.816366	0.687912	0.688973	0.58327	0.740159	0.628312	0.751822	0.735685	0.686031	0.522492	0.41573	0.512061	0.538161	0.548535	0.439166	0.385935	0.489879	0.387609	0.382275	0.267893	0.379908	0.492533	0.473909	0.345657	0.297813	0.329239	0.481636	0.360441	0.401662	0.357406	0.238583	0.210296	0.263963	0.197306	0.277954	0.192784	0.204428	0.212056	0.42276	0.0981041	0.159343	0.0724993	0.291804	0.179041	0.200195	0.0399979	0.0249814	0.196656	0.0517253
ASV56	0.831542	0.717559	0.722095	0.64341	0.686855	0.547715	0.669945	0.62091	0.754462	0.651489	0.494457	0.542451	0.58583	0.435636	0.555728	0.426387	0.355471	0.4453	0.399021	0.349553	0.387781	0.406748	0.533036	0.443592	0.288379	0.324429	0.471584	0.353394	0.468628	0.304283	0.367829	0.324137	0.360736	0.373101	0.295849	0.223833	0.258223	0.336983	0.276205	0.238147	0.222538	0.189732	0.218357	0.226064	0.139613	0.126126	0.172767	0.11016	0.139209
ASV262	0.672957	0.520108	0.512957	0.546013	0.666032	0.650603	0.61363	0.611953	0.70179	0.60704	0.523475	0.423102	0.630691	0.307123	0.502709	0.403915	0.377741	0.495732	0.605746	0.268739	0.452582	0.455958	0.499885	0.429964	0.242666	0.160918	0.390313	0.427657	0.554949	0.358499	0.448764	0.200777	0.377917	0.503426	0.161463	0.209689	0.356937	0.255767	0.227648	0.156993	0.186527	0.108066	0.123776	0.12669	0.183802	0.149615	0.253665	0.0668258	0.0627492
ASV49	0.568095	0.528947	0.655429	0.568983	0.62622	0.696774	0.507391	0.487041	0.61923	0.626535	0.475726	0.369024	0.578928	0.318586	0.470536	0.52397	0.498293	0.563732	0.534279	0.360048	0.625255	0.462924	0.351128	0.543557	0.410537	0.397217	0.463111	0.364107	0.478669	0.223752	0.411619	0.424764	0.393249	0.39977	0.149557	0.443383	0.218193	0.2142	0.14391	0.317583	0.227115	0.351487	0.339198	0.350054	0.312755	0.257284	0.408974	0.138548	0.336344
ASV15	0.621499	0.714462	0.600368	0.719748	0.594934	0.464607	0.403024	0.323522	0.589924	0.756698	0.525221	0.550737	0.454814	0.373996	0.664551	0.409628	0.270917	0.449387	0.394481	0.3892	0.473131	0.302773	0.0904704	0.439804	0.607939	0.561489	0.377596	0.223616	0.400552	0.164754	0.50746	0.371903	0.248484	0.441301	0.279247	0.520592	0.355087	0.45814	0.138424	0.47614	0.430544	0.439819	0.19362	0.3772	0.25734	0.544684	0.343138	0.137039	0.410848
ASV214	0.552994	0.612109	0.541065	0.557298	0.394102	0.523284	0.307027	0.286097	0.401182	0.491751	0.620235	0.463064	0.315552	0.412468	0.445376	0.386894	0.412931	0.388796	0.47393	0.544356	0.395972	0.351681	0.196548	0.440635	0.630124	0.362108	0.322979	0.343563	0.214729	0.30349	0.58349	0.440202	0.364715	0.476098	0.352419	0.539777	0.39717	0.299794	-0.00239932	0.499638	0.372329	0.451147	0.270921	0.304453	0.416821	0.555605	0.474141	0.261397	0.312152
ASV82	0.589225	0.612609	0.603585	0.581687	0.336296	0.446189	0.483797	0.440292	0.510513	0.472748	0.525542	0.46869	0.436982	0.244503	0.377337	0.416195	0.398515	0.431507	0.515866	0.43076	0.398817	0.319491	0.321963	0.537825	0.55866	0.279676	0.384606	0.294935	0.294517	0.242654	0.641185	0.426659	0.281165	0.479685	0.392779	0.527612	0.35152	0.230869	-0.0762781	0.413612	0.299764	0.35987	0.291019	0.379019	0.40529	0.395568	0.373012	0.221485	0.316733
ASV44	0.563014	0.599908	0.291587	0.73474	0.343346	0.491254	0.488196	0.5628	0.413102	0.503816	0.386388	0.601857	0.50136	0.50296	0.480414	0.678489	0.39332	0.649824	0.275398	0.453316	0.472926	0.345417	0.235403	0.418425	0.529006	0.622545	0.159236	0.530971	0.372602	0.542404	0.213198	0.416143	0.290295	0.311345	0.292509	0.443648	0.367925	0.317058	0.331389	0.288869	0.471967	0.371483	0.052984	0.339517	0.21008	0.267435	0.175577	0.0520994	0.371865
ASV260	0.605168	0.606848	0.591707	0.487748	0.556764	0.570292	0.550777	0.608854	0.461936	0.536823	0.401129	0.369769	0.506159	0.483176	0.471375	0.394596	0.352237	0.443256	0.493376	0.310859	0.429851	0.324916	0.208211	0.131948	0.24599	0.54789	0.216229	0.279266	0.381709	0.330852	0.134791	0.167202	0.297816	0.183445	0.183148	0.207092	0.338422	0.397967	0.364405	0.0714922	0.355918	0.0920065	0.446636	0.165169	0.079799	0.0785955	0.101264	0.174447	0.188201
ASV326	0.569363	0.428355	0.616651	0.509269	0.576616	0.579079	0.586039	0.57281	0.517384	0.408442	0.509101	0.318743	0.497353	0.204418	0.215567	0.548423	0.501769	0.44653	0.525077	0.440981	0.566292	0.299586	0.319039	0.605194	0.417944	0.279798	0.608137	0.221393	0.38571	0.146908	0.493039	0.568122	0.080096	0.356347	0.471772	0.492608	0.244819	0.0472518	0.238574	0.472047	0.0271241	0.375547	0.271838	0.581168	0.332879	0.278341	0.231313	0.457936	0.408574
ASV168	0.602991	0.508717	0.498201	0.633918	0.27855	0.342481	0.319341	0.349287	0.326146	0.367889	0.620057	0.608428	0.282701	0.215142	0.356042	0.367862	0.392663	0.263493	0.455627	0.474235	0.325824	0.254376	0.271801	0.639529	0.658314	0.337182	0.186656	0.210522	0.190287	0.200662	0.705722	0.407226	0.243633	0.535507	0.568918	0.530498	0.459882	0.373468	-0.088867	0.700573	0.414458	0.619282	0.080946	0.426564	0.375525	0.556439	0.364811	0.331209	0.33179
ASV213	0.631303	0.695579	0.354455	0.665751	0.486583	0.303037	0.653227	0.621391	0.63179	0.619653	0.410253	0.491132	0.622526	0.299313	0.570192	0.50591	0.0919896	0.54227	0.288394	0.377494	0.301698	0.163568	0.147871	0.471801	0.455423	0.372101	0.427425	0.306547	0.513953	0.32894	0.419247	0.393929	0.160151	0.420888	0.313824	0.400421	0.411519	0.246637	0.262544	0.182623	0.215076	0.174232	-0.0140493	0.308275	0.142314	0.283666	0.174202	0.0854388	0.245102
ASV148	0.755263	0.546447	0.489226	0.529165	0.63608	0.517193	0.78733	0.78944	0.647963	0.376728	0.228308	0.50446	0.458233	0.508922	0.329236	0.327047	0.466522	0.287796	0.260688	0.127321	0.249028	0.445856	0.393516	0.327016	0.325542	0.262736	0.454943	0.318163	0.326824	0.367695	0.204518	0.0580218	0.028342	0.0719039	0.260937	0.17813	0.130482	0.0179885	0.46967	-0.0565492	0.0429033	-0.0838669	0.151189	0.115003	0.280517	-0.00748495	-0.165627	0.230454	-0.054709
ASV152	0.620541	0.580999	0.543165	0.33599	0.590597	0.640858	0.778399	0.723278	0.521838	0.300241	0.35703	0.25615	0.590384	0.521942	0.211179	0.35892	0.478718	0.36498	0.3096	0.319372	0.250511	0.471204	0.38909	0.277994	0.164221	0.0886949	0.514822	0.41262	0.424632	0.454714	0.0899595	0.266114	0.372613	0.113277	0.216373	0.062239	0.0987938	0.0693158	0.297052	-0.0944746	0.0905191	0.0285369	0.242566	0.0935334	0.17531	-0.170867	0.11212	-0.114037	-0.0566125
ASV359	0.580619	0.596355	0.652001	0.329408	0.643945	0.77084	0.477418	0.486736	0.364257	0.343819	0.486362	0.289532	0.334181	0.668782	0.275235	0.252915	0.613311	0.331001	0.453344	0.320648	0.382317	0.60997	0.435503	0.0446873	0.159442	0.243858	0.293175	0.475127	0.20714	0.436491	0.0479054	0.161468	0.514387	0.128483	0.104574	0.0602576	0.190539	0.238024	0.322372	0.0318177	0.259536	0.051926	0.478488	-0.0099723	0.170688	-0.0132374	0.174285	0.0864498	-0.012078
ASV315	0.596703	0.694361	0.362569	0.583744	0.49351	0.41036	0.449371	0.514674	0.4039	0.527061	0.503709	0.490375	0.495594	0.505289	0.588012	0.464907	0.149106	0.419382	0.215536	0.478348	0.266388	0.189321	0.0680699	0.256173	0.385762	0.509811	0.215567	0.269741	0.397435	0.423459	0.113801	0.354348	0.377792	0.268079	0.251806	0.25202	0.413266	0.452537	0.419841	0.225677	0.382617	0.323357	0.142732	0.182926	-0.023848	0.221806	0.207317	0.0884976	0.162941
ASV295	0.638091	0.614449	0.643392	0.340144	0.68739	0.725808	0.486346	0.473323	0.477067	0.414675	0.444873	0.338696	0.349663	0.655837	0.384172	0.157152	0.521585	0.258699	0.394219	0.217538	0.280728	0.612474	0.480791	0.0228294	0.108154	0.178609	0.281965	0.436606	0.245382	0.418719	0.0436258	0.0245529	0.537251	0.136242	0.00598619	-0.0394654	0.153205	0.275178	0.318653	-0.0655789	0.243864	-0.0377631	0.408415	-0.152247	0.119465	-0.0569357	0.138135	-0.0157534	-0.154425
ASV89	0.722326	0.578752	0.563187	0.604351	0.599421	0.535506	0.629915	0.615108	0.725086	0.531658	0.397972	0.475972	0.461397	0.3777	0.42795	0.540058	0.359335	0.44045	0.34913	0.327839	0.38238	0.313415	0.413563	0.318318	0.296947	0.282364	0.578728	0.265633	0.346266	0.345536	0.258488	0.371269	0.0113001	0.239295	0.250749	0.309895	0.172395	0.0793529	0.521847	0.126285	0.0683109	0.0107487	0.268979	0.301806	0.174752	0.0980772	-0.0694919	0.32564	0.185225
ASV339	0.725409	0.614865	0.43477	0.643911	0.443338	0.397835	0.73486	0.742328	0.584975	0.462932	0.275019	0.532895	0.564988	0.468005	0.358016	0.578842	0.345904	0.600253	0.25834	0.334944	0.378399	0.351308	0.498466	0.400254	0.263481	0.400242	0.315131	0.540425	0.411194	0.468829	0.21894	0.343024	0.177999	0.255673	0.379332	0.233653	0.266497	0.187226	0.347908	0.114338	0.228505	0.075889	0.0175319	0.290496	0.142854	0.0104335	-0.0400355	0.0523137	0.225367
ASV90	0.686409	0.780875	0.46108	0.804975	0.496009	0.192777	0.3875	0.35853	0.47322	0.641333	0.525713	0.708036	0.329677	0.364545	0.622213	0.375058	0.138527	0.404674	0.239508	0.370187	0.334862	0.2112	0.152255	0.447463	0.599277	0.532386	0.219801	0.251861	0.276107	0.185548	0.515222	0.365964	0.156019	0.473672	0.459171	0.470743	0.497662	0.496085	0.191724	0.564602	0.436244	0.423152	-0.0392918	0.389822	0.136362	0.568737	0.163657	0.248743	0.378885
ASV329	0.659216	0.579756	0.498253	0.525507	0.585116	0.615733	0.59779	0.669983	0.438927	0.30428	0.341294	0.481607	0.373149	0.598028	0.242512	0.458702	0.57309	0.445708	0.309608	0.238553	0.442485	0.543345	0.476619	0.172257	0.214442	0.315495	0.289562	0.471087	0.234454	0.475318	-0.00222135	0.216083	0.22263	0.0730101	0.232777	0.158736	0.182206	0.129739	0.563022	0.0719797	0.186337	0.0386664	0.303002	0.185404	0.128771	-0.0525251	-0.1214	0.245632	0.0804701
ASV145	0.642078	0.591791	0.762904	0.317586	0.73996	0.686693	0.594253	0.543578	0.50136	0.358914	0.355283	0.267492	0.357124	0.595956	0.252693	0.200404	0.578962	0.236791	0.328919	0.214286	0.34573	0.565282	0.42358	0.157834	0.15875	0.212452	0.488796	0.311983	0.228087	0.247973	0.0645124	0.162704	0.352388	0.0157002	0.130216	0.0769575	0.02228	0.103353	0.338859	0.000900305	0.0604183	0.00887811	0.492385	0.0655093	0.210151	-0.0653776	0.0820326	0.165421	-0.0263129
ASV370	0.585876	0.59576	0.560702	0.356103	0.587631	0.684211	0.556736	0.60728	0.355539	0.324845	0.326993	0.320044	0.367636	0.704036	0.273276	0.294158	0.554469	0.381712	0.374323	0.23301	0.366828	0.564417	0.375301	-0.0371825	0.119987	0.360084	0.196181	0.481089	0.222975	0.483239	-0.0918871	0.0634322	0.399069	0.00452265	0.0868025	0.0240196	0.182664	0.231756	0.441686	-0.116063	0.278636	-0.0723844	0.457812	-0.0272357	0.109492	-0.12131	-0.00838709	0.0691924	-0.0201905
ASV230	0.497053	0.422196	0.301598	0.679741	0.183889	0.275818	0.491438	0.52369	0.431634	0.512717	0.483147	0.452133	0.581314	0.0742161	0.368469	0.739618	0.182831	0.666574	0.489973	0.59387	0.499085	0.00896088	0.216167	0.654361	0.501485	0.506839	0.288841	0.338903	0.470914	0.294981	0.619327	0.654031	0.0588585	0.586042	0.597974	0.589419	0.518267	0.288138	0.0671406	0.575074	0.327946	0.483922	-0.0604784	0.655374	0.226318	0.429703	0.286953	0.254552	0.6254
ASV237	0.678405	0.613724	0.740577	0.339954	0.752935	0.654706	0.621074	0.575878	0.540471	0.374637	0.313361	0.309571	0.368767	0.612803	0.289598	0.182445	0.542074	0.229116	0.283709	0.156819	0.309625	0.573316	0.446045	0.131191	0.127074	0.205611	0.458935	0.314757	0.242382	0.267113	0.0201971	0.0958289	0.344015	-0.0078696	0.0952651	0.0258485	0.0111502	0.118839	0.383177	-0.0632895	0.0632048	-0.0502167	0.456522	0.00961666	0.166982	-0.114281	0.0151936	0.12423	-0.087082
ASV320	0.657912	0.600708	0.765851	0.325529	0.745022	0.668382	0.5918	0.54005	0.513212	0.358843	0.345497	0.288531	0.341482	0.598493	0.265142	0.182984	0.566752	0.209976	0.299946	0.194611	0.319852	0.562643	0.428395	0.152307	0.15762	0.206027	0.487616	0.291411	0.214789	0.240124	0.0533509	0.14294	0.340595	0.0013354	0.122677	0.0631784	0.00835753	0.105935	0.352857	-0.00800649	0.0558697	-0.00166801	0.485893	0.0487967	0.19917	-0.0732221	0.0561589	0.167064	-0.0502609
ASV123	0.710415	0.60028	0.341724	0.588171	0.269941	0.207794	0.634203	0.646878	0.565836	0.429684	0.178072	0.543985	0.550318	0.412653	0.371586	0.463774	0.155628	0.520297	0.24197	0.29029	0.326989	0.25347	0.265368	0.347975	0.354472	0.336141	0.165075	0.383612	0.416537	0.397847	0.315842	0.201918	0.0994728	0.250225	0.4334	0.315954	0.294337	0.276633	0.217636	0.171899	0.281649	0.131393	0.0466726	0.280127	0.190372	0.164991	-0.0102575	0.0634073	0.164441
ASV180	0.63526	0.331946	0.477168	0.381667	0.491853	0.356292	0.587443	0.514823	0.613066	0.406109	0.270982	0.352634	0.481423	0.183951	0.317896	0.145523	0.30849	0.184635	0.382262	0.143616	0.214503	0.366867	0.300211	0.664343	0.399149	0.0434265	0.373881	0.216844	0.421299	0.080015	0.655511	0.0691636	0.173806	0.390953	0.293397	0.275497	0.169077	0.0890475	-0.155213	0.214053	0.0581865	0.198219	-0.0661587	0.124792	0.452086	0.261807	0.287626	0.0146811	-0.0199701
ASV234	0.592141	0.460899	0.308854	0.623039	0.293479	0.402374	0.339391	0.315873	0.491853	0.436982	0.63128	0.570122	0.360737	0.22843	0.411786	0.466986	0.292588	0.380802	0.377056	0.520523	0.245904	0.256517	0.486665	0.557738	0.462402	0.110972	0.316368	0.421833	0.296779	0.418974	0.617027	0.465615	0.29084	0.62938	0.42517	0.361457	0.402208	0.256955	0.0426015	0.520423	0.292446	0.414205	-0.168919	0.276753	0.256804	0.414848	0.326166	0.10329	0.210342
ASV126	0.679982	0.525678	0.547484	0.534433	0.330021	0.392797	0.339137	0.419089	0.433969	0.433776	0.567153	0.546672	0.328216	0.367576	0.46294	0.372324	0.263951	0.266331	0.362612	0.508382	0.232918	0.139469	0.569306	0.286698	0.234429	0.412994	0.170676	0.259302	0.21513	0.340262	0.309489	0.327464	0.394616	0.34851	0.439733	0.155439	0.384503	0.445569	0.248127	0.425076	0.276949	0.324099	0.251417	0.199122	0.0243833	0.185006	0.188802	0.40668	0.145186
ASV106	0.564541	0.356762	0.56528	0.604358	0.717043	0.478757	0.463727	0.434941	0.571455	0.599746	0.521008	0.456882	0.366271	0.0125534	0.479555	0.24736	0.38	0.212007	0.576881	0.0766388	0.37849	0.323681	0.279872	0.600465	0.412468	0.286568	0.39831	0.0665354	0.36923	-0.0474213	0.644101	0.148282	0.0159109	0.520006	0.193624	0.335611	0.341614	0.247537	0.0992833	0.368512	0.21001	0.23237	-0.00554739	0.279377	0.251943	0.355238	0.142564	0.226851	0.247
ASV6	0.661683	0.413275	0.530729	0.542115	0.352966	0.555708	0.320461	0.29157	0.639987	0.551471	0.396101	0.462883	0.317357	0.449708	0.455445	0.546151	0.380309	0.418529	0.336231	0.514393	0.370111	0.312157	0.44549	0.326989	0.368759	0.365578	0.390426	0.38294	0.234488	0.405116	0.360151	0.406802	0.164156	0.323374	0.24001	0.363131	0.112182	0.191906	0.234952	0.308975	0.259374	0.212837	0.222559	0.234237	0.33238	0.287718	0.189167	0.178321	0.26582
ASV83	0.485934	0.374987	0.323463	0.439907	0.698254	0.574805	0.651783	0.615675	0.626939	0.527271	0.299474	0.24715	0.720807	0.264979	0.344323	0.468165	0.23968	0.481016	0.412432	0.218802	0.557856	0.226862	0.148618	0.245827	0.146122	0.265479	0.520254	0.186054	0.690533	0.240016	0.123518	0.238635	0.0371232	0.178719	0.282406	0.191389	0.181021	0.190287	0.572696	0.183378	-0.00290282	0.172657	0.107312	0.401875	-0.000669457	0.0749512	0.0139982	0.175849	0.20715
ASV212	0.505804	0.492455	0.820193	0.292362	0.45292	0.411474	0.442044	0.424495	0.365222	0.40624	0.540113	0.14675	0.428437	0.165464	0.286763	0.296947	0.283042	0.231404	0.476479	0.515933	0.33679	0.0661098	0.269981	0.439111	0.233227	0.383085	0.468826	0.00365415	0.286179	-0.0415046	0.404627	0.522311	0.362191	0.279762	0.428308	0.292901	0.265718	0.280433	-0.0132109	0.412843	0.0766608	0.38809	0.541293	0.407796	0.137377	0.166817	0.423673	0.427469	0.327184
ASV3	0.452281	0.431543	0.422597	0.486072	0.296578	0.482676	0.353324	0.408485	0.405923	0.403667	0.529819	0.416769	0.461808	0.204402	0.371911	0.433322	0.282579	0.347262	0.447723	0.445912	0.386572	0.0808785	0.426163	0.237808	0.235378	0.372092	0.271018	0.167805	0.35701	0.30732	0.245146	0.358444	0.330813	0.298553	0.398753	0.229919	0.338329	0.367863	0.304568	0.421084	0.198871	0.389353	0.334726	0.359701	-0.00392999	0.162049	0.21632	0.415042	0.24351
ASV324	0.409169	0.393278	0.376869	0.319278	0.678069	0.525218	0.671797	0.586102	0.618346	0.536663	0.32117	0.118113	0.781301	0.122046	0.316204	0.273354	0.180402	0.488469	0.566283	0.103497	0.53125	0.26444	0.269121	0.241404	0.00776481	0.0730433	0.466667	0.242228	0.745494	0.138552	0.271588	0.123639	0.240251	0.321272	0.201681	0.0854356	0.258092	0.213811	0.265348	0.0911355	-0.0395743	0.0596668	0.12411	0.27028	-0.0188492	0.0177515	0.178661	0.0312974	0.111233
ASV252	0.67224	0.400785	0.305428	0.606279	0.200013	0.423248	0.291959	0.459035	0.465497	0.355523	0.197229	0.644875	0.23348	0.555631	0.393514	0.563682	0.395291	0.443514	0.241174	0.321659	0.405259	0.374837	0.347366	0.207869	0.415237	0.491756	-0.00157591	0.404319	0.125662	0.526539	0.134582	0.148329	0.0706741	0.128358	0.223269	0.372122	0.190512	0.212524	0.456522	0.210048	0.356211	0.150133	0.261684	0.167072	0.28441	0.219107	-0.0854216	0.34975	0.148153
ASV223	0.662315	0.641872	0.518451	0.361163	0.308841	0.378371	0.357483	0.445743	0.229712	0.242187	0.3962	0.440517	0.186075	0.675605	0.287271	0.194675	0.357248	0.277466	0.313727	0.365744	0.185234	0.426482	0.390503	0.00146281	0.198289	0.302438	-0.0527241	0.461544	0.0394786	0.466831	0.1209	0.0830245	0.449149	0.160064	0.284749	0.0689617	0.351136	0.38523	0.186828	0.10356	0.40139	0.0439843	0.360249	-0.0658601	0.125242	0.0838675	0.0823327	0.153136	-0.0459498
ASV19	0.383255	0.450747	0.37791	0.492381	0.280533	0.440338	0.328593	0.372767	0.377213	0.414252	0.501311	0.39063	0.494399	0.158918	0.359306	0.437608	0.254046	0.430906	0.449339	0.409612	0.470018	0.105108	0.368034	0.281232	0.267479	0.354437	0.244684	0.20222	0.396428	0.261279	0.27845	0.384092	0.368236	0.338353	0.378181	0.299162	0.359137	0.35802	0.229636	0.461369	0.196885	0.439995	0.312044	0.41252	0.0103183	0.220694	0.291958	0.379245	0.300811
ASV144	0.551808	0.68195	0.647192	0.475462	0.532302	0.333042	0.323	0.229814	0.32585	0.413769	0.244247	0.431567	0.153949	0.539881	0.326961	0.100975	0.437879	0.264711	0.185206	0.129967	0.396462	0.580449	0.0413807	0.338196	0.56881	0.368903	0.197315	0.286866	0.0796291	0.0331238	0.361012	0.138923	0.259728	0.154126	0.190294	0.439606	0.122525	0.249226	-0.0693451	0.321306	0.352542	0.302479	0.284932	0.200706	0.433917	0.43603	0.247195	0.0513684	0.217182
ASV281	0.625098	0.593208	0.392312	0.677571	0.214865	0.296225	0.345249	0.394276	0.297416	0.294026	0.471001	0.66049	0.181546	0.457295	0.312495	0.543602	0.361557	0.338336	0.136578	0.541436	0.25011	0.18974	0.311669	0.347765	0.528986	0.476686	0.222178	0.306552	0.0503674	0.42426	0.268445	0.506681	0.0861075	0.239409	0.552097	0.416681	0.312227	0.278377	0.335535	0.505904	0.373706	0.419737	0.103109	0.42573	0.189749	0.327959	0.00883854	0.3614	0.350201
ASV130	0.590199	0.478145	0.367592	0.572035	0.580797	0.291167	0.685619	0.629448	0.585142	0.576831	0.417239	0.371202	0.599816	0.175986	0.464974	0.495953	0.0282849	0.329749	0.257543	0.411008	0.223942	-0.117444	0.088375	0.357984	0.25498	0.468632	0.572164	0.018686	0.543613	0.179528	0.271319	0.425851	-0.15309	0.265351	0.50623	0.215426	0.332568	0.287891	0.513728	0.27049	0.0883832	0.193072	-0.0864444	0.471949	-0.0772099	0.156495	-0.0782295	0.245707	0.340024
ASV259	0.59085	0.561793	0.183506	0.512962	0.462382	0.40021	0.322907	0.320252	0.578517	0.433117	0.217438	0.599443	0.232138	0.522229	0.522233	0.0770774	0.296689	0.301032	0.172074	-0.0801595	0.162025	0.674535	0.422557	0.165655	0.337421	-0.0427249	0.0478799	0.554248	0.20082	0.466714	0.260868	-0.236699	0.384747	0.309449	-0.187196	0.11439	0.186191	0.133662	0.16902	-0.126366	0.249166	-0.146186	-0.0681729	-0.336344	0.278339	0.196933	0.0748612	-0.171493	-0.326041
ASV221	0.508888	0.553546	0.753162	0.273311	0.366411	0.515307	0.359588	0.340637	0.411009	0.361337	0.303734	0.191947	0.300542	0.46654	0.297915	0.325918	0.423325	0.334365	0.252913	0.389094	0.305449	0.394254	0.354844	0.251317	0.217354	0.307974	0.355498	0.292666	0.126997	0.220528	0.114301	0.37831	0.498736	0.0886484	0.0294442	0.238354	-0.00143256	0.115673	0.0285545	0.0367629	0.165296	0.133036	0.623741	0.0872518	0.258926	-0.00969798	0.345614	0.0753173	0.127456
ASV99	0.680538	0.570769	0.607397	0.339222	0.691686	0.456286	0.726665	0.688899	0.607195	0.380424	0.056777	0.320052	0.418939	0.558298	0.317817	0.143117	0.3676	0.215958	0.127721	-0.0316112	0.202033	0.465058	0.365224	0.092433	0.0575322	0.254637	0.392984	0.246719	0.293874	0.224237	-0.0792784	-0.0833165	0.158875	-0.137479	0.0321674	-0.0498772	-0.0512749	0.0620879	0.443825	-0.286922	-0.00769165	-0.252222	0.333503	-0.0627298	0.100844	-0.244735	-0.198336	0.0497325	-0.166548
ASV4	0.562269	0.419846	0.384602	0.632575	0.534475	0.426789	0.54746	0.550309	0.533376	0.597177	0.353373	0.426312	0.392425	0.299555	0.472283	0.567059	0.244071	0.424325	0.350196	0.337491	0.33985	0.0832821	0.132546	0.24085	0.327365	0.627936	0.419299	0.19056	0.334058	0.278334	0.235789	0.329555	-0.229596	0.235624	0.293531	0.31212	0.30564	0.217066	0.54133	0.156831	0.250549	0.0261831	0.0436511	0.370968	0.093691	0.200732	-0.172187	0.271334	0.41961
ASV91	0.5387	0.505528	0.348133	0.375328	0.483381	0.380831	0.412456	0.398885	0.441401	0.300553	0.416321	0.313216	0.42285	0.405084	0.27328	0.410039	0.223115	0.366571	0.0756565	0.466118	0.288987	0.277441	0.351555	0.423228	0.228118	0.0498228	0.462023	0.351926	0.337665	0.313624	0.165132	0.514626	0.38706	0.24578	0.318128	0.206814	0.144326	0.0677531	0.310441	0.322717	-0.062537	0.332985	0.0374564	0.252177	0.0852434	0.142062	0.280882	0.185523	0.0640124
ASV269	0.242538	0.37337	0.298209	0.153865	0.477055	0.466911	0.312356	0.369833	0.136453	0.225551	0.556291	-0.0114503	0.477538	0.195343	0.1521	0.313451	0.248402	0.452492	0.462871	0.425026	0.434392	0.317707	0.125005	0.418775	0.153042	-0.024866	0.264653	0.368317	0.408074	0.195048	0.281383	0.472445	0.596199	0.440674	0.161295	0.226923	0.399441	0.12008	0.0123741	0.277841	0.0337984	0.346282	0.146818	0.198427	0.081348	0.175274	0.585957	0.0827461	0.126624
ASV39	0.484644	0.434677	0.451083	0.465565	0.437537	0.279128	0.19093	0.25214	0.321339	0.304171	0.345829	0.515643	0.19105	0.178799	0.327328	0.0522638	0.358397	0.171885	0.3118	-0.0201071	0.381831	0.485562	0.35943	0.482896	0.384201	0.115856	0.0103489	0.184943	0.159634	-0.0126534	0.433464	0.00629193	0.395929	0.34241	0.151048	0.289104	0.251543	0.266974	-0.0548444	0.436245	0.193345	0.383297	0.15777	0.124143	0.233602	0.335176	0.27612	0.274296	0.00884839
ASV137	0.398675	0.444444	0.577435	0.26504	0.445376	0.647746	0.0864719	0.0726759	0.192741	0.250506	0.651348	0.25693	0.0818993	0.440063	0.224673	0.183469	0.519841	0.139911	0.401463	0.446932	0.292575	0.444627	0.368484	0.113751	0.246908	0.0898064	0.274332	0.283364	0.0192181	0.280351	0.21107	0.336958	0.515651	0.276661	0.15337	0.162031	0.186073	0.261283	0.113268	0.379505	0.262919	0.342723	0.413872	0.0827591	0.177288	0.236562	0.37517	0.188589	0.0810572
ASV327	0.482786	0.373993	0.484259	0.314429	0.366177	0.247066	0.482133	0.516793	0.359937	0.469373	0.233337	0.251521	0.505961	0.132184	0.408389	0.0790642	0.129658	0.290287	0.514701	0.021276	0.223505	0.247366	0.279421	0.287649	0.0409611	0.336843	-0.105241	0.228626	0.432552	0.0735684	0.341658	-0.138022	0.403575	0.354071	0.08882	-0.0185633	0.377707	0.489321	-0.187766	-0.0182866	0.390882	0.0237652	0.110694	-0.0616452	0.0223055	-0.0270317	0.210316	-0.218781	0.0291236
ASV55	0.653635	0.611653	0.6703	0.224929	0.600343	0.476597	0.561629	0.534522	0.293222	0.135762	0.356255	0.286845	0.153259	0.689282	0.116965	0.060515	0.472591	0.0177768	0.135152	0.287756	0.0635942	0.379454	0.4406	-0.0489013	0.0654022	0.194118	0.398613	0.250689	0.00428669	0.298017	-0.0691402	0.127065	0.254435	-0.134305	0.349286	-0.10216	0.0761999	0.119006	0.442962	-0.00255187	0.00737044	-0.0733231	0.41678	0.00350947	0.0685721	-0.138536	-0.128202	0.333017	-0.137149
ASV95	0.383399	0.27537	0.486912	0.295285	0.197012	0.66442	0.33672	0.31601	0.49253	0.346471	0.107045	0.190689	0.294836	0.456239	0.209879	0.491489	0.545598	0.444002	0.345018	0.321156	0.4321	0.407185	0.311544	0.10371	0.283114	0.350464	0.361595	0.382399	0.150161	0.409549	0.0915112	0.248063	0.142363	0.00332358	-0.0288091	0.347543	-0.123676	-0.0689752	0.188679	-0.073926	0.169914	-0.0192845	0.564441	0.142845	0.448182	0.0277008	0.133625	0.0883042	0.214401
ASV232	0.241088	0.157137	0.204719	0.0701217	0.397065	0.78082	0.510299	0.423754	0.3896	0.1631	0.321595	-0.0112539	0.55278	0.346595	0.00979651	0.291503	0.476311	0.309517	0.444075	0.310873	0.325106	0.361661	0.356334	0.0288725	-0.000251273	-0.132915	0.490117	0.39981	0.476236	0.497505	0.0371766	0.164187	0.318185	0.102192	0.154247	-0.0318908	0.00710889	-0.0315351	0.283008	-0.0448812	-0.0458751	0.0548831	0.179007	0.0871183	0.162343	-0.137323	0.196601	-0.110675	-0.0716232
ASV167	0.240985	0.396661	0.282658	0.514829	0.221389	0.482233	0.0979433	0.0329798	0.290879	0.53023	0.566363	0.304867	0.292511	0.235262	0.430184	0.547961	0.246833	0.464069	0.364174	0.620457	0.40912	0.0849317	0.0425283	0.273632	0.503758	0.466809	0.341685	0.275891	0.253435	0.312053	0.378941	0.604818	0.215189	0.44234	0.255963	0.505725	0.313398	0.310407	0.0990815	0.516123	0.403344	0.501183	0.12182	0.431174	0.208579	0.518865	0.432142	0.0968419	0.550671
ASV225	0.33273	0.256579	0.408237	0.0913482	0.56294	0.67554	0.572839	0.540776	0.411753	0.115154	0.230327	0.0235448	0.54804	0.340537	-0.0037859	0.29722	0.443724	0.195511	0.221383	0.240464	0.382338	0.27276	0.287212	0.102182	-0.0252048	0.00420976	0.619755	0.0895104	0.444645	0.244648	-0.190736	0.258605	0.234757	-0.174726	0.230719	-0.00799683	-0.146153	-0.0695834	0.551243	0.0453883	-0.267202	0.177123	0.435914	0.277856	0.0133374	-0.249537	0.0515825	0.260422	-0.0505734
ASV170	0.483604	0.446866	0.663541	0.27442	0.653821	0.415462	0.307175	0.171741	0.371107	0.474137	0.432922	0.161253	0.221898	0.37041	0.328726	0.105432	0.249239	0.0820734	0.279213	0.358127	0.265158	0.189339	0.053387	0.190704	0.255557	0.335665	0.480951	0.0263438	0.208703	-0.0554815	0.295283	0.293285	0.127331	0.166708	0.315486	0.193198	0.126335	0.28825	0.149038	0.374708	0.114841	0.268919	0.252028	0.262862	0.154104	0.325242	0.225331	0.227499	0.246488
ASV202	0.389947	0.258539	0.131612	0.282179	0.426532	0.306135	0.647139	0.52275	0.518691	0.35859	0.0487043	0.165695	0.680333	0.29126	0.229666	0.32252	0.078632	0.2861	0.0382838	0.272803	0.247454	0.030864	-0.0237402	0.342509	0.238648	0.251461	0.509615	0.135127	0.638305	0.19916	0.123884	0.213758	-0.000822677	0.00897252	0.42142	0.156049	0.00166464	0.0823063	0.304585	0.153325	-0.0932383	0.276666	-0.165432	0.353844	0.12696	0.0932844	0.0985718	-0.0346991	0.124776
ASV111	0.523102	0.454796	0.66958	0.190923	0.48827	0.369863	0.523292	0.487273	0.520497	0.261593	0.153153	0.183245	0.20111	0.255039	0.212095	-0.018172	0.363027	0.0695566	0.327085	-0.06517	0.11104	0.40256	0.365991	0.165272	0.135886	-0.00147574	0.415441	0.0876628	0.0649521	0.0295022	0.255665	-0.0710749	0.122406	0.0373071	-0.0591417	0.10639	0.00169625	-0.123602	0.0771606	-0.260932	-0.116242	-0.330005	0.530004	-0.110704	0.305921	-0.0951465	-0.0155723	0.261336	-0.186859
ASV13	0.432212	0.365784	0.452198	0.39778	0.487706	0.301324	0.13256	0.18122	0.346373	0.32086	0.248806	0.445265	0.140775	0.197104	0.328467	-0.00381139	0.349382	0.121548	0.25827	-0.0958613	0.404885	0.478228	0.320047	0.382783	0.328701	0.14154	0.0500551	0.121131	0.13465	-0.0854429	0.333065	-0.0667128	0.332945	0.222775	0.0541254	0.257438	0.136029	0.203922	0.02827	0.373219	0.0916087	0.309874	0.234351	0.0893779	0.226919	0.313381	0.226851	0.347037	-0.0156937
ASV286	0.568911	0.41685	0.711787	0.0311251	0.5243	0.576061	0.403985	0.421815	0.281821	0.0591767	0.267201	0.148426	0.0511085	0.655013	0.088888	-0.0390794	0.533151	-0.133786	0.161874	0.211599	0.00186528	0.422175	0.43579	-0.118366	-0.0091671	0.110326	0.347306	0.140886	-0.0937907	0.252514	-0.150831	-0.0192807	0.323349	-0.244505	0.0883455	-0.16393	-0.101415	0.0151519	0.362256	-0.175414	-0.0564151	-0.164294	0.641296	-0.205675	0.155009	-0.243905	-0.0531793	0.324757	-0.307386
ASV117	0.550783	0.482644	0.432071	0.33105	0.230769	0.128582	0.0855991	0.128022	0.294264	0.258079	0.482711	0.41699	-0.00786791	0.304997	0.407023	0.0827026	0.0893628	-0.0457857	0.109393	0.423957	-0.0716083	0.102863	0.166548	0.335788	0.449638	0.122711	0.206397	0.0266889	-0.080004	0.125172	0.44803	0.26649	0.260082	0.30579	0.258882	0.298636	0.276318	0.183537	0.00358967	0.348714	0.117093	0.257329	0.204706	0.00504599	0.25238	0.424698	0.304148	0.4263	-0.054467
ASV60	0.347655	0.474578	0.488191	0.0597895	0.759441	0.536691	0.57274	0.472659	0.188959	0.141479	0.35699	-0.0136728	0.384186	0.468404	0.0318267	0.00934074	0.360839	0.0560857	0.197558	0.182117	0.203455	0.325096	0.070304	-0.034104	-0.0240527	0.0447574	0.501483	0.10419	0.31741	0.125977	-0.150908	0.145666	0.280386	-0.114732	0.250301	-0.139755	0.0588547	0.134707	0.414609	0.012894	-0.0699783	0.0865683	0.274538	0.123808	-0.0829571	-0.151036	0.0359527	0.0522552	-0.0751029
ASV81	0.197916	0.178607	0.480714	0.128889	0.403289	0.590535	0.465638	0.34888	0.488907	0.389363	0.231128	-0.0369137	0.517555	0.0425341	0.190842	0.188692	0.307889	0.217407	0.50526	0.136073	0.342084	0.109903	0.26418	0.0608452	-0.00254183	0.169118	0.527016	0.0144484	0.44352	0.0653592	0.15145	0.111457	0.146754	0.0756394	0.0682281	0.0623115	-0.013769	0.0748883	0.142305	-0.0332748	-0.0596674	0.00427671	0.456244	0.205662	0.0949247	-0.100945	0.163667	0.106512	0.138494
ASV215	0.36533	0.337192	0.245896	0.550156	0.167483	0.235596	0.103062	0.094461	0.533608	0.620358	0.106473	0.411931	0.234858	0.14338	0.529974	0.370963	0.179843	0.613974	0.344478	0.0385083	0.451204	0.451517	0.271566	0.429328	0.415117	0.270486	-0.0182147	0.518304	0.212574	0.186575	0.537825	0.100913	0.217044	0.531192	-0.231003	0.491393	0.205146	0.116946	-0.235997	0.086202	0.368988	0.00658433	-0.00417488	0.016621	0.423468	0.410857	0.319331	-0.179275	0.267605
ASV71	0.185316	0.161434	0.455435	0.0461734	0.369951	0.603124	0.469769	0.388254	0.404598	0.287113	0.290473	-0.0891701	0.508112	0.0509807	0.118649	0.161388	0.306863	0.175674	0.543071	0.176076	0.275126	0.0952396	0.297388	-0.00924743	-0.095	0.0765912	0.480896	0.0241254	0.419225	0.13058	0.095926	0.1024	0.209948	0.0725946	0.0882635	-0.0371517	0.0365576	0.0840036	0.16118	-0.0824097	-0.0662699	-0.0362157	0.478849	0.139431	0.0249176	-0.194092	0.153059	0.102405	0.0502743
ASV58	0.499922	0.533596	0.54	0.170017	0.684564	0.434612	0.444787	0.421122	0.149874	0.0927801	0.351946	0.190305	0.0282576	0.59168	0.0544385	-0.0429574	0.459991	0.000870674	0.185857	0.116635	0.106405	0.472294	0.215977	-0.0650764	0.0973491	0.074384	0.322104	0.231552	-0.0524854	0.177704	-0.0199278	0.0355114	0.142763	-0.0644434	0.193908	-0.0542262	0.137102	0.0480638	0.389882	-0.0307624	0.0213382	-0.142122	0.289476	-0.0418955	0.0984036	-0.0255692	-0.141633	0.259287	-0.127876
ASV74	0.380859	0.358207	0.333751	0.0188881	0.619988	0.331982	0.811898	0.725972	0.348213	0.0704839	0.168473	-0.0162808	0.667206	0.209573	-0.0255382	0.00442972	0.141485	0.0467355	0.150944	0.0393125	0.0999586	0.125285	0.186608	0.102348	-0.19553	-0.139784	0.505016	-0.0149151	0.576926	0.0936987	-0.130759	0.025203	0.203581	-0.129139	0.367414	-0.278657	0.0293236	0.0821027	0.389269	-0.105277	-0.276023	0.0183098	0.101736	0.150147	-0.216068	-0.392374	-0.080964	-0.00239734	-0.238827
ASV301	0.449454	0.209564	0.181051	0.20756	0.447798	0.323041	0.599873	0.591177	0.417659	0.156374	-0.0563402	0.258149	0.440445	0.311894	0.163718	0.0502815	0.273098	0.0643047	0.0529943	-0.14786	0.0620202	0.382534	0.158526	0.270388	0.113788	0.0220834	0.175069	0.167145	0.388783	0.212447	0.00183158	-0.247294	0.113471	-0.0720109	0.0328703	-0.0883176	-0.0676723	0.0245422	0.207569	-0.226578	0.0199336	-0.0449619	-0.102785	-0.11924	0.152214	-0.198714	-0.103148	-0.249474	-0.297097
ASV87	0.261094	0.206841	0.35133	0.287711	0.386913	0.270483	0.229143	0.0958515	0.316407	0.205445	0.141812	0.292838	0.110438	0.0327072	0.094206	-0.151411	0.440332	-0.00404954	0.314975	-0.185098	0.316771	0.488947	0.0647833	0.525999	0.574651	-0.0739926	0.259907	0.0557481	0.124307	-0.210786	0.674918	-0.119671	0.0223581	0.259546	0.16167	0.442284	0.0277625	-0.0489878	-0.337588	0.373691	0.0323483	0.306977	0.0249409	0.19852	0.611913	0.508397	0.280627	0.14546	0.0547044
ASV264	0.477991	0.533351	0.563512	0.217368	0.548085	0.268078	0.596792	0.594518	0.226988	0.150636	0.179091	0.216625	0.239205	0.436861	0.13511	0.0185612	0.275328	-0.0169808	0.0644612	0.100323	0.0691561	0.121207	0.182753	-0.0343173	0.0498973	0.383487	0.350086	-0.0323369	0.102952	0.0525426	-0.150107	0.0419427	0.0710191	-0.257819	0.334203	-0.075586	0.0867512	0.140309	0.471507	-0.04793	-0.0653869	-0.0567259	0.419725	0.136246	-0.076925	-0.185568	-0.22679	0.425712	-0.0297718
ASV173	0.133425	0.131052	0.0803927	0.253613	-0.0955934	0.465394	0.215857	0.375771	0.0876039	0.0462484	0.464143	0.167048	0.342395	0.0688305	0.0656145	0.599286	0.304813	0.392335	0.412691	0.546803	0.248021	-0.0215519	0.351032	0.158688	0.116917	0.183847	0.15147	0.261465	0.194075	0.525828	0.0556405	0.493943	0.282775	0.246282	0.244796	0.192028	0.303153	0.0769121	0.264672	0.172641	0.162735	0.251785	0.282071	0.272886	-0.00297456	-0.0691395	0.194078	0.265323	0.218925
ASV224	0.580366	0.526979	0.312271	0.474931	0.363591	0.0023737	0.272412	0.129489	0.637152	0.559659	0.192027	0.458577	0.302383	0.28316	0.611859	0.188286	-0.185278	0.0933951	-0.245194	0.30413	-0.050142	-0.0217521	0.0806084	0.395019	0.372888	0.228671	0.429648	-0.00151208	0.29305	0.0634799	0.275616	0.286325	0.120938	0.195859	0.21304	0.219759	0.00950968	0.235678	0.143859	0.272646	0.0403151	0.284681	-0.160515	0.125153	0.0724727	0.330022	0.185006	-0.00558008	0.0357623
ASV317	0.466355	0.169231	0.494478	-0.0425954	0.506462	0.456276	0.540435	0.478498	0.548102	0.182935	0.092766	-0.0751505	0.463278	0.288613	0.0956411	0.173736	0.216486	0.0663205	0.0886821	0.21731	0.088951	0.203078	0.345814	0.220023	-0.160085	-0.117364	0.595363	0.0645202	0.372506	0.129342	-0.069058	0.186464	0.229881	-0.103237	0.0559312	-0.137926	-0.250326	-0.145258	0.276783	-0.186415	-0.342252	-0.0767706	0.28794	-0.0175253	0.0699346	-0.336578	0.0987103	0.024262	-0.230257
ASV194	0.386004	0.399901	0.394124	0.239348	0.232661	0.182506	0.442124	0.465098	0.105376	-0.0243319	0.282515	0.280597	0.167685	0.281315	-0.00555025	0.132995	0.278003	-0.0493702	0.0694652	0.31096	0.0510791	-0.0306944	0.171305	0.139534	0.249388	0.277717	0.336201	-0.0796739	0.023557	0.106051	0.062738	0.255728	0.00372715	-0.130329	0.597431	0.134706	0.146564	0.0840246	0.33035	0.288295	-0.0649804	0.254336	0.322838	0.357799	0.0572477	0.0340402	-0.0933789	0.603486	0.0913362
ASV52	0.352155	0.384539	0.402182	-0.0485517	0.668736	0.514286	0.523045	0.450297	0.17813	-0.0182218	0.252218	-0.0278715	0.266212	0.546744	-0.0785519	-0.0533941	0.38051	-0.0512495	0.0807344	0.156237	0.104454	0.337724	0.157416	-0.140112	-0.0832609	-0.0951012	0.496276	0.116596	0.190911	0.198467	-0.251494	0.0585809	0.225546	-0.256536	0.239372	-0.212459	-0.0617373	-0.0282617	0.506168	-0.0793786	-0.230863	-0.0342153	0.307399	0.0141231	-0.0380351	-0.225768	-0.071874	0.183749	-0.250638
ASV236	0.258493	0.57247	0.417711	0.403658	0.262162	0.133081	0.0744706	-0.0141535	0.077773	0.325883	0.145823	0.308785	-0.0317714	0.466793	0.258428	0.132508	0.299272	0.285512	-0.00951821	0.234167	0.351727	0.340217	-0.170686	0.282056	0.658655	0.533068	0.136213	0.265297	-0.0983898	-0.0344351	0.309408	0.300271	0.171839	0.0852023	0.193403	0.582021	0.121751	0.131798	-0.148761	0.396987	0.294669	0.376915	0.232807	0.302962	0.45534	0.592247	0.333929	0.18878	0.424141
ASV191	0.373324	0.292713	0.0192631	0.433494	0.512976	0.109107	0.552907	0.447799	0.554248	0.573883	0.135142	0.276533	0.638491	0.0681931	0.473446	0.247199	-0.214531	0.280368	0.0998133	0.085265	0.177534	-0.135575	-0.0384796	0.211608	0.0919619	0.30973	0.34541	0.0198441	0.686333	0.086141	0.156486	0.0592336	-0.131147	0.207893	0.30321	0.0193432	0.238941	0.326048	0.409532	0.132689	0.0320645	0.110752	-0.394298	0.270741	-0.203816	0.125546	-0.0937417	-0.0749333	0.152033
ASV226	0.412239	0.482961	0.424425	0.300395	0.547771	0.273398	0.237358	0.0925433	0.383793	0.417579	0.0336961	0.247105	0.0720348	0.552797	0.358277	0.0119318	0.293493	0.194241	-0.116558	0.0422592	0.183606	0.528753	0.0878474	0.293597	0.387106	0.245851	0.298754	0.381173	0.049342	0.0348252	0.188084	0.0711069	0.264379	0.0503896	-0.118647	0.242785	-0.104008	-0.0301297	-0.0450213	0.00632887	0.0707399	0.0342058	0.0161933	-0.0875722	0.409523	0.288402	0.249108	-0.139866	0.0237819
ASV1	0.349957	0.279718	0.41701	0.16014	0.53868	0.121206	0.517361	0.333547	0.284276	0.301249	0.447455	0.020999	0.32591	-0.032198	0.175005	-0.0343578	0.0189155	-0.100561	0.241526	0.307588	-0.0843949	-0.127395	-0.0101089	0.479661	0.224782	0.0659605	0.605123	-0.128278	0.31399	-0.200595	0.566562	0.313596	-0.037297	0.331791	0.507463	0.0996904	0.272169	0.107481	-0.112887	0.308122	-0.11993	0.213275	-0.222318	0.280478	0.121007	0.256334	0.236774	0.133903	0.152662
ASV29	0.293937	0.466612	0.0928669	0.742229	0.118844	0.134121	-0.212437	-0.15705	0.182291	0.565633	0.148666	0.660094	-0.0864581	0.384314	0.559403	0.366764	0.246322	0.615765	0.147291	0.0457693	0.537678	0.55597	0.0295477	0.279646	0.660494	0.575068	-0.377818	0.604033	-0.0548316	0.237236	0.384349	0.0898945	0.199	0.463758	-0.162006	0.622064	0.331158	0.361209	-0.115788	0.390228	0.733754	0.286053	-0.120385	0.0997286	0.378674	0.713207	0.233222	-0.135206	0.45816
ASV16	0.254852	0.358461	0.313073	0.340897	0.251971	0.328307	0.0782982	0.0654	0.104261	0.337242	0.724131	0.208772	0.11025	0.116081	0.285225	0.324194	0.0993231	0.17688	0.437399	0.579862	0.147594	-0.117217	0.126034	-0.0140535	0.16639	0.272468	0.269541	0.0582531	0.0872356	0.22764	0.277702	0.492694	0.0866796	0.416392	0.383196	0.166521	0.473712	0.398503	0.252734	0.45239	0.31027	0.261614	0.143015	0.314105	-0.12901	0.311005	0.143505	0.307939	0.373672
ASV115	0.33132	0.453418	0.284933	0.464246	0.0764675	-0.154936	0.0281087	-0.0204516	0.164582	0.325827	0.43578	0.434631	0.0976097	-0.0692869	0.326084	0.0907887	-0.0693187	0.157206	0.196471	0.274997	0.152352	-0.0043805	0.0744879	0.504528	0.487654	0.148419	0.0335171	0.0320581	0.0845471	-0.123594	0.696327	0.333156	0.176474	0.554914	0.451878	0.443116	0.439128	0.37622	-0.342239	0.694537	0.284508	0.527733	-0.112887	0.361066	0.158617	0.622605	0.380645	0.22168	0.322683
ASV105	0.535219	0.424235	0.514939	0.282076	0.679164	0.317918	0.480369	0.27051	0.696465	0.5197	-0.0656199	0.245982	0.269515	0.419229	0.364494	-0.0571842	0.200883	0.131317	0.0100218	-0.182408	0.177652	0.421289	0.380886	0.019634	-0.00907086	0.116397	0.441915	0.222837	0.265922	0.00868203	0.0481319	-0.183951	0.047726	-0.0606064	-0.0791226	-0.0897207	-0.214851	0.0412021	0.243638	-0.188946	-0.0967416	-0.287886	0.0858444	-0.103283	0.12041	-0.0609608	-0.151906	-0.10776	-0.121104
ASV185	0.545042	0.328234	0.367056	0.496051	0.308564	0.22229	0.232558	0.335253	0.224244	0.322324	0.271022	0.452768	-0.073465	0.419671	0.363067	0.405279	0.246045	0.116973	0.0667887	0.335372	0.0302601	0.0720107	0.0808382	0.126682	0.32651	0.640587	0.132276	0.108179	-0.137683	0.254587	0.0659983	0.245144	-0.249227	0.0507437	0.195004	0.217742	0.204965	0.174586	0.467508	0.0982956	0.335398	-0.0256071	0.0817732	0.124803	0.117053	0.160268	-0.282175	0.318588	0.265401
ASV77	0.325471	0.262459	0.0789796	0.287077	0.382597	0.102447	0.385066	0.373559	0.344654	0.386449	0.198211	0.17299	0.476254	0.0778064	0.332117	0.197751	-0.0447335	0.414291	0.130215	0.0930208	0.154184	0.196951	0.402863	0.452737	-0.067957	0.0318961	0.0776792	0.473876	0.468395	0.153915	0.241765	0.150971	0.43744	0.444874	0.0349859	-0.0785333	0.289359	0.161733	-0.0656995	0.0214996	0.0299782	0.0376854	-0.444563	-0.0514307	-0.0943473	-0.0308025	0.270554	-0.313497	-0.00799363
ASV319	0.276849	0.182423	0.294841	0.23789	-0.0149386	0.189188	-0.12044	-0.0439837	0.0321083	0.101704	0.263718	0.41366	-0.13865	0.227503	0.263346	-0.107758	0.305212	-0.169039	0.139574	0.12429	-0.0439224	0.223406	0.260017	0.206046	0.37708	0.251019	-0.217237	0.0738679	-0.181963	0.0964804	0.299741	-0.124564	0.384322	0.155638	0.0856341	0.135511	0.145391	0.297863	-0.247805	0.29198	0.352513	0.336299	0.185523	-0.148846	0.283586	0.288526	0.289379	0.16279	-0.0902824
ASV157	0.523992	0.164069	0.286341	0.238757	0.12875	-0.0880232	0.613662	0.718143	0.420839	0.171994	0.0466896	0.261943	0.429294	-0.0872291	0.251665	0.191816	-0.133427	-0.038774	0.0732068	0.10441	-0.209621	-0.288517	0.256497	0.374507	-0.0292582	0.245571	0.189236	-0.221853	0.303572	0.0298644	0.145435	0.0292514	-0.11334	0.0313502	0.329049	-0.0893436	0.160768	0.114249	0.201115	-0.128797	-0.0990097	-0.091905	0.0119142	0.074151	-0.120193	-0.292434	-0.217472	0.243074	-0.11349
ASV200	0.49559	0.372076	0.354003	-0.0603354	0.403911	0.163383	0.688656	0.692121	0.214146	-0.0805961	0.115393	0.0520172	0.372441	0.394107	-0.00309413	-0.0864803	0.0861404	-0.156308	-0.0919197	0.124508	-0.290958	0.0696854	0.329963	-0.00880696	-0.274999	-0.0850208	0.284503	0.0414146	0.227089	0.229774	-0.276538	-0.0474805	0.293283	-0.24547	0.277957	-0.467016	0.000307979	0.0675212	0.338814	-0.33099	-0.201316	-0.19124	0.110035	-0.19823	-0.237332	-0.557861	-0.182929	-0.0327704	-0.463333
ASV250	0.406798	0.0857099	-0.0148327	0.382294	-0.0616442	-0.0117129	0.0639984	0.181722	0.0677734	0.199484	0.4054	0.391968	0.110328	0.093223	0.256041	0.381925	-0.0567304	0.162782	0.2299	0.493096	-0.0188993	-0.125869	0.0681814	0.326105	0.259465	0.27319	-0.182614	0.175743	0.114953	0.312754	0.407384	0.279687	-0.047368	0.478628	0.468991	0.17323	0.482281	0.41522	0.0196053	0.450727	0.465289	0.332525	-0.400623	0.179489	0.0267146	0.340927	0.0622455	0.0125631	0.23769
ASV75	0.160714	0.217613	0.122155	0.144506	0.216456	-0.0831316	0.626561	0.543042	0.222607	0.17449	0.301026	-0.0400406	0.741338	-0.356152	0.024556	0.216808	-0.286888	0.183845	0.285846	0.266619	0.130775	-0.449228	-0.0615679	0.349263	-0.0704848	0.0129371	0.414112	-0.267804	0.689235	-0.131717	0.275001	0.384247	-0.0485828	0.259304	0.69375	0.0198488	0.361926	0.280221	0.0876577	0.35051	-0.147358	0.355419	-0.152762	0.607094	-0.342558	-0.0501295	0.0874471	0.123062	0.264471
ASV267	0.142051	0.392957	0.395425	0.103482	0.455139	0.101581	0.10778	0.00493615	0.122923	0.402116	0.315018	0.0787786	0.244825	0.0394865	0.37272	-0.355953	-0.106762	-0.100865	0.296881	-0.0707453	0.119319	-0.00179183	-0.0626617	-0.112706	-0.00685182	0.21989	0.00772004	-0.205475	0.291702	-0.279555	0.169534	-0.21471	0.371619	0.156418	0.117995	-0.123316	0.292926	0.601844	-0.0902031	0.240745	0.193022	0.217465	0.221688	0.00205466	-0.241312	0.198109	0.258576	0.0470936	-0.00245663
ASV271	0.525263	0.285874	0.0353309	0.398246	0.046517	-0.052224	0.050643	0.152678	0.381406	0.339358	0.283412	0.487186	0.030533	0.177481	0.488395	0.186233	-0.169386	0.163564	0.100859	0.206488	-0.147199	0.0504958	0.40456	0.131164	0.0875931	0.028138	-0.136178	0.290952	0.0238538	0.356739	0.313534	0.00868205	0.119399	0.448794	0.0355392	0.00644366	0.366545	0.245937	0.116549	0.0300612	0.232428	-0.166662	-0.251145	-0.253397	-0.0290904	0.174221	-0.0374585	0.045751	-0.157431
ASV149	0.202027	0.234996	0.0682038	0.548125	0.263007	0.174009	-0.0335019	-0.0526534	0.399779	0.460524	0.136615	0.434556	0.00466102	0.0746509	0.46123	0.328941	0.0979003	0.20769	0.0204522	0.0547852	0.297001	0.10247	-0.188169	0.258031	0.596178	0.360133	0.285251	-0.0584069	0.0547389	0.0114263	0.277241	0.19173	-0.304603	0.171991	-0.0597038	0.57448	0.0459969	-0.00377237	0.314588	0.295454	0.128754	0.2072	0.0223163	0.293383	0.281737	0.554629	-0.00787594	0.33067	0.325343
ASV120	0.221419	0.173439	0.178009	0.0573972	0.290978	-0.0231295	0.506634	0.425466	0.249992	0.265498	-0.00552238	-0.00854084	0.496434	-0.0510437	0.136051	-0.141139	-0.140296	0.101459	0.306378	-0.127192	0.0950119	-0.0552798	0.0072076	0.0836707	-0.113677	0.111362	0.0453185	-0.018755	0.486765	-0.130687	0.233986	-0.241373	0.0339321	0.12742	0.271474	-0.140122	0.246422	0.297032	-0.100188	-0.0439035	0.0214144	-0.0736103	-0.0981144	0.0701152	-0.105067	-0.0558191	0.000410665	-0.116722	-0.0148036
ASV63	0.233601	0.221499	0.143048	0.0705531	0.20451	-0.17178	0.613523	0.513094	0.240208	0.107048	0.182588	-0.0242901	0.689438	-0.262957	-0.0142841	0.0834804	-0.324937	0.0715607	0.142091	0.202578	0.0487389	-0.410041	-0.0234775	0.310777	-0.120906	-0.0686436	0.365202	-0.283805	0.641873	-0.166934	0.217011	0.265672	-0.0211232	0.145692	0.718835	-0.0721317	0.248868	0.274135	0.0591706	0.328936	-0.214772	0.33415	-0.163158	0.514614	-0.333021	-0.0905404	0.0464385	0.105404	0.115783
ASV135	0.0956493	0.126322	-0.0240711	0.168596	0.142196	0.069874	0.157201	-0.0456345	0.402886	0.440329	0.00842629	0.0465688	0.523017	0.0437009	0.313101	0.161279	-0.234328	0.233016	-0.0186272	0.2428	0.239459	-0.140173	-0.237098	0.230683	0.233213	0.15356	0.30023	-0.0143258	0.584581	-0.0168684	0.233142	0.191278	0.0891572	0.158006	0.256034	0.224545	-0.0318567	0.258831	-0.0666074	0.359039	0.0291082	0.465838	-0.212263	0.329726	0.0640853	0.364141	0.379622	-0.231366	0.228816
ASV310	0.153215	0.221108	-0.0810768	0.524768	-0.372979	-0.228502	-0.174448	-0.0438827	0.0465199	0.256663	0.160456	0.50349	0.0541316	-0.0797292	0.347573	0.371607	-0.0893632	0.400406	0.109693	0.274777	0.235328	-0.0608167	0.0158899	0.50052	0.581446	0.410865	-0.346286	0.216084	0.0108809	0.112648	0.546494	0.289125	0.140294	0.489121	0.245966	0.606053	0.42636	0.284204	-0.336465	0.549351	0.440358	0.501684	-0.137751	0.305668	0.259617	0.607054	0.360582	0.188113	0.421349
ASV374	0.0753582	0.0163151	-0.0940514	0.532099	-0.296453	0.331649	-0.145606	-0.0339788	0.0107365	0.0780302	0.220395	0.485252	-0.121134	0.137969	0.056632	0.631791	0.4878	0.423609	0.246181	0.320605	0.383655	0.226675	0.200569	0.187877	0.538844	0.368073	-0.112111	0.39965	-0.17454	0.4865	0.235653	0.348553	-0.15889	0.256644	0.156063	0.560048	0.159696	0.0131244	0.126077	0.400506	0.495518	0.323641	0.0147562	0.369377	0.390765	0.385119	-0.0237449	0.17748	0.502215
ASV107	0.395682	0.231601	0.372134	0.034663	0.267987	0.534757	0.247002	0.279919	0.310924	-0.0125056	-0.115451	0.144156	-0.109904	0.692529	-0.00785505	0.116072	0.551011	0.0746495	-0.0098762	-0.0187394	0.0779883	0.569872	0.422567	-0.346106	-0.0562236	0.02473	0.204052	0.366567	-0.233346	0.45433	-0.386405	-0.163901	0.0493823	-0.39939	-0.274053	-0.107082	-0.347915	-0.285006	0.494133	-0.514398	-0.05561	-0.520949	0.557907	-0.334213	0.259416	-0.351407	-0.346721	0.110382	-0.314267
ASV348	-0.105002	-0.123036	0.183633	-0.117184	0.0990495	0.467083	0.259749	0.221856	0.205721	0.135662	0.175682	-0.341659	0.442728	-0.157862	-0.020631	0.335732	0.16755	0.217228	0.414692	0.307102	0.245159	-0.0987501	-0.0972348	0.162427	0.0139498	0.0326544	0.482795	-0.0853357	0.372931	0.0648264	0.0962732	0.352337	0.05514	0.0756949	-0.0247893	0.181754	-0.0489553	-0.158529	0.0161092	-0.0795273	-0.139461	0.088056	0.368071	0.247981	0.142049	-0.101251	0.322671	0.0138371	0.208604
ASV14	0.313257	0.438945	0.178874	0.447247	0.129928	-0.022565	0.0600361	0.074689	0.0136635	0.245596	0.113729	0.381658	-0.0919638	0.476592	0.254012	0.327624	0.114911	0.262818	-0.193559	0.363883	0.168513	0.0758763	-0.160534	0.175493	0.501521	0.639083	0.0350934	0.237409	-0.144802	0.143292	0.0820499	0.37718	-0.0784683	0.0132282	0.308553	0.42446	0.174488	0.159799	0.195294	0.348717	0.305302	0.280984	-0.0243228	0.307532	0.201	0.437097	0.00594146	0.243941	0.431112
ASV195	0.276907	0.574859	-0.0136766	0.400317	0.257338	0.0783021	0.142322	-0.00468413	0.277921	0.354914	-0.0994078	0.412202	0.00753581	0.65854	0.365256	0.0238526	0.0613694	0.259397	-0.277393	-0.017228	0.113195	0.348589	-0.11239	-0.216114	0.400916	0.300137	0.0734184	0.404468	0.00624558	0.310741	-0.0631577	-0.118289	0.00935513	-0.102871	-0.0236436	0.203646	-0.00308421	0.111319	0.275544	-0.0594753	0.234806	-0.0966512	-0.0947252	-0.0725532	0.195844	0.345712	-0.117309	-0.14285	0.0205144
ASV47	0.21538	0.383154	0.108198	0.457702	0.389516	0.200281	-0.0837983	-0.0341748	0.119867	0.318981	0.0757537	0.440529	-0.21442	0.42057	0.352067	0.056978	0.312318	0.259066	0.00819373	-0.174097	0.327538	0.536822	0.04731	0.0391368	0.41516	0.343772	-0.116827	0.381444	-0.180273	0.102318	0.0852756	-0.116651	0.0679155	0.103939	-0.250378	0.317578	0.14613	0.0433546	0.216015	0.0799239	0.254582	-0.0448586	0.0216454	-0.0846151	0.256617	0.40909	-0.0369749	0.17971	0.107276
ASV272	0.425188	0.187354	0.33032	0.241594	-0.125383	0.075061	0.0104944	0.101482	0.0954255	-0.0899423	0.0894239	0.408286	-0.195458	0.360425	0.00051615	0.208403	0.348253	-0.00840873	-0.140601	0.316938	0.00224676	0.185086	0.481851	0.267008	0.270613	0.193604	0.00546288	0.213674	-0.320545	0.213239	0.10948	0.24989	0.137497	-0.0490959	0.315125	0.198373	-0.0802816	-0.0461892	0.0223454	0.301245	0.0592671	0.23574	0.211284	0.0992622	0.304343	0.0959855	0.0166204	0.410798	0.0316581
ASV11	0.224106	-0.204597	0.16022	-0.061695	-0.222375	0.215602	-0.11513	-0.0199449	0.125275	-0.0210062	0.204802	0.0813572	0.0580534	0.0339425	0.0757281	0.0999097	0.160573	-0.0824728	0.184576	0.352875	-0.107888	0.0595131	0.454553	0.331457	0.0138851	-0.104261	-0.110377	0.15226	0.0130548	0.21599	0.276139	0.0929391	0.444525	0.25536	0.0637098	-0.0413893	-0.00773706	0.0923852	-0.35128	0.171847	0.0995106	0.26497	0.0396624	-0.19554	0.224753	-0.00100334	0.433678	-0.0599932	-0.184001
ASV307	0.0532302	0.059035	0.0812049	-0.12693	0.259541	0.184623	0.49944	0.587196	-0.164588	-0.225584	0.246474	-0.16623	0.369534	-0.0674292	-0.337302	-0.0286402	0.181883	0.122112	0.479292	-0.0226582	0.174151	0.0722169	0.249493	-0.040062	-0.359867	-0.198187	0.00312139	0.133617	0.296059	0.0831906	-0.0236644	-0.0419368	0.153346	0.0819952	0.375657	-0.298031	0.372444	0.084157	0.152607	-0.0344463	-0.121118	-0.0953803	0.0448793	0.133768	-0.273217	-0.365351	-0.117804	0.153907	-0.0846969
ASV27	0.182122	0.111908	0.0162732	0.0139985	0.123807	0.555436	0.134393	0.123764	0.271456	-0.17425	0.0471914	0.124397	-0.053812	0.479458	-0.158097	0.196805	0.507168	0.111948	-0.0298226	0.0848744	0.0937886	0.50383	0.474986	-0.254309	-0.00767895	-0.407388	0.361056	0.409659	-0.135753	0.583357	-0.282126	0.041331	0.0829919	-0.213898	-0.16571	-0.0367869	-0.321789	-0.448223	0.504479	-0.28446	-0.236845	-0.296692	0.291515	-0.182915	0.234948	-0.230519	-0.200576	0.119062	-0.343094
ASV222	0.129596	-0.264242	0.116608	-0.202005	0.11858	0.55156	0.0393858	0.162432	0.0360077	-0.205399	0.228494	-0.0843978	0.095162	0.10409	-0.223908	0.0491782	0.448577	-0.0104069	0.433202	0.0488377	0.137315	0.410416	0.552104	-0.0463698	-0.343814	-0.425529	-0.0775808	0.276121	0.0830949	0.332125	-0.077737	-0.132658	0.362109	0.102585	-0.100837	-0.323275	-0.0447725	-0.0266746	0.0745745	-0.0895706	-0.00385505	-0.0627409	0.157924	-0.261143	0.0174228	-0.356049	0.0669812	-0.108086	-0.350112
ASV274	0.0743245	-0.0106444	0.0846486	0.0974556	0.35764	0.151875	0.224505	0.212015	-0.136942	0.0366302	0.602615	-0.0791807	0.0802716	-0.23476	-0.119455	0.0989258	0.158706	0.0999361	0.546249	0.242787	0.0867904	0.0383936	0.0822219	0.393133	0.0466525	-0.17281	0.197213	0.169185	0.124064	-0.0469158	0.577325	0.339432	-0.0729708	0.617721	0.369184	0.0700562	0.553129	0.0419625	-0.154006	0.347776	0.0652171	0.104453	-0.446087	0.241727	0.0346055	0.2362	0.155188	0.0589269	0.262447
ASV12	0.236278	0.366625	0.079042	0.441302	0.0539454	-0.0889361	-0.0207005	0.00544779	-0.0512736	0.178533	0.103602	0.403559	-0.177403	0.381601	0.212815	0.259695	0.105175	0.193259	-0.194494	0.294436	0.134621	0.0497485	-0.192912	0.198094	0.56298	0.5793	-0.0195627	0.188501	-0.210057	0.0946985	0.159967	0.315388	-0.14478	0.0422783	0.314375	0.4666	0.200998	0.115439	0.134345	0.399435	0.283641	0.302726	-0.0893777	0.307749	0.247065	0.519104	-0.00106468	0.315049	0.414415
ASV164	0.432941	0.338463	0.47731	0.0294509	0.234739	0.315994	0.125671	0.207458	0.154579	-0.0646329	0.274025	0.21695	-0.196716	0.450878	0.119555	-0.0371631	0.277692	-0.274136	-0.0859975	0.162614	-0.309866	0.185967	0.533808	-0.306399	-0.206439	-0.034109	0.174677	0.00870402	-0.320726	0.315834	-0.375566	-0.00485945	0.270747	-0.247137	-0.100644	-0.359263	-0.118844	0.0264176	0.464409	-0.29678	-0.0275559	-0.301582	0.513002	-0.377446	-0.173545	-0.434515	-0.263847	0.245615	-0.424597
ASV98	0.123908	0.277347	0.145827	-0.167954	0.349139	0.109449	0.242515	0.159276	0.160436	0.00143315	-0.152365	-0.0700082	0.227831	0.261428	0.0412201	-0.395879	0.0717789	-0.0349647	-0.0919439	-0.347441	-0.0104963	0.485662	0.0621832	0.0233101	-0.0933275	-0.375324	0.00726156	0.180011	0.207452	-0.0321712	-0.100204	-0.385119	0.531798	-0.11021	-0.30591	-0.227722	-0.160868	-0.0398145	-0.195761	-0.355412	-0.141285	-0.1447	0.078998	-0.418647	0.0668992	-0.201759	0.226061	-0.426033	-0.53158
ASV178	-0.00686765	0.0617552	0.00974855	0.141141	-0.197018	0.104042	0.126385	0.164702	-0.102348	-0.0935447	0.267609	0.0702563	0.112574	-0.0469483	-0.174253	0.340429	0.105119	0.138674	0.301725	0.410912	0.206406	-0.292844	-0.115597	-0.0818238	0.210518	0.215051	0.167155	-0.125694	0.0330799	0.168008	0.130216	0.370844	-0.309359	0.0286649	0.596553	0.305718	0.256861	0.0904817	0.255274	0.404856	0.0869088	0.277	0.260698	0.576272	0.0190883	0.19986	-0.106133	0.541656	0.416739
ASV188	0.169997	0.205503	0.0526401	0.200819	0.164396	0.158951	-0.0235538	0.0559877	0.14101	0.401977	0.498117	0.0384081	0.244809	0.0747376	0.413234	0.425471	-0.240253	0.381428	0.196028	0.532162	0.0761806	-0.20001	0.245387	-0.0232389	-0.237483	0.214323	0.0502495	0.262409	0.250214	0.312327	-0.0393221	0.480363	0.362853	0.429605	0.00623379	-0.118393	0.404613	0.36409	0.276929	0.116538	0.188816	0.0493725	-0.102995	0.00538686	-0.437045	-0.0162383	0.221746	-0.0537859	0.200365
ASV284	0.0437041	-0.0905617	-0.289019	0.317508	-0.124637	-0.126617	0.0123497	0.0457404	0.310268	0.207009	-0.15001	0.258113	0.34383	-0.241365	0.233962	0.344671	-0.156883	0.291169	-0.1133	0.00635454	0.257312	-0.0329407	-0.196444	0.660011	0.44883	0.0404588	0.0283413	-0.0132198	0.386106	-0.0328801	0.343267	0.174259	-0.061435	0.252904	0.0394755	0.491962	-0.021895	-0.0638401	-0.135853	0.330299	-0.0129371	0.481488	-0.363008	0.313013	0.25965	0.378143	0.290591	-0.0709494	0.175391
ASV166	-0.0227343	-0.24597	0.0243951	-0.185666	-0.0983574	0.0984302	-0.0211796	0.053238	-0.187364	-0.138517	0.231626	-0.141735	0.143617	-0.134015	-0.113918	-0.042239	0.0345559	-0.195429	0.302964	0.278751	-0.0249873	-0.175971	-0.19517	0.228871	0.101347	-0.00178897	-0.0895158	-0.209037	0.150786	-0.0616849	0.273036	0.0498165	0.123091	0.148445	0.334684	0.0425148	0.188569	0.201017	-0.267878	0.333066	0.0955433	0.434883	0.00989991	0.121241	0.107068	0.162274	0.350381	0.0886591	0.0148379
ASV261	0.147357	0.0609129	-0.0386827	0.161833	-0.181504	-0.263775	0.155653	0.296589	-0.0256119	0.140115	0.295845	0.0482568	0.203281	-0.196091	0.212721	0.31928	-0.329912	0.169989	0.146305	0.515255	-0.154499	-0.520477	-0.0510132	0.423674	0.150734	0.34408	0.000485734	-0.0161936	0.127298	0.0436524	0.403813	0.451673	-0.00264238	0.399403	0.407452	0.205961	0.531762	0.132939	-0.12472	0.221692	0.0400621	0.161905	-0.220181	0.216575	-0.0514174	0.201859	0.243056	0.320455	0.282648
ASV140	0.167388	0.281673	0.469152	-0.0146881	0.575145	-0.0211315	0.421353	0.223403	0.200787	0.229321	0.142824	-0.119647	0.23619	-0.0396423	0.132118	-0.277507	-0.103404	-0.291714	-0.0527027	0.0214418	-0.0983479	-0.245282	-0.171554	0.18067	0.0377182	0.188166	0.592341	-0.44726	0.231595	-0.491936	0.134234	0.108581	-0.0687227	-0.125717	0.332096	-0.0566027	-0.0116443	0.0777885	0.0642696	0.145557	-0.341984	0.132576	0.1063	0.249863	-0.103125	0.0459652	0.0695572	0.305813	0.0645634
ASV76	-0.0765717	-0.0542709	-0.088112	0.0390321	0.0745432	0.136371	-0.00152881	-0.0303899	-0.139798	-0.0870611	0.385773	0.0305967	0.112772	-0.196455	-0.0914961	0.00120145	0.0423198	-0.187715	0.262942	0.170928	0.0454331	-0.137476	-0.357027	0.0928898	0.243664	-0.142522	0.124563	-0.331307	0.177571	-0.0362786	0.233333	0.118203	-0.145265	0.178603	0.378429	0.142195	0.216996	0.227199	0.0460375	0.469996	0.152171	0.49323	-0.10411	0.336813	-0.0255098	0.297779	0.101137	0.0821146	0.116315
ASV245	0.119053	0.304058	0.372061	0.240965	0.373618	0.159391	-0.136859	-0.199124	0.0179057	0.278724	0.119016	0.127909	-0.232671	0.289197	0.192894	0.0412312	0.287057	0.166974	-0.00778312	0.0294225	0.307729	0.398986	-0.0961684	0.193702	0.365607	0.319062	0.100087	0.200574	-0.209361	-0.176543	0.16969	0.203209	0.098281	0.0969639	-0.15177	0.369198	-0.00684981	0.00329226	-0.0969357	0.233796	0.178005	0.153134	0.145506	0.10334	0.309945	0.413343	0.220392	0.0804884	0.317268
ASV159	0.0830066	0.247178	0.469665	-0.11678	0.337735	-0.207016	0.412145	0.229541	0.0273261	0.107054	0.0967946	-0.212377	0.262645	-0.249707	-0.0448076	-0.408131	-0.159997	-0.244444	0.226422	-0.0986917	-0.0338434	-0.223266	-0.32005	0.213175	0.0598491	0.0472452	0.30213	-0.473281	0.239454	-0.617616	0.407081	-0.0392131	-0.0812751	0.0361385	0.427403	0.0373305	0.172973	0.189502	-0.374243	0.1893	-0.154054	0.138191	0.161338	0.292361	0.000745531	0.127729	0.159647	0.168481	0.117776
ASV10	0.0237135	-0.0318221	0.488553	-0.377021	0.247647	0.256433	0.201949	0.192966	-0.00280894	-0.107193	0.260601	-0.399079	0.153445	-0.126732	-0.184933	-0.242943	0.192823	-0.160205	0.374134	0.102238	-0.0137357	0.0482713	0.375651	0.148066	-0.32309	-0.270967	0.280681	-0.0591302	0.0690401	-0.229904	0.158137	0.0888535	0.463842	0.0778257	0.0361553	-0.234053	0.0260296	-0.122979	-0.297573	-0.0745354	-0.37599	-0.0650578	0.428043	-0.109903	0.0119587	-0.283996	0.392685	0.2333	-0.1994
ASV125	-0.05228	-0.00667406	-0.220883	-0.0467757	0.117052	0.000831015	0.135958	0.0504627	-0.0603293	0.05831	0.245044	-0.135549	0.216142	-0.0206192	0.0555423	-0.0214676	-0.12731	0.0282882	0.0387115	0.282523	-0.14795	-0.092287	-0.222527	0.360606	0.197977	-0.121467	0.166952	0.162703	0.256054	0.0572745	0.364473	0.206713	0.177836	0.345831	0.193044	0.0661286	0.26888	-0.0102006	-0.284119	0.144423	-0.0330984	0.230067	-0.548826	0.00132394	0.133746	0.281709	0.440694	-0.266379	0.0064064
ASV206	0.264075	0.167647	0.351849	-0.0387336	0.137832	0.0742223	0.0750601	-0.0713511	0.489656	0.218677	-0.290219	0.0441421	0.0415248	0.248641	0.176721	-0.168903	0.0052982	-0.0779725	-0.147071	-0.147753	0.0348168	0.182592	0.112982	-0.11841	0.0224847	-0.0581562	0.259081	-0.0832955	0.0207357	-0.103335	-0.0198131	-0.217783	0.00630768	-0.258404	-0.174947	0.0323283	-0.426656	-0.106919	0.00363545	-0.188752	-0.210753	-0.202499	0.410993	-0.151506	0.232233	-0.00650156	-0.0101032	0.0523223	-0.22045
ASV141	0.169503	0.279775	0.112282	0.406133	0.0723681	-0.351227	0.0198354	0.0232649	-0.0570862	0.213765	-0.0233858	0.358162	-0.0777105	-0.0584418	0.198224	-0.0346459	-0.0212398	0.170685	-0.0169204	-0.185901	0.148188	0.17983	-0.148845	0.498776	0.441841	0.323845	-0.303287	0.123819	-0.0577149	-0.285653	0.473917	-0.0125402	-0.0321519	0.31703	0.125584	0.377363	0.296468	0.218815	-0.433724	0.333291	0.362687	0.248619	-0.334786	0.175496	0.225005	0.45418	0.111599	-0.0932333	0.31453
ASV276	0.324482	0.216011	0.0664643	0.172598	-0.241027	-0.177717	-0.0304839	0.0191352	-0.00589867	-0.184157	0.00702789	0.450376	-0.302477	0.315215	0.0268586	-0.129016	0.101217	-0.285744	-0.274816	0.12331	-0.314453	0.0191264	0.211408	0.0325433	0.334552	0.0713929	-0.126	0.0142266	-0.385692	0.176718	0.123905	-0.0973131	-0.0163823	-0.128005	0.334462	0.0884394	0.00585415	0.0206155	-0.00787201	0.176583	0.070687	0.103697	0.0399962	-0.0907088	0.239355	0.186236	-0.132041	0.36806	-0.209476
ASV97	0.0122475	-0.105253	-0.0905864	0.0634733	-0.220113	-0.0276098	-0.136339	-0.0498815	-0.15896	-0.0586681	0.608011	0.0249623	0.0666835	-0.313165	-0.0357285	0.27506	-0.13409	0.0446902	0.34273	0.592694	-0.0409301	-0.370179	0.139128	0.283687	0.0391666	-0.140135	0.0197903	-0.026908	0.0727866	0.127234	0.437293	0.536716	0.0994234	0.560023	0.506593	0.113265	0.483759	0.220289	-0.134339	0.598779	0.104467	0.450967	-0.234415	0.317413	-0.133045	0.269927	0.320624	0.257297	0.247922
ASV30	0.182278	0.323181	0.118601	0.317638	0.0895103	-0.13764	-0.0286325	-0.0179168	-0.0972373	0.114833	0.00622362	0.275434	-0.253614	0.360724	0.12464	0.150463	0.0957474	0.126042	-0.229051	0.187888	0.104335	0.0684505	-0.248675	0.139379	0.481412	0.515129	0.00129351	0.133077	-0.282238	-0.0240244	0.107386	0.248649	-0.205998	-0.0525364	0.229798	0.418395	0.118607	0.00787386	0.100912	0.281499	0.176006	0.166614	-0.0240914	0.249614	0.259222	0.448808	-0.051761	0.327338	0.366359
ASV113	0.261877	0.113657	0.367973	-0.136563	0.426268	-0.0404223	0.52282	0.268294	0.192312	-0.00605062	0.0283361	-0.142003	0.185512	0.0399037	-0.150401	-0.294275	-0.0193299	-0.395587	-0.0956009	0.0400453	-0.252665	-0.164805	-0.0772165	0.135994	-0.0463057	-0.109179	0.584205	-0.337856	0.179816	-0.316542	0.153306	0.0247198	-0.275639	-0.184387	0.512969	-0.190342	-0.153727	-0.0392751	0.00819002	0.0788585	-0.337235	0.0216167	-0.128186	0.199188	0.0187299	-0.0808333	-0.142175	0.0578487	-0.0768182
ASV128	0.417474	0.175247	0.171384	-0.047541	0.127803	-0.0632379	0.254141	0.193519	0.175391	-0.162568	0.123259	0.163821	-0.136379	0.306414	0.0177332	-0.185641	-0.0165682	-0.496764	-0.378724	0.247069	-0.605454	-0.124453	0.19209	0.073963	0.0702279	-0.192623	0.384196	-0.150989	-0.203268	0.131237	0.0106632	0.0497051	-0.0665689	-0.189298	0.309866	-0.214459	-0.136975	-0.167202	0.194257	-0.0814575	-0.295644	-0.0996315	-0.111099	-0.212561	0.0733573	-0.103322	-0.164631	0.223195	-0.436576
ASV43	0.0618962	0.135023	0.193843	-0.248533	0.268719	0.213379	0.268274	0.189781	0.201741	-0.105308	-0.280346	-0.161388	0.154788	0.228213	-0.0898344	-0.299552	0.199524	-0.0951366	-0.141498	-0.37342	-0.0424771	0.445015	0.125951	-0.0785708	-0.172587	-0.374707	0.170251	0.0774749	0.09337	-0.00426696	-0.285697	-0.349628	0.333744	-0.335114	-0.410625	-0.245615	-0.404687	-0.277599	-0.0349359	-0.550785	-0.284319	-0.314728	0.29651	-0.398622	0.110128	-0.423321	0.0313614	-0.324218	-0.529674
ASV93	-0.0473479	0.0491258	-0.0532623	0.185377	-0.170424	-0.126139	-0.149098	-0.126623	-0.156764	0.0830311	0.550695	0.0965445	0.0609623	-0.352021	0.0636095	0.19807	-0.210764	0.0860267	0.332262	0.433449	0.052354	-0.396897	-0.0146942	0.161817	0.1093	0.0320907	-0.0210842	-0.12269	0.0897953	-0.0171168	0.427641	0.446368	0.00404192	0.524883	0.491133	0.185063	0.522399	0.369971	-0.128319	0.642507	0.224063	0.457903	-0.17688	0.421324	-0.208714	0.375586	0.234118	0.247744	0.397285
ASV257	0.0567295	0.0796186	0.00609637	0.251271	-0.0609313	-0.214364	0.141671	0.218929	0.10584	0.0570363	-0.0432177	0.165857	-0.0879383	-0.259152	0.0829098	0.120828	-0.0156331	0.0787285	0.105723	-0.121093	0.00896539	-0.0968591	-0.182278	0.352569	0.423219	0.143561	0.120092	-0.150857	-0.14505	-0.176517	0.429477	0.0690114	-0.451571	0.148479	0.017116	0.484095	0.194941	-0.309682	-0.0628758	-0.0375348	-0.104687	-0.175199	0.0430383	0.183793	0.336953	0.277845	-0.121569	0.468112	0.188572
ASV277	0.0839936	0.312921	0.258023	0.0981625	0.373656	-0.195663	0.136911	0.191609	0.0452802	0.379083	-0.114754	-0.0216555	0.120981	0.00965369	0.365055	-0.212045	-0.232088	0.154645	0.0940765	-0.339125	0.136226	0.0379576	-0.180929	-0.0259665	-0.101934	0.437709	-0.232383	-0.0400795	0.129906	-0.364561	-0.0189176	-0.279861	0.155543	0.0275126	-0.275925	-0.0523522	0.259656	0.273364	-0.0620209	-0.245637	0.0969822	-0.267818	0.154784	-0.164258	-0.204996	-0.0124402	0.0169613	0.0149168	0.0536056
ASV153	0.175952	-0.10716	-0.106481	0.0262056	0.0883061	-0.0457949	-0.0858562	-0.174747	0.17228	0.0181453	0.093178	0.15923	-0.158509	-0.00150712	0.0928727	-0.230553	-0.0207142	-0.304348	-0.0650368	-0.0256561	-0.263672	0.117737	-0.0241117	0.284735	0.279071	-0.359265	0.099281	-0.024909	-0.0565707	-0.0317129	0.454967	-0.156667	-0.115417	0.244427	0.0452046	0.0712587	-0.0205378	-0.100117	-0.23306	0.159009	-0.0558694	0.0725427	-0.45564	-0.197283	0.335977	0.368815	0.122595	-0.0978498	-0.269178
ASV199	0.143691	-0.291709	0.0968313	-0.282224	-0.161151	0.0960864	-0.0984157	-0.016577	-0.0206157	-0.148256	0.204569	-0.124867	-0.00957376	-0.0040778	-0.026906	-0.0816553	0.000929428	-0.291015	0.0692981	0.343391	-0.353493	-0.119522	0.390436	0.188208	-0.231228	-0.210249	-0.0736032	0.0309882	-0.0310512	0.12636	0.122637	0.0471328	0.405699	0.152452	0.0802207	-0.317171	-0.00609821	0.0553872	-0.289846	0.0285942	-0.0710223	0.108838	-0.0795662	-0.326622	0.0146364	-0.179985	0.338873	-0.0758381	-0.328518
ASV48	-0.0441111	0.16529	0.00450632	0.460719	-0.280064	-0.241662	-0.147503	-0.0600211	-0.0347456	0.264603	0.0909685	0.26562	-0.0820971	-0.243208	0.217745	0.434165	-0.0769665	0.449834	0.148704	0.161071	0.294335	-0.177444	-0.091497	0.301589	0.409934	0.518878	-0.143338	0.0881571	-0.127131	-0.0745305	0.382329	0.408715	-0.217897	0.354092	0.097222	0.60478	0.351692	0.0741412	-0.159724	0.337105	0.305541	0.172314	0.0270646	0.438938	0.144445	0.440495	0.0796098	0.31299	0.670773
ASV122	-0.00393079	0.0876196	0.00808487	-0.231971	0.483368	0.230101	0.341444	0.28426	-0.00851189	-0.100015	0.114562	-0.308529	0.295924	0.16779	-0.187892	-0.0266897	0.0175595	0.0396087	-0.0468446	0.0457544	0.0452384	0.0739869	0.0573094	-0.166971	-0.426464	-0.281357	0.347693	0.0909549	0.300794	0.0785855	-0.406584	0.119525	0.184053	-0.166706	0.0584784	-0.398886	-0.0488049	-0.0945281	0.426558	-0.183946	-0.360437	-0.117969	-0.0672222	-0.00662059	-0.372338	-0.403991	-0.0742038	-0.100658	-0.199957
ASV174	-0.203857	-0.140118	-0.156669	0.259964	-0.503691	-0.132853	-0.348019	-0.158785	-0.288902	-0.046996	-0.0112257	0.200205	-0.231584	-0.233363	-0.0302878	0.294195	0.163216	0.285095	0.268697	0.0621348	0.332911	0.00620642	-0.241792	0.323284	0.564635	0.38228	-0.432082	0.0778929	-0.263171	-0.041124	0.441653	0.149074	-0.182221	0.270386	0.0505283	0.690027	0.285049	-0.0179735	-0.382166	0.382398	0.385058	0.323256	0.111009	0.328692	0.450784	0.542065	0.205823	0.325187	0.516736
ASV289	-0.0986888	-0.138403	0.365862	-0.412963	0.170743	0.535879	0.0989871	0.002352	-0.00565984	-0.235454	0.0667685	-0.411053	-0.102483	0.192099	-0.37574	-0.129478	0.466901	-0.228799	0.224177	0.108802	0.0408273	0.145332	0.185473	-0.377471	-0.222009	-0.207436	0.48431	-0.0767131	-0.174767	0.0334739	-0.222144	0.0272797	-0.0117509	-0.373556	-0.0330339	-0.160124	-0.357558	-0.361586	0.180203	-0.230373	-0.366113	-0.251975	0.669143	-0.0382706	0.177789	-0.295367	-0.0368128	0.313857	-0.13189
ASV187	0.0797921	0.100335	-0.144846	0.449103	-0.0359557	-0.0703261	-0.229714	-0.116041	-0.190533	0.0901214	0.204388	0.441353	-0.363972	0.00714856	0.128114	0.135999	0.210245	0.239609	0.175781	-0.137504	0.118242	0.372192	0.137213	0.187956	0.302695	0.122813	-0.47723	0.434009	-0.306656	0.158533	0.339037	-0.0455251	-0.0767641	0.474482	-0.122749	0.235833	0.405359	0.143225	-0.166726	0.185412	0.560295	-0.0242687	-0.445644	-0.0719463	0.161027	0.355055	-0.114012	-0.174647	0.225633
ASV251	0.109933	0.259784	0.263874	0.281917	0.297443	0.00882489	-0.350951	-0.424622	0.0596493	0.325295	0.0672351	0.264524	-0.385885	0.211047	0.341483	-0.118631	0.128853	-0.0140211	-0.167576	-0.128156	0.134274	0.35905	-0.0926525	0.13467	0.366293	0.238528	-0.0460502	0.0775158	-0.294421	-0.237248	0.166021	0.00580336	0.0851055	0.119968	-0.30774	0.282644	-0.0681739	0.10279	-0.143894	0.235681	0.245236	0.146812	0.000339353	-0.0794712	0.232324	0.472261	0.167003	-0.0328145	0.163615
ASV302	-0.13341	0.0129748	0.172652	-0.137219	0.261016	0.380607	0.0581326	0.145461	-0.193049	-0.0558728	0.259292	-0.275807	-0.0361894	0.114126	-0.0723641	0.15428	0.252285	0.057215	0.145615	0.191298	0.0446923	0.0289761	0.0711595	-0.177158	-0.225859	0.150055	0.211149	0.0700324	-0.0967223	0.1107	-0.349125	0.262908	0.174257	-0.113275	-0.206466	-0.15571	0.0460821	-0.137885	0.329813	-0.246978	-0.0976379	-0.178316	0.329621	-0.0602469	-0.182811	-0.315967	0.0126442	0.155618	0.0635237
ASV24	-0.1901	0.0194423	-0.210625	0.146388	0.0015377	-0.20996	-0.267933	-0.327795	-0.210113	0.155779	0.034892	0.0443896	-0.178131	-0.0921095	0.114398	-0.113245	-0.095874	0.0823824	0.0768073	-0.0630523	0.156464	0.0646337	-0.616219	0.251543	0.54902	0.159141	-0.190896	0.0216373	-0.0588505	-0.258288	0.509758	-0.0148407	-0.18159	0.322403	0.0175094	0.496655	0.278142	0.0840741	-0.423773	0.363125	0.279759	0.283561	-0.352822	0.158083	0.363173	0.753597	0.304037	-0.0762624	0.335294
ASV103	0.282616	0.191079	0.0314652	0.0592315	0.255935	0.0139405	0.355113	0.371686	0.0408116	-0.023909	0.0192644	0.0310292	0.00696798	0.331703	-0.0327394	0.167628	0.00610701	0.0967104	-0.176781	0.0909217	-0.206248	0.0674197	0.183	-0.176455	-0.292435	0.0229403	0.112569	0.274343	-0.0417978	0.306452	-0.341725	0.0966264	-0.141583	-0.117195	0.0346413	-0.332138	0.0408115	-0.0709752	0.455042	-0.383968	-0.0116291	-0.454888	-0.242	-0.160465	-0.258166	-0.408435	-0.465735	-0.197502	-0.108466
ASV62	-0.00992639	0.0892474	-0.0670273	0.413232	-0.416033	-0.256634	-0.210752	-0.0252818	-0.0420539	0.177371	0.00402902	0.296021	-0.141956	-0.188707	0.22468	0.477081	-0.0946268	0.43092	0.0636285	0.144202	0.18772	-0.167739	0.0366633	0.219263	0.285556	0.488738	-0.297136	0.139877	-0.212223	0.0700811	0.205564	0.324541	-0.15287	0.271062	-0.0508352	0.47936	0.288774	0.0341694	-0.0767018	0.147573	0.310404	0.0321149	0.072649	0.241618	0.0821098	0.247947	-0.0119761	0.276478	0.501548
ASV136	0.0115025	-0.144122	0.0933466	-0.238751	0.25562	-0.21163	0.290764	0.185041	0.0290036	-0.0972765	0.299043	-0.262435	0.254497	-0.545624	-0.148291	-0.327327	-0.303654	-0.419064	0.163618	0.0256437	-0.294646	-0.4368	-0.00437216	0.350406	-0.226672	-0.441512	0.389953	-0.504106	0.308785	-0.463069	0.395129	0.0894558	-0.0820217	0.244214	0.456574	-0.252253	0.192306	0.0218875	-0.202111	0.25635	-0.4525	0.166014	-0.322552	0.180383	-0.247461	-0.0525856	0.131941	0.187248	-0.147084
ASV142	0.179624	-0.120242	0.0709716	0.0943033	-0.10973	-0.20103	0.0101594	0.189641	0.178877	0.00647196	-0.449176	0.212135	-0.099774	-0.0731599	0.103095	-0.0561808	0.0266635	-0.0197977	-0.078123	-0.457917	0.0278787	0.157809	0.142545	0.1825	0.0331455	0.15238	-0.335715	-0.065188	-0.132078	-0.165679	0.00668568	-0.427753	-0.148955	-0.157806	-0.305434	0.071603	-0.155923	-0.149123	-0.0668646	-0.290938	-0.0459248	-0.285704	0.156226	-0.223681	0.190985	-0.138932	-0.242379	0.168533	-0.189641
ASV67	-0.288881	-0.224283	-0.136888	-0.216775	-0.00505782	0.0456299	0.28555	0.221419	0.183327	-0.0193383	-0.0888652	-0.366723	0.570929	-0.543745	-0.172991	0.0539818	-0.201167	0.139881	0.23869	-0.149521	0.200387	-0.281563	0.0150763	0.0621027	-0.346419	-0.334583	0.310504	-0.26005	0.566062	-0.179354	-0.0332308	0.0422423	-0.000421262	0.0122249	0.0321587	-0.115709	-0.0726838	-0.134132	0.0161295	-0.0974804	-0.431505	0.0114035	0.0845066	0.267298	-0.265151	-0.329417	0.0898247	-0.0153169	-0.00464504
ASV333	0.342584	0.110765	0.337782	-0.0698303	0.34919	0.0322107	0.294507	0.35877	0.204439	0.0314768	-0.179313	-0.0236062	-0.0548529	0.279327	0.0449244	-0.0576198	0.0446295	-0.0903554	-0.172576	-0.159351	-0.163526	0.0971744	0.375067	-0.202016	-0.439395	0.102583	0.111134	0.0435762	-0.116985	0.00226157	-0.413775	-0.164226	-0.0512352	-0.33558	-0.181879	-0.417598	-0.19042	-0.139684	0.425928	-0.513171	-0.26449	-0.591637	0.203682	-0.313993	-0.225218	-0.553312	-0.456115	0.143964	-0.285607
ASV233	0.0691157	0.0290278	-0.264248	0.326712	-0.40283	-0.348733	-0.378158	-0.290987	-0.148145	0.0524513	0.190923	0.36639	-0.268433	-0.0476161	0.142135	0.248484	-0.211147	0.147395	-0.0674056	0.334937	-0.0142561	-0.203331	-0.0298484	0.186962	0.346066	0.17846	-0.328757	0.147334	-0.22559	0.133207	0.372622	0.294501	-0.140309	0.395675	0.32521	0.353299	0.354779	0.214098	-0.142121	0.558433	0.335782	0.339398	-0.385892	0.221957	0.0775624	0.559591	0.0803931	0.194318	0.338274
ASV297	0.0363985	-0.0688338	0.0870968	-0.0503383	0.0221302	0.149102	0.212376	0.121748	0.318508	-0.0548981	-0.575517	-0.0415952	0.0261418	0.196019	-0.219933	0.058234	0.294388	0.187632	-0.179588	-0.376883	0.24902	0.360813	0.304698	-0.162705	-0.147673	-0.0904412	0.197864	0.226173	-0.0317171	0.0530326	-0.303965	-0.218165	-0.223559	-0.447673	-0.252341	-0.00863925	-0.570793	-0.478719	0.190769	-0.424137	-0.326822	-0.438409	0.268892	-0.0260985	0.245959	-0.347552	-0.365755	-0.0209668	-0.0902062
ASV161	0.138306	0.0834201	0.0976459	0.0679345	0.248755	-0.402455	0.143637	0.140485	0.25711	0.199154	-0.112916	0.0694721	0.118213	-0.43296	0.181252	-0.310414	-0.406499	-0.0857607	0.080112	-0.533938	-0.0338144	-0.107698	0.109463	0.0690234	-0.297709	-0.211324	-0.0840325	-0.307856	0.193341	-0.465819	0.170725	-0.364127	-0.156681	0.162809	-0.101963	-0.202707	0.141367	0.133343	-0.038882	-0.106023	-0.202159	-0.308774	-0.129582	-0.0849673	-0.337789	-0.119422	-0.254273	0.0876613	-0.182752
ASV108	-0.193499	-0.304087	-0.187787	-0.277225	-0.0145221	0.100816	-0.135296	-0.0591889	-0.444084	-0.411452	0.489319	-0.225711	-0.207133	-0.206144	-0.330961	-0.105486	0.0530374	-0.421124	0.201628	0.297664	-0.302764	-0.265885	-0.141667	-0.050932	-0.0841766	-0.336346	0.0868024	-0.263669	-0.157438	0.037836	0.0733967	0.175674	-0.113986	0.132446	0.308196	-0.181614	0.255914	-0.0274135	0.0964526	0.24119	-0.0876549	0.180459	-0.185004	0.0414943	-0.148459	0.0246465	0.0170336	0.24511	-0.0972244
ASV146	0.0369759	-0.0522221	0.118005	-0.3607	0.0393973	-0.17558	0.222912	0.173359	-0.0949575	-0.188584	-0.274764	-0.266112	0.0296753	0.0528436	-0.244282	-0.428613	-0.0900723	-0.221219	0.0143252	-0.278497	-0.196069	0.0216853	0.013382	-0.244167	-0.373927	-0.173425	-0.152221	-0.0522038	0.00867003	-0.173761	-0.114674	-0.431939	0.00165396	-0.238386	0.0442077	-0.40152	-0.0758288	0.0159765	-0.194702	-0.353003	-0.132672	-0.372257	0.051972	-0.267765	-0.0870407	-0.343893	-0.181057	-0.179784	-0.310295
ASV311	-0.200707	-0.192659	-0.0983061	-0.365401	-0.107523	-0.152308	0.209497	0.0495705	-0.132146	-0.174116	0.0720315	-0.475088	0.400065	-0.300345	-0.361168	0.00730459	-0.326553	-0.0292642	0.0478347	0.313377	-0.0575067	-0.479412	-0.150888	0.00902686	-0.370617	-0.285594	0.270924	-0.204568	0.410091	-0.136562	-0.00286461	0.336717	-0.0158472	0.0272308	0.531315	-0.234246	0.0145182	0.0912435	-0.148821	0.230889	-0.252361	0.270542	-0.220419	0.380975	-0.325257	-0.184908	0.161996	-0.196455	0.147102
ASV112	-0.240642	-0.484995	-0.381815	-0.488117	-0.154711	0.0123885	0.260922	0.349108	-0.155344	-0.495643	0.00567938	-0.444073	0.300394	-0.374395	-0.495169	-0.0526972	-0.132868	-0.189182	0.157917	0.0346745	-0.211395	-0.358784	0.123534	-0.0689867	-0.517462	-0.574915	0.143201	-0.178666	0.279254	0.093856	-0.163654	-0.040932	-0.0761147	-0.0906274	0.245687	-0.431516	0.0286287	-0.29142	0.169223	-0.211499	-0.546517	-0.155262	-0.158765	-0.00624448	-0.293563	-0.518305	-0.119981	0.14135	-0.35465
ASV61	-0.14427	-0.175354	-0.0283131	-0.492081	-0.0600144	-0.254539	0.413278	0.385604	-0.056917	-0.283574	-0.345697	-0.483368	0.403708	-0.229174	-0.303073	-0.251836	-0.32474	-0.234453	-0.163528	-0.119024	-0.25159	-0.422048	-0.185657	-0.0281869	-0.42766	-0.164252	0.161657	-0.394459	0.327604	-0.272929	-0.284085	-0.139418	0.00503726	-0.406836	0.182382	-0.377516	-0.186917	-0.143168	-0.0536605	-0.354048	-0.510804	-0.128762	0.105762	0.00626214	-0.272776	-0.548626	-0.0419216	-0.0219439	-0.277571
ASV209	-0.14584	-0.103089	-0.0904366	-0.274091	-0.11234	0.166384	-0.433665	-0.356912	-0.12714	-0.0836876	-0.171205	-0.170064	-0.234357	0.330974	-0.0210668	-0.113522	0.100031	0.12421	-0.102607	-0.0792331	0.0970441	0.396896	0.232252	-0.348854	-0.284879	-0.183934	-0.366712	0.431091	-0.209736	0.215447	-0.363543	-0.204504	0.526379	-0.109372	-0.560386	-0.215148	-0.216765	-0.0749241	-0.0899227	-0.289867	0.0249649	-0.217616	0.210539	-0.516777	0.0140615	-0.154578	0.220954	-0.269761	-0.296392
ASV151	-0.11917	-0.149602	-0.21363	0.120895	-0.473764	-0.507211	-0.265367	-0.196505	-0.0560333	0.14139	-0.20173	0.0926863	-0.0924633	-0.30241	0.224872	0.0586564	-0.389674	0.0638661	-0.149413	0.0638106	-0.108422	-0.408694	-0.198826	0.342159	0.281085	0.373611	-0.301601	-0.0992053	-0.0814804	-0.226483	0.369314	0.0663644	-0.110084	0.20303	0.0407144	0.331612	0.159818	0.0490544	-0.456941	0.18942	0.0905037	0.171062	-0.233844	0.0855697	0.165029	0.37614	0.243702	0.129479	0.272858
ASV110	-0.367505	-0.432506	-0.360958	-0.457376	0.0210154	0.133265	0.220545	0.214251	-0.311495	-0.401561	0.0503968	-0.54255	0.131221	-0.228164	-0.485685	-0.0785172	0.0396066	-0.135025	0.180703	0.0347204	-0.174192	-0.178214	-0.166397	-0.0742663	-0.302783	-0.395856	0.206909	-0.0207338	0.14639	0.0604378	-0.0878219	0.0113649	-0.168527	-0.0473378	0.0930001	-0.283211	0.0603515	-0.358996	0.0474676	-0.274613	-0.356556	-0.213705	-0.287419	-0.0302426	-0.0765529	-0.3086	-0.0473291	-0.100763	-0.144046
ASV182	-0.0859259	-0.0320075	-0.0781075	-0.0760911	0.0788632	-0.373974	0.12394	0.0571877	-0.150281	-0.0694442	-0.2797	-0.131419	-0.131262	-0.0909413	-0.0900037	-0.241504	-0.143292	-0.156346	-0.254446	-0.239736	-0.196996	-0.0766756	-0.427468	0.24706	0.190874	0.0895956	0.0270134	-0.132629	-0.106804	-0.369967	0.163924	-0.109842	-0.32278	-0.097093	0.00819569	0.117064	-0.018873	-0.234314	-0.261969	-0.134142	-0.14569	-0.129518	-0.325713	-0.0027877	0.203835	0.135653	-0.0644214	-0.0642899	0.0456504
ASV41	0.0999865	0.282596	0.187593	-0.00811952	0.0901	-0.495649	0.172282	0.0390701	0.0486376	0.219295	-0.307938	-0.103446	-0.0334621	0.0961452	0.176687	-0.166493	-0.425832	-0.0329791	-0.40437	-0.0580838	-0.244248	-0.291341	-0.305233	-0.0440769	-0.0435056	0.383146	0.083723	-0.144958	-0.0578507	-0.342306	-0.0718947	0.0214111	-0.202174	-0.206102	0.0354504	-0.037835	-0.0496364	0.043873	-0.103476	-0.224574	-0.0796801	-0.267256	-0.0724791	-0.0103403	-0.114075	-0.0175352	-0.138665	-0.0850621	0.143491
ASV40	-0.280603	0.0320259	-0.177065	0.00476098	-0.148064	-0.25586	0.0623789	0.0524369	-0.144019	-0.158855	-0.141482	-0.0617908	-0.0153101	-0.373378	-0.241688	-0.101285	-0.101648	0.0978934	0.135032	-0.376519	0.141391	-0.0953252	-0.12525	-0.182085	-0.0572365	-0.169455	-0.060533	-0.15373	-0.0274745	-0.199076	0.0279212	-0.138741	-0.327101	-0.0293909	0.0330906	0.0973738	0.124765	-0.132541	0.00697749	-0.0717678	-0.120662	-0.21746	0.0991495	0.223015	-0.119917	-0.0412356	-0.295051	0.210812	0.121402
ASV118	-0.262769	-0.404624	-0.072289	-0.208206	-0.294573	-0.261321	-0.100628	-0.114744	0.011375	-0.141894	-0.490134	-0.252297	0.0127475	-0.432027	-0.290056	-0.0753427	-0.0307343	0.0753658	0.0205208	-0.328178	0.251657	-0.0123873	-0.0754364	0.350489	0.0412605	-0.147459	-0.0616527	-0.11566	0.025374	-0.449504	0.274716	-0.0974131	-0.20788	-0.0445484	-0.0774132	0.28857	-0.271213	-0.388802	-0.50768	0.04907	-0.334887	0.032797	0.0554213	0.201523	0.363327	0.0845853	0.159957	0.125446	0.140189
ASV21	-0.284758	-0.0948209	-0.449507	-0.00531631	-0.0198783	-0.229948	-0.294266	-0.225937	-0.447454	-0.234983	-0.0221089	0.0252067	-0.306633	-0.0439849	-0.15522	-0.170569	-0.0395597	-0.0570686	-0.166697	-0.210439	0.0105504	0.107895	-0.374488	0.0227731	0.190898	-0.108205	-0.324758	0.0660955	-0.196926	-0.0955552	0.00791519	-0.117545	-0.105885	0.0592245	-0.0455266	0.106575	0.179861	-0.0614445	-0.0425847	0.175707	0.068858	0.139592	-0.432713	-0.0122868	0.0172459	0.307785	-0.0199383	-0.0111156	0.0141594
ASV382	-0.156346	0.0747532	-0.21757	0.159937	-0.124177	-0.357976	-0.507293	-0.541455	-0.12714	0.209452	-0.342883	0.197341	-0.504604	0.131078	0.32586	-0.287317	-0.16092	-0.0345002	-0.355057	-0.384705	-0.0818227	0.217403	-0.464023	-0.0298117	0.441871	0.273186	-0.453844	0.0944503	-0.387618	-0.21382	0.135922	-0.375469	-0.0995637	0.0195281	-0.52816	0.304366	-0.0493202	0.0181334	-0.377734	-0.0982821	0.339111	-0.109287	-0.241006	-0.34253	0.331294	0.530843	0.0790583	-0.2899	0.0433677
ASV210	-0.130789	-0.0666497	-0.17082	-0.0884809	-0.324884	-0.165399	-0.307249	-0.288035	-0.322613	-0.193976	-0.226774	-0.0344515	-0.358775	0.342217	-0.0809979	0.115633	-0.026709	-0.0861685	-0.579036	0.266137	-0.234658	-0.116437	-0.252161	-0.1236	0.128252	0.316505	-0.141253	0.084614	-0.383809	0.14697	-0.388613	0.217718	-0.0289517	-0.353114	-0.0445609	0.042965	-0.265743	-0.101128	0.0383597	-0.0305419	0.117428	0.126263	-0.0726347	-0.057713	0.0698058	0.0166445	-0.0147547	-0.138849	0.112201
ASV278	0.0101653	-0.342352	-0.342143	-0.260759	-0.331271	-0.235448	-0.219977	-0.0746385	-0.0367234	-0.353043	-0.522352	0.0885084	-0.283602	0.101249	-0.0747651	-0.365574	-0.0827972	-0.399294	-0.441765	-0.444632	-0.441248	0.138008	0.160754	-0.140892	-0.185388	-0.307557	-0.48221	-0.0112702	-0.261032	0.103895	-0.318458	-0.680442	0.0644671	-0.356395	-0.413408	-0.372757	-0.365716	-0.211152	-0.0660359	-0.494359	-0.13915	-0.336331	-0.153461	-0.684694	0.0628458	-0.339504	-0.238768	-0.213864	-0.726046
ASV358	-0.305645	-0.356362	-0.472572	-0.0648413	-0.502479	-0.451369	-0.419123	-0.317392	-0.371889	-0.318423	-0.241148	0.0844625	-0.354373	-0.380413	-0.198468	-0.28745	-0.0950999	-0.148527	-0.0530452	-0.391462	-0.11811	0.0619788	-0.147559	0.2455	0.219643	-0.269475	-0.617823	0.0127015	-0.273229	-0.196636	0.359636	-0.367278	-0.0865647	0.210986	-0.122601	0.165001	0.109689	-0.102606	-0.623691	0.128427	0.135623	0.100575	-0.43381	-0.161111	0.267976	0.296955	0.100528	-0.137667	-0.101731
ASV179	-0.17374	-0.125348	-0.262585	-0.170704	-0.326227	-0.269773	-0.207444	-0.214013	-0.370916	-0.3279	0.0914067	-0.116945	-0.182183	-0.0298211	-0.247941	0.0858992	-0.29123	-0.271387	-0.362789	0.394497	-0.320789	-0.537118	-0.310887	-0.266845	-0.106739	-0.0126722	0.0347226	-0.328276	-0.166111	0.0688683	-0.326821	0.343421	-0.260024	-0.225903	0.4169	-0.133918	-0.0373577	0.100934	0.26522	0.266909	-0.0167552	0.27985	-0.143475	0.254896	-0.354331	-0.0413444	-0.191999	0.103034	0.120879
ASV240	-0.329058	-0.179335	-0.448583	0.0949272	-0.493648	-0.382695	-0.644664	-0.63038	-0.196634	-0.0211306	-0.500433	0.181	-0.462802	-0.0557871	0.0694025	-0.162117	-0.0705738	0.106911	-0.317077	-0.43382	0.0990963	0.298251	-0.33256	0.111623	0.45677	0.0200337	-0.619721	0.213856	-0.357643	-0.13425	0.19637	-0.350638	-0.0510331	0.0636181	-0.504489	0.434121	-0.16682	-0.137813	-0.586629	0.0341766	0.297999	0.0745268	-0.274233	-0.216887	0.478434	0.521584	0.188329	-0.347022	0.0647349
ASV147	-0.150307	-0.162573	-0.428511	-0.263729	-0.0677168	-0.372213	-0.0829059	-0.0985923	-0.0666932	-0.110839	-0.389846	-0.177758	-0.0609289	-0.0486288	-0.0590637	-0.353116	-0.418084	-0.122518	-0.234121	-0.40446	-0.221862	-0.0530636	-0.281069	-0.304189	-0.268635	-0.317019	-0.282319	-0.0384224	0.043546	-0.0867335	-0.17914	-0.4956	-0.17403	-0.134425	-0.243573	-0.288534	-0.0570463	-0.0681173	-0.0118437	-0.383533	-0.150922	-0.410317	-0.34805	-0.369252	-0.169202	-0.108718	-0.23483	-0.304376	-0.368591
ASV84	-0.189772	-0.521862	-0.135399	-0.538312	-0.0523914	0.0935206	-0.120043	-0.191891	0.167769	-0.328643	-0.486002	-0.356948	-0.0852728	-0.091881	-0.301824	-0.352126	0.0511391	-0.403082	-0.336329	-0.400371	-0.226816	0.142512	0.250235	-0.122914	-0.425483	-0.652627	0.176728	-0.152381	-0.0321431	-0.119719	-0.362102	-0.400912	0.0473358	-0.440506	-0.463871	-0.417918	-0.744681	-0.536903	-0.0283229	-0.469643	-0.627797	-0.306599	0.0577331	-0.44325	0.0756828	-0.49762	-0.0631711	-0.198366	-0.636626
ASV65	-0.274922	-0.327281	0.0112341	-0.516912	0.0741168	0.0844231	0.163804	0.212381	-0.158994	-0.320431	-0.124437	-0.570273	0.0752577	-0.223601	-0.3614	-0.0854689	-0.0746248	-0.224503	-0.0320052	-0.112115	-0.206623	-0.297212	0.105145	-0.393355	-0.745929	-0.22462	0.227309	-0.301464	0.0356124	-0.101786	-0.630894	-0.025974	-0.0746989	-0.426657	-0.194413	-0.584906	-0.254768	-0.276711	0.374387	-0.549917	-0.497531	-0.458011	0.285064	-0.142937	-0.503236	-0.820361	-0.324907	0.0665018	-0.242558
ASV204	-0.262961	0.0333987	0.0525011	-0.0651719	-0.357644	-0.479722	-0.415956	-0.417964	-0.450249	-0.0915934	-0.213497	-0.0738231	-0.470036	-0.104986	-0.0841869	-0.246704	-0.10595	-0.0191393	-0.181696	-0.158601	-0.0591713	-0.00879496	-0.19121	0.0320458	0.129522	0.242204	-0.464242	0.0444463	-0.475325	-0.370537	0.135068	-0.0273808	0.0698048	0.0229973	-0.146263	0.18259	0.0503167	0.041857	-0.647162	0.0781793	0.241406	0.0217294	0.0285122	-0.0537768	0.144115	0.230901	0.176132	-0.0947054	0.265923
ASV53	-0.0580589	-0.157338	-0.145202	-0.377392	0.160708	-0.159331	0.194259	0.203099	-0.104304	-0.220907	-0.206981	-0.360716	-0.0737923	0.0166555	-0.187925	-0.212565	-0.261068	-0.268174	-0.258017	-0.19948	-0.446192	-0.20417	-0.0487114	-0.427384	-0.61242	-0.231763	0.0787299	-0.141144	-0.057075	-0.00492176	-0.537224	-0.226851	-0.24664	-0.352101	-0.207176	-0.619103	-0.143463	-0.209653	0.386506	-0.667434	-0.337107	-0.674701	-0.161253	-0.385235	-0.445424	-0.636124	-0.518574	-0.183388	-0.389142
ASV165	-0.281794	-0.312506	-0.240013	-0.112653	-0.137107	-0.0860291	-0.167305	-0.142584	0.0210384	-0.035336	-0.603935	-0.16324	-0.226047	-0.0954461	-0.133625	-0.0384922	0.0457134	0.180194	-0.0935146	-0.574593	0.179706	0.226929	-0.0176259	-0.253698	-0.185286	-0.0243532	-0.216576	0.157222	-0.177997	-0.0992633	-0.247607	-0.400078	-0.348576	-0.250697	-0.603627	0.00590836	-0.331775	-0.415468	0.0227544	-0.534296	-0.138966	-0.600222	0.0440733	-0.226928	0.140778	-0.199915	-0.356592	-0.139392	-0.0186103
ASV249	-0.512074	-0.387049	-0.0575738	-0.576013	-0.256049	0.170508	-0.243304	-0.284566	-0.343633	-0.504595	-0.248909	-0.577821	-0.313432	-0.0360931	-0.636984	-0.135446	0.246366	-0.153529	-0.0119865	-0.0547308	0.0838774	-0.0230947	-0.0269376	-0.528438	-0.319172	-0.297151	0.18538	-0.103043	-0.348783	-0.0760913	-0.416729	0.0194902	-0.177401	-0.504033	-0.13613	-0.0983553	-0.440451	-0.532424	0.0920434	-0.229866	-0.458489	-0.266192	0.565796	0.0454386	0.0804589	-0.293507	-0.123292	0.328351	-0.0155857
ASV38	-0.220688	-0.164085	-0.354573	0.00254154	-0.249859	-0.529599	-0.0689539	-0.108235	-0.18551	-0.0313615	-0.128004	-0.058868	-0.148007	-0.426935	-0.0665038	-0.0883582	-0.499411	-0.114597	-0.0765565	-0.205466	-0.2755	-0.519824	-0.263351	-0.310151	-0.247198	0.0195379	-0.188008	-0.301728	-0.0598947	-0.18014	-0.0386548	-0.136498	-0.617678	0.0358889	0.115883	-0.186615	0.189932	0.13649	0.0783337	-0.0886654	0.0824096	-0.304349	-0.417033	0.0924642	-0.417356	-0.0687404	-0.524461	-0.0955398	0.172257
ASV31	-0.441079	-0.391737	-0.660794	-0.182777	-0.436207	-0.627423	-0.201345	-0.146003	-0.366696	-0.291182	-0.115765	-0.192562	0.0153245	-0.661401	-0.245204	-0.119039	-0.576753	-0.0999654	-0.117875	-0.141508	-0.19426	-0.563655	-0.303552	0.096811	-0.175426	-0.298858	-0.292722	-0.287782	0.116946	-0.259022	0.115985	-0.0197116	-0.265958	0.181312	0.218597	-0.0798131	0.245077	-0.00277244	-0.215695	0.195525	-0.179026	0.142216	-0.605285	0.178282	-0.339346	0.0559092	-0.0403096	-0.00713182	0.0494392
ASV25	-0.480988	-0.167453	-0.233102	-0.215749	-0.181763	-0.188123	-0.50766	-0.601271	-0.221386	0.0113482	-0.38934	-0.22131	-0.383143	-0.127138	-0.0181037	-0.419379	-0.0941386	-0.00231308	-0.125085	-0.573699	0.0158814	0.262072	-0.152892	-0.341325	-0.13387	-0.163536	-0.417281	0.141911	-0.267638	-0.243006	-0.112587	-0.476778	0.106603	-0.0443248	-0.725333	-0.0851201	-0.21016	-0.0960931	-0.461343	-0.355848	0.116046	-0.350218	-0.0477351	-0.439051	0.0632949	0.0396932	0.0777691	-0.516974	-0.0943051
ASV346	-0.530346	-0.0619108	-0.300081	-0.23175	-0.0293159	-0.427213	-0.245496	-0.419634	-0.289782	0.00501436	-0.409617	-0.413966	-0.171492	-0.167518	-0.150804	-0.273462	-0.35045	0.0947064	-0.293702	-0.319967	0.119864	-0.124337	-0.64514	-0.181665	0.00699757	0.0223029	-0.027876	-0.074487	-0.0610835	-0.475221	-0.0727469	-0.0531664	-0.25826	-0.153716	-0.212056	0.158549	-0.112476	-0.207202	-0.249868	-0.069497	-0.199364	-0.121068	-0.184513	0.120406	0.00231322	0.255739	0.0608225	-0.148545	0.272488
ASV378	-0.459076	-0.480201	-0.381466	-0.67558	-0.401913	-0.33655	-0.17977	-0.105495	-0.406965	-0.534427	-0.206276	-0.544421	-0.00896089	-0.389297	-0.36749	-0.363231	-0.419842	-0.46231	-0.296474	-0.0742758	-0.518516	-0.503464	-0.10989	-0.185462	-0.560312	-0.452995	-0.159612	-0.395654	-0.00437726	-0.172935	-0.406167	-0.154318	0.204857	-0.289557	-0.1037	-0.551152	-0.180503	-0.158177	-0.174524	-0.312189	-0.441985	-0.0665565	-0.071289	-0.307246	-0.422334	-0.539107	0.0919592	-0.130463	-0.467968
ASV42	-0.336547	-0.441372	-0.577405	-0.237081	-0.445604	-0.538311	-0.148816	-0.0702033	-0.419737	-0.434124	-0.0748902	-0.189282	-0.149482	-0.501128	-0.339006	-0.064729	-0.438369	-0.268552	-0.2475	-0.00596517	-0.438855	-0.583538	-0.135533	0.000676799	-0.287172	-0.275892	-0.206058	-0.267717	-0.0922346	-0.0943897	-0.0838668	0.0524627	-0.341703	0.0200431	0.238574	-0.268505	0.125544	-0.102919	-0.0358277	0.03354	-0.192175	-0.0105183	-0.595596	0.0543642	-0.374677	-0.190462	-0.252366	-0.0134828	-0.0482962
ASV227	-0.260971	-0.365732	-0.411084	-0.262465	-0.584285	-0.529599	-0.265727	-0.210264	-0.307018	-0.589214	-0.548721	0.00261112	-0.471573	-0.255386	-0.438186	-0.384193	-0.103249	-0.411908	-0.411459	-0.523899	-0.388974	-0.0428907	-0.0464942	-0.126363	-0.0555288	-0.425095	-0.404706	-0.207439	-0.462528	-0.15464	-0.123132	-0.485284	-0.362159	-0.336017	-0.13272	-0.11726	-0.314451	-0.371766	-0.258949	-0.25709	-0.182696	-0.264648	-0.164189	-0.251962	0.121374	-0.18454	-0.401086	-0.0271208	-0.369642
ASV155	-0.290108	-0.450599	-0.246488	-0.243528	-0.23587	-0.254721	-0.236552	-0.222927	-0.233347	-0.223855	-0.454895	-0.261222	-0.45156	-0.171149	-0.277196	-0.11332	-0.0547605	-0.161714	-0.176768	-0.351851	-0.176907	-0.0638455	-0.254974	-0.233234	-0.158143	-0.0269218	-0.184945	-0.104349	-0.383618	-0.186026	-0.172303	-0.260157	-0.606267	-0.253396	-0.34439	-0.0641691	-0.265104	-0.37338	-0.0471357	-0.40635	-0.0763018	-0.512102	-0.147596	-0.181731	0.106324	-0.146568	-0.44109	-0.126724	0.029837
ASV34	-0.437827	-0.5571	-0.424114	-0.193672	-0.272768	-9.79087e-05	-0.611959	-0.53101	-0.376491	-0.29526	-0.034658	-0.136583	-0.537719	-0.246208	-0.285903	-0.0479407	0.0409628	-0.198183	-0.00983859	-0.182255	-0.0323116	-0.06452	0.0313275	-0.442263	-0.288043	-0.230262	-0.290796	-0.0771921	-0.38615	0.0170352	-0.279216	-0.149153	-0.338262	-0.0637999	-0.268367	-0.195606	-0.126012	-0.123182	0.201757	0.0278204	0.0187704	-0.149368	-0.154346	-0.106727	-0.19715	-0.0575273	-0.336931	0.0567156	0.0179299
ASV266	-0.609915	-0.456984	-0.525429	-0.597155	-0.199729	-0.290594	-0.0803195	-0.216638	-0.260503	-0.341017	-0.328281	-0.63252	0.209396	-0.424773	-0.388704	-0.281508	-0.505263	-0.274459	-0.339957	-0.158897	-0.220044	-0.527626	-0.44862	-0.286487	-0.489021	-0.441846	0.13633	-0.448845	0.309485	-0.278963	-0.442107	-0.079181	-0.112473	-0.350584	0.00168822	-0.405662	-0.31232	-0.15436	0.0113886	-0.152923	-0.501569	0.0574863	-0.253346	0.0643513	-0.456949	-0.348993	0.000503384	-0.292259	-0.178182
ASV217	-0.583343	-0.491085	-0.53064	-0.613204	-0.246884	-0.375678	-0.0769471	-0.168176	-0.426348	-0.467095	-0.186161	-0.611182	0.120524	-0.53639	-0.494322	-0.366595	-0.481871	-0.361841	-0.184772	-0.173239	-0.32338	-0.510967	-0.420415	-0.205352	-0.497186	-0.566731	-0.0243608	-0.441968	0.223274	-0.299147	-0.257922	-0.124597	-0.129137	-0.173295	0.11362	-0.453246	-0.107948	-0.0813003	-0.165339	-0.0881513	-0.375142	0.0534132	-0.398223	0.0235954	-0.457402	-0.328281	-0.0192666	-0.338831	-0.21003
ASV17	-0.277773	-0.325962	-0.120358	-0.181413	-0.226544	-0.229765	-0.580648	-0.552703	-0.174977	-0.151484	-0.410957	-0.0800194	-0.704694	-0.047171	-0.020085	-0.244425	-0.0600751	-0.420294	-0.468573	-0.336465	-0.279595	-0.0669361	-0.281273	-0.288679	0.0434515	0.0810395	-0.142008	-0.347633	-0.620062	-0.282826	-0.304493	-0.268198	-0.414196	-0.420128	-0.555062	0.0268328	-0.470193	-0.33088	0.0472983	-0.276115	-0.113385	-0.296983	0.163089	-0.303651	0.130791	0.0257383	-0.290319	0.139798	-0.102163
ASV80	-0.449197	-0.369846	-0.488644	-0.0361197	-0.359415	-0.399015	-0.500419	-0.553409	-0.0876278	0.156182	-0.467961	-0.129879	-0.203525	-0.3114	0.151301	0.0120976	-0.472685	0.0226182	-0.368092	-0.273992	-0.0504195	-0.326949	-0.512665	-0.202176	-0.0310208	0.205004	-0.280862	-0.224154	-0.0429607	-0.229821	-0.20767	-0.155704	-0.396558	-0.109203	-0.441044	0.070007	-0.241679	0.013705	-0.0834641	-0.122628	0.126956	-0.0691999	-0.323146	-0.0363185	-0.137031	0.132974	-0.127316	-0.393074	0.230904
ASV9	-0.485518	-0.364217	-0.302634	-0.238017	-0.330127	-0.466399	-0.610175	-0.717871	-0.19645	-0.0336029	-0.278972	-0.229166	-0.380772	-0.540953	-0.0307593	-0.429418	-0.376707	-0.233159	-0.152044	-0.455254	-0.159631	-0.1062	-0.301355	-0.0108022	-0.0428387	-0.347995	-0.312898	-0.256114	-0.208582	-0.503229	0.219454	-0.297946	-0.114819	0.161812	-0.46699	0.0284984	-0.159205	-0.0738776	-0.651414	-0.00754193	-0.00410693	-0.0551508	-0.285431	-0.221822	0.0437461	0.239677	0.182009	-0.378222	-0.0317164
ASV28	-0.483171	-0.395066	-0.598436	-0.236169	-0.510843	-0.549353	-0.213184	-0.195364	-0.449598	-0.494142	-0.207995	-0.196915	-0.236994	-0.532629	-0.461244	-0.153415	-0.331532	-0.211465	-0.225649	-0.199538	-0.267608	-0.437659	-0.221847	-0.0815344	-0.147414	-0.36169	-0.19049	-0.260305	-0.182952	-0.187123	-0.0314083	-0.0356564	-0.43577	-0.0571071	0.179652	-0.0779848	0.0320874	-0.245012	-0.126958	0.05376	-0.237389	-0.034167	-0.426743	0.153482	-0.19767	-0.0589446	-0.268149	0.0750479	0.0189689
ASV104	-0.448937	-0.395508	-0.268955	-0.644839	-0.128996	-0.484174	0.0529845	-0.0416502	-0.346629	-0.500738	-0.277866	-0.586381	0.0614394	-0.552313	-0.509065	-0.541172	-0.485946	-0.561936	-0.282352	-0.324161	-0.426294	-0.560114	-0.303837	-0.210939	-0.584084	-0.530694	0.0810992	-0.662152	0.12223	-0.52277	-0.316808	-0.226542	-0.200112	-0.369408	0.160228	-0.54928	-0.217784	-0.136879	-0.10286	-0.169345	-0.576276	-0.0764083	-0.174434	0.00767507	-0.51039	-0.485207	-0.189078	-0.0648729	-0.321635
ASV2	-0.319357	-0.390912	-0.410749	-0.106369	-0.364282	-0.433095	-0.426251	-0.396382	-0.13376	-0.135124	-0.662936	-0.0521509	-0.486556	-0.208065	-0.117047	-0.191145	-0.176335	-0.0647375	-0.328106	-0.620936	-0.0786443	0.0698548	-0.236504	-0.200694	-0.044446	-0.0749534	-0.435031	-0.0382796	-0.378607	-0.227841	-0.141933	-0.479759	-0.506279	-0.216479	-0.555195	0.0475931	-0.320413	-0.330982	-0.162365	-0.381647	-0.0182855	-0.470856	-0.21313	-0.279964	0.150025	0.00158236	-0.394842	-0.20869	-0.0579093
ASV18	-0.588908	-0.500685	-0.699254	-0.399452	-0.738733	-0.497805	-0.345172	-0.315083	-0.410697	-0.541336	-0.549011	-0.297154	-0.154406	-0.419048	-0.486	-0.181654	-0.310172	-0.0967844	-0.306274	-0.348926	-0.15972	-0.210804	-0.317305	-0.154254	-0.155369	-0.46156	-0.426591	-0.129257	-0.113593	-0.0897889	-0.19336	-0.264387	-0.198684	-0.213736	-0.158184	-0.0522458	-0.241094	-0.297291	-0.35184	-0.185578	-0.156574	-0.0508486	-0.250225	-0.0679263	-0.0224467	-0.15172	-0.084042	-0.311835	-0.156896
ASV275	-0.450679	-0.432671	-0.553515	-0.336371	-0.676997	-0.42934	-0.753382	-0.652325	-0.575358	-0.481132	-0.348534	-0.0979817	-0.562807	-0.0267396	-0.279168	-0.268862	-0.212587	-0.31213	-0.505847	-0.0840963	-0.262648	-0.162223	-0.217138	-0.267634	-0.039857	-0.128539	-0.618943	-0.0593819	-0.478087	-0.0376567	-0.293161	-0.212152	0.0445056	-0.262889	-0.134971	-0.0928337	-0.220369	-0.0558877	-0.258197	0.119239	0.033367	0.193275	-0.187049	-0.232871	-0.0174429	0.110903	0.052781	-0.0555603	-0.158448
ASV8	-0.590839	-0.491422	-0.693367	-0.37597	-0.754089	-0.490037	-0.376373	-0.341057	-0.418768	-0.543386	-0.54672	-0.264821	-0.198452	-0.408222	-0.480772	-0.178866	-0.286749	-0.105223	-0.307217	-0.362148	-0.154567	-0.197743	-0.311224	-0.19007	-0.136931	-0.441761	-0.444196	-0.136365	-0.157726	-0.0795574	-0.207833	-0.277488	-0.222237	-0.228461	-0.172964	-0.0379144	-0.247593	-0.290716	-0.327525	-0.180527	-0.12729	-0.0586859	-0.216629	-0.0680094	-0.0177703	-0.140157	-0.118952	-0.285732	-0.146256
ASV20	-0.578396	-0.524249	-0.676509	-0.388413	-0.721618	-0.468959	-0.328752	-0.316582	-0.39534	-0.549387	-0.550752	-0.287196	-0.181607	-0.426415	-0.52545	-0.178097	-0.265725	-0.118632	-0.274098	-0.372685	-0.143455	-0.202274	-0.296051	-0.201519	-0.170288	-0.46959	-0.392533	-0.152372	-0.133872	-0.0929746	-0.195769	-0.282309	-0.299099	-0.236983	-0.125199	-0.0610629	-0.267727	-0.306303	-0.302031	-0.175403	-0.152841	-0.083795	-0.238973	-0.0292327	-0.0185393	-0.163518	-0.177043	-0.285903	-0.130215
ASV349	-0.536202	-0.429869	-0.523235	-0.609994	-0.524595	-0.579445	-0.333581	-0.272932	-0.613532	-0.612119	-0.235551	-0.461542	-0.24142	-0.454404	-0.445469	-0.50658	-0.442012	-0.43212	-0.270311	-0.243522	-0.519419	-0.344368	-0.305868	-0.104973	-0.336665	-0.569714	-0.430555	-0.278826	-0.196196	-0.263281	-0.12338	-0.26728	0.0964141	-0.0907425	-0.117401	-0.358703	-0.00660694	-0.157333	-0.511826	-0.214437	-0.230912	-0.0753985	-0.313224	-0.333387	-0.229409	-0.237333	0.110937	-0.281021	-0.398041
ASV22	-0.58793	-0.498921	-0.668765	-0.38051	-0.724806	-0.491761	-0.345972	-0.323661	-0.423543	-0.547544	-0.528937	-0.27446	-0.191227	-0.441309	-0.506048	-0.202914	-0.284344	-0.134816	-0.272206	-0.381422	-0.155302	-0.219731	-0.307628	-0.208105	-0.166672	-0.448831	-0.424774	-0.177965	-0.14471	-0.114331	-0.197232	-0.292208	-0.268326	-0.2293	-0.126236	-0.0668044	-0.234365	-0.266858	-0.314462	-0.160986	-0.131055	-0.0642526	-0.221725	-0.035387	-0.0496941	-0.15621	-0.163638	-0.269295	-0.131666
ASV203	-0.474043	-0.633617	-0.721524	-0.21201	-0.681874	-0.383297	-0.492995	-0.363322	-0.438843	-0.455905	-0.17702	-0.161729	-0.474508	-0.425863	-0.351679	0.0833507	-0.220885	-0.146741	-0.194437	-0.0208948	-0.326319	-0.358625	-0.144806	-0.0795562	-0.0772452	-0.281753	-0.316933	-0.054127	-0.399609	0.083388	-0.0221133	0.0301346	-0.480056	0.0531387	-0.114964	0.00710763	-0.00748236	-0.376335	-0.0940562	-0.07309	-0.0829814	-0.172311	-0.480631	-0.0796353	0.0014317	0.00964082	-0.233167	0.00728286	0.0243844
ASV59	-0.360847	-0.519288	-0.380145	-0.265316	-0.509837	-0.700885	-0.446123	-0.442886	-0.263027	-0.236876	-0.353735	-0.212338	-0.286165	-0.618587	-0.224044	-0.236762	-0.536524	-0.297125	-0.256113	-0.234103	-0.225236	-0.51154	-0.313439	0.0723814	-0.141529	-0.202505	-0.303718	-0.465829	-0.158589	-0.512011	0.141634	-0.116949	-0.440034	0.00364001	0.0569954	-0.000834242	-0.107293	-0.0716828	-0.391293	0.200593	-0.183032	0.0811682	-0.355551	0.107349	-0.114409	0.129866	-0.0827157	0.0462387	0.082117
ASV132	-0.577023	-0.52568	-0.451108	-0.712946	-0.337454	-0.465019	-0.132828	-0.151967	-0.505936	-0.56999	-0.199967	-0.63941	0.00499324	-0.585214	-0.519066	-0.491593	-0.506175	-0.507477	-0.198925	-0.211478	-0.468812	-0.578368	-0.297574	-0.23064	-0.598333	-0.57226	-0.131196	-0.524528	0.0723078	-0.370643	-0.286036	-0.208092	-0.0402893	-0.227219	0.0676716	-0.559767	-0.0964073	-0.102665	-0.243337	-0.179617	-0.445418	-0.0448876	-0.254084	-0.121677	-0.498583	-0.449129	-0.0227804	-0.1845	-0.341971
ASV253	-0.592154	-0.522897	-0.465635	-0.709517	-0.320624	-0.465095	-0.12441	-0.164064	-0.493419	-0.555478	-0.216321	-0.64885	0.0214896	-0.587078	-0.522769	-0.4907	-0.516752	-0.495299	-0.208733	-0.224044	-0.446889	-0.581188	-0.329693	-0.245392	-0.594168	-0.574675	-0.104768	-0.531803	0.097469	-0.382043	-0.293383	-0.206954	-0.0706012	-0.238614	0.0748611	-0.550354	-0.112524	-0.104872	-0.226468	-0.170706	-0.454429	-0.0390202	-0.269628	-0.0926069	-0.502697	-0.43479	-0.0349359	-0.200005	-0.321317
ASV72	-0.545523	-0.466849	-0.463828	-0.544114	-0.223199	-0.554124	-0.148334	-0.158277	-0.507541	-0.437409	-0.072171	-0.53184	-0.0715111	-0.663992	-0.39633	-0.45696	-0.580718	-0.484922	-0.162764	-0.199946	-0.459418	-0.684235	-0.317449	-0.175385	-0.52647	-0.417102	-0.10491	-0.555943	0.0341362	-0.45825	-0.152462	-0.133889	-0.203925	-0.082497	0.151011	-0.486015	0.0963824	-0.041447	-0.147398	-0.0411598	-0.419363	-0.0531342	-0.412141	-0.0173649	-0.566759	-0.279267	-0.109205	0.00930769	-0.178178
ASV298	-0.564938	-0.521748	-0.41691	-0.71394	-0.345686	-0.502974	-0.144811	-0.154568	-0.53436	-0.587522	-0.188258	-0.626704	-0.0482431	-0.610851	-0.53292	-0.535891	-0.505738	-0.547332	-0.172422	-0.241799	-0.493673	-0.586997	-0.275257	-0.246311	-0.611621	-0.570041	-0.168194	-0.552159	0.0177385	-0.410303	-0.256297	-0.24178	-0.0683913	-0.217574	0.0844152	-0.573936	-0.0650737	-0.0860681	-0.269185	-0.173718	-0.432462	-0.0784733	-0.234846	-0.133357	-0.5063	-0.44849	-0.061175	-0.13631	-0.344499
ASV343	-0.328177	-0.369805	-0.444715	-0.118295	-0.460447	-0.442999	-0.757264	-0.716721	-0.311291	-0.143912	-0.471409	0.00408365	-0.752866	-0.00557903	-0.0153791	-0.214874	-0.204904	-0.193608	-0.50069	-0.312854	-0.242751	0.0119214	-0.261057	-0.244719	0.0730523	0.0285835	-0.529116	0.0351222	-0.614733	-0.127989	-0.146071	-0.31189	-0.307894	-0.156048	-0.518599	0.0579614	-0.274096	-0.20555	-0.224064	-0.156428	0.122588	-0.246638	-0.295228	-0.383395	0.169182	0.234619	-0.173782	-0.183554	-0.038805
ASV198	-0.617352	-0.500606	-0.450436	-0.720308	-0.306353	-0.419814	-0.14071	-0.203641	-0.366685	-0.472541	-0.354649	-0.672009	0.073451	-0.501583	-0.436355	-0.452198	-0.549763	-0.456908	-0.357247	-0.229394	-0.394056	-0.614677	-0.332134	-0.327014	-0.609304	-0.468625	0.00660371	-0.562877	0.13905	-0.383151	-0.466603	-0.19686	-0.0376369	-0.414948	-0.0349194	-0.534844	-0.293472	-0.174258	-0.0892573	-0.252737	-0.584721	-0.0589354	-0.109741	-0.0930485	-0.51363	-0.482215	-0.0227389	-0.124104	-0.330989
ASV23	-0.66728	-0.685123	-0.662825	-0.612592	-0.490792	-0.410432	-0.254596	-0.309926	-0.470079	-0.649418	-0.316874	-0.560609	-0.162784	-0.58147	-0.68065	-0.328806	-0.283992	-0.339473	-0.20433	-0.221721	-0.270345	-0.375492	-0.282085	-0.0532707	-0.281389	-0.69864	-0.0450795	-0.281141	-0.0717413	-0.278618	-0.0322793	-0.106253	-0.308622	-0.139534	0.0813648	-0.182707	-0.206445	-0.473802	-0.327626	-0.0279627	-0.527195	-0.0123894	-0.421477	0.0446059	-0.0505935	-0.128392	-0.0109019	-0.064682	-0.174013
ASV66	-0.541755	-0.394328	-0.522246	-0.107345	-0.418999	-0.49829	-0.527252	-0.56218	-0.187052	0.100892	-0.454597	-0.212159	-0.216118	-0.443767	0.0971929	-0.0560783	-0.565069	0.00376756	-0.318465	-0.326842	-0.0882354	-0.417558	-0.518591	-0.263366	-0.146964	0.14944	-0.355671	-0.280824	-0.0561518	-0.302008	-0.217484	-0.182781	-0.382697	-0.0789504	-0.449188	-0.00359153	-0.161718	0.0406539	-0.143353	-0.158273	0.10555	-0.130187	-0.310888	-0.05143	-0.256381	0.0649766	-0.141009	-0.380258	0.225048
ASV176	-0.618956	-0.519372	-0.458408	-0.714659	-0.300276	-0.482222	-0.12416	-0.188039	-0.476707	-0.531851	-0.254362	-0.669132	0.0267908	-0.602482	-0.521515	-0.511236	-0.542011	-0.499284	-0.229774	-0.258052	-0.421555	-0.609905	-0.36261	-0.283996	-0.605926	-0.550283	-0.0691704	-0.575711	0.111373	-0.434739	-0.317949	-0.218393	-0.116211	-0.281121	0.0767597	-0.545906	-0.145916	-0.108413	-0.199157	-0.165773	-0.490539	-0.0468774	-0.243464	-0.0543297	-0.522989	-0.427988	-0.0623618	-0.168524	-0.291371
ASV322	-0.393302	-0.416329	-0.493183	-0.159225	-0.472071	-0.519884	-0.734847	-0.694805	-0.434538	-0.209229	-0.398232	-0.0453248	-0.704951	-0.167382	-0.0984753	-0.301796	-0.247795	-0.231495	-0.383019	-0.365067	-0.25592	-0.0190503	-0.32795	-0.161776	0.0480134	-0.0737852	-0.624507	-0.0131317	-0.545586	-0.219169	-0.0189985	-0.35049	-0.287583	-0.0272478	-0.425029	0.021724	-0.135442	-0.113284	-0.393171	-0.0670265	0.185641	-0.158531	-0.435806	-0.342226	0.11719	0.257574	-0.117115	-0.286701	-0.0266482
ASV139	-0.613499	-0.517637	-0.447888	-0.710376	-0.300689	-0.499087	-0.125805	-0.187178	-0.494885	-0.54149	-0.241039	-0.661681	0.00445031	-0.618292	-0.534331	-0.528058	-0.538382	-0.511878	-0.207288	-0.271364	-0.427182	-0.608294	-0.358425	-0.285478	-0.607053	-0.556371	-0.0880007	-0.58259	0.0906905	-0.450889	-0.292728	-0.230403	-0.13684	-0.264067	0.0939726	-0.547524	-0.120944	-0.0970974	-0.21524	-0.153352	-0.475018	-0.05709	-0.250299	-0.0508755	-0.524085	-0.419269	-0.0817571	-0.156117	-0.28458
ASV189	-0.653679	-0.563355	-0.575498	-0.461673	-0.675557	-0.513005	-0.377356	-0.401049	-0.412968	-0.469604	-0.702881	-0.409417	-0.227399	-0.436718	-0.489222	-0.284457	-0.266638	-0.125873	-0.315387	-0.481372	-0.105235	-0.163411	-0.412845	-0.133977	-0.138332	-0.328163	-0.412206	-0.172681	-0.168581	-0.300696	-0.161452	-0.3478	-0.270301	-0.294547	-0.282919	-0.00573588	-0.363854	-0.357269	-0.50678	-0.251971	-0.17591	-0.12036	-0.177262	-0.0813118	0.102321	-0.117164	-0.0532747	-0.353083	-0.0654653
ASV183	-0.469499	-0.391662	-0.49723	-0.113045	-0.542011	-0.411854	-0.787487	-0.75172	-0.347496	-0.15998	-0.523217	-0.0476257	-0.744829	-0.0876273	-0.0693581	-0.154505	-0.150636	-0.081958	-0.440448	-0.371043	-0.127517	0.0471809	-0.329321	-0.253625	0.133158	0.0290146	-0.52364	0.0590219	-0.620411	-0.135033	-0.138455	-0.282905	-0.341919	-0.156369	-0.611947	0.183312	-0.29446	-0.298276	-0.275877	-0.19655	0.1323	-0.262169	-0.20425	-0.312225	0.241352	0.256159	-0.143193	-0.196523	0.0614973
ASV379	-0.643322	-0.218273	-0.5668	-0.338348	-0.35948	-0.628312	-0.4094	-0.591757	-0.283767	-0.216263	-0.654246	-0.330103	-0.245435	-0.301896	-0.251587	-0.474254	-0.501115	-0.151023	-0.52911	-0.548997	-0.0690315	-0.2159	-0.643188	-0.329359	-0.0304919	-0.278291	-0.183827	-0.285412	-0.110081	-0.47129	-0.193036	-0.350481	-0.32248	-0.34081	-0.249551	0.0490251	-0.338312	-0.246197	-0.286762	-0.109553	-0.294041	-0.0901033	-0.216173	0.00343246	-0.0430564	0.174502	-0.0714619	-0.202107	-0.0258039
ASV293	-0.641829	-0.521295	-0.570652	-0.520083	-0.572741	-0.631125	-0.520755	-0.504739	-0.532362	-0.47414	-0.490733	-0.373882	-0.310508	-0.512117	-0.355227	-0.576598	-0.425726	-0.387812	-0.336355	-0.504958	-0.316122	-0.24483	-0.392136	-0.0862413	-0.191743	-0.422778	-0.555378	-0.311497	-0.199821	-0.44787	-0.0732582	-0.467695	0.00242819	-0.151945	-0.280301	-0.188592	-0.175017	-0.144966	-0.632805	-0.121152	-0.176505	0.0115151	-0.30182	-0.281396	-0.0760604	-0.036716	0.130654	-0.299749	-0.28173
ASV64	-0.497875	-0.494013	-0.465609	-0.170368	-0.541341	-0.298806	-0.74766	-0.700223	-0.35719	-0.218675	-0.475787	-0.127659	-0.746262	-0.129541	-0.162017	-0.0777389	-0.0751807	-0.115287	-0.361167	-0.311343	-0.135775	-0.0192775	-0.259105	-0.340801	0.0177253	0.0182458	-0.421601	0.00445017	-0.635012	-0.0877509	-0.22778	-0.221944	-0.443112	-0.215286	-0.584943	0.108812	-0.336797	-0.357005	-0.137118	-0.247443	0.0765621	-0.333339	-0.117328	-0.266617	0.181565	0.114777	-0.255702	-0.119531	0.0891381
ASV197	-0.444467	-0.633539	-0.320122	-0.54146	-0.201623	-0.207285	-0.172582	-0.223998	-0.231816	-0.540144	-0.425043	-0.437473	-0.303317	-0.387473	-0.565604	-0.32376	-0.125504	-0.533958	-0.363303	-0.412396	-0.337611	-0.313524	0.021641	-0.422302	-0.597719	-0.493133	0.117491	-0.469967	-0.220966	-0.276418	-0.544674	-0.276784	-0.498712	-0.552617	-0.1442	-0.518028	-0.554623	-0.450802	0.249734	-0.331607	-0.588567	-0.359293	-0.0729679	-0.0997009	-0.326404	-0.581545	-0.559531	0.0663154	-0.303963
ASV263	-0.500066	-0.657042	-0.490451	-0.802429	-0.480106	-0.444456	-0.270283	-0.2393	-0.507617	-0.725153	-0.320851	-0.605946	-0.262077	-0.389842	-0.604848	-0.474546	-0.432868	-0.646975	-0.377397	-0.165214	-0.636663	-0.548126	-0.141145	-0.438873	-0.691446	-0.627181	-0.173197	-0.473104	-0.206133	-0.194248	-0.490255	-0.274856	-0.173462	-0.432773	-0.0106592	-0.673768	-0.301586	-0.267698	-0.0548038	-0.337049	-0.514671	-0.260101	-0.182306	-0.312606	-0.443376	-0.579078	-0.255326	-0.0797535	-0.509121
ASV172	-0.629563	-0.364355	-0.517129	-0.293878	-0.388386	-0.744135	-0.645861	-0.687819	-0.547902	-0.200649	-0.417965	-0.273435	-0.519612	-0.482633	-0.150021	-0.54473	-0.512461	-0.286584	-0.354603	-0.538958	-0.240489	-0.250753	-0.576616	-0.145717	-0.0607523	-0.136357	-0.560637	-0.283173	-0.335183	-0.591078	0.0287428	-0.387708	-0.244214	-0.0158884	-0.346057	-0.0348651	-0.0261167	-0.0299529	-0.567469	-0.0161495	0.01555	-0.0739469	-0.451821	-0.192703	-0.105286	0.251576	0.00857072	-0.279067	0.0311594
ASV184	-0.60068	-0.639919	-0.496719	-0.453389	-0.649383	-0.6337	-0.518667	-0.462622	-0.429878	-0.343113	-0.518385	-0.387514	-0.292767	-0.614416	-0.315942	-0.337767	-0.502982	-0.265011	-0.216906	-0.411836	-0.220767	-0.480191	-0.241648	-0.250558	-0.411552	-0.174	-0.538387	-0.37468	-0.185831	-0.432149	-0.17429	-0.361006	-0.263573	-0.17511	-0.213292	-0.238701	-0.165877	-0.0714263	-0.392317	-0.129335	-0.158357	-0.146287	-0.182723	-0.122752	-0.264167	-0.174509	-0.131903	-0.10638	-0.0399341
ASV211	-0.617461	-0.549469	-0.340661	-0.499365	-0.392032	-0.212974	-0.732125	-0.789399	-0.420819	-0.395307	-0.339937	-0.405398	-0.726088	-0.246009	-0.386776	-0.419453	-0.0791327	-0.412034	-0.269507	-0.361894	-0.227892	-0.0735059	-0.158435	-0.540382	-0.277823	-0.389636	-0.200957	-0.216803	-0.591353	-0.270672	-0.287642	-0.296494	-0.299678	-0.30245	-0.490564	-0.184767	-0.429084	-0.380257	-0.166457	-0.215824	-0.230328	-0.335661	0.0546016	-0.304964	0.00482743	-0.0516084	-0.183852	-0.0168284	-0.143067
ASV7	-0.532989	-0.353323	-0.332987	-0.314505	-0.653023	-0.661861	-0.734205	-0.649959	-0.53748	-0.264958	-0.475942	-0.258544	-0.653057	-0.277576	-0.166203	-0.272711	-0.404386	-0.180971	-0.416969	-0.264526	-0.236671	-0.3316	-0.286414	-0.327507	-0.176158	0.121042	-0.590628	-0.185337	-0.592751	-0.366923	-0.238533	-0.177054	-0.179795	-0.228415	-0.380066	-0.0232986	-0.15604	-0.124264	-0.373134	-0.147756	-0.00340372	-0.217598	0.0264438	-0.2146	-0.105187	0.0277427	-0.0808801	0.0385061	0.100669
ASV181	-0.538129	-0.540005	-0.52043	-0.579338	-0.394727	-0.443342	-0.589313	-0.587579	-0.45199	-0.393247	-0.521177	-0.416722	-0.538935	-0.157348	-0.220755	-0.544225	-0.362685	-0.503337	-0.570586	-0.418161	-0.549332	-0.167749	-0.328852	-0.374188	-0.344698	-0.316081	-0.429012	-0.199762	-0.408029	-0.238597	-0.426895	-0.49066	-0.0562687	-0.363796	-0.59583	-0.426366	-0.395661	-0.259433	-0.291026	-0.489448	-0.187233	-0.348096	-0.303585	-0.632089	-0.127147	-0.235133	-0.0820445	-0.446368	-0.443519
ASV109	-0.672887	-0.689396	-0.51119	-0.787879	-0.478817	-0.425288	-0.254052	-0.264595	-0.556741	-0.699547	-0.32619	-0.695102	-0.210628	-0.571784	-0.67432	-0.445375	-0.406872	-0.555227	-0.240619	-0.259502	-0.485258	-0.577142	-0.259513	-0.454095	-0.671041	-0.603763	-0.119949	-0.537761	-0.143154	-0.307171	-0.4416	-0.242605	-0.292319	-0.398346	-0.0276422	-0.572638	-0.271071	-0.29045	-0.0995554	-0.307258	-0.498654	-0.246868	-0.135222	-0.140163	-0.449393	-0.54467	-0.266031	-0.0874619	-0.321252
ASV36	-0.560036	-0.413393	-0.406521	-0.540888	-0.213382	-0.5781	-0.356213	-0.437168	-0.515072	-0.480544	-0.361537	-0.483887	-0.486394	-0.391273	-0.424328	-0.538101	-0.444374	-0.617307	-0.501284	-0.381546	-0.501154	-0.455185	-0.607508	-0.379515	-0.292567	-0.351398	-0.0507477	-0.618837	-0.35897	-0.519353	-0.346287	-0.245444	-0.526724	-0.426967	-0.141347	-0.300107	-0.283792	-0.289197	-0.0401113	-0.218121	-0.387548	-0.239896	-0.229199	-0.119144	-0.285613	-0.155165	-0.349615	-0.0188122	-0.181585
ASV160	-0.596722	-0.521894	-0.47564	-0.59695	-0.428557	-0.391827	-0.461035	-0.497367	-0.390562	-0.437766	-0.540196	-0.482835	-0.522089	-0.282764	-0.395361	-0.534275	-0.301138	-0.412409	-0.301233	-0.548691	-0.40464	-0.187859	-0.232348	-0.667107	-0.482228	-0.440683	-0.313999	-0.24272	-0.421098	-0.230501	-0.415546	-0.565553	-0.346321	-0.406301	-0.520928	-0.418479	-0.360789	-0.359401	-0.136084	-0.597037	-0.283446	-0.649865	-0.0446093	-0.487454	-0.167324	-0.337217	-0.379425	-0.213151	-0.363194
ASV127	-0.750029	-0.565757	-0.604485	-0.434335	-0.595755	-0.639854	-0.69194	-0.669678	-0.600316	-0.379374	-0.498381	-0.374446	-0.509861	-0.55162	-0.292106	-0.482989	-0.405441	-0.304772	-0.327075	-0.537668	-0.267765	-0.238745	-0.482759	-0.154651	-0.136221	-0.255035	-0.604784	-0.270858	-0.365917	-0.476773	-0.0795114	-0.410623	-0.170342	-0.103155	-0.46979	-0.0776571	-0.157877	-0.186823	-0.609341	-0.164262	-0.0477611	-0.106122	-0.324851	-0.276826	-0.0451823	0.059025	0.0471359	-0.321149	-0.0779709
ASV283	-0.76362	-0.524606	-0.484016	-0.621529	-0.505862	-0.558474	-0.355928	-0.410957	-0.576377	-0.578581	-0.441367	-0.582123	-0.350438	-0.620952	-0.600176	-0.532683	-0.377696	-0.418858	-0.203539	-0.501931	-0.301711	-0.426027	-0.412002	-0.434485	-0.405709	-0.474716	-0.231889	-0.491645	-0.27263	-0.487122	-0.243116	-0.349209	-0.392142	-0.332477	-0.153993	-0.27147	-0.210438	-0.311408	-0.306048	-0.259098	-0.372521	-0.287341	-0.0521965	-0.0643391	-0.246366	-0.253251	-0.246107	-0.0318528	-0.130678
ASV32	-0.741713	-0.602649	-0.624088	-0.57621	-0.643534	-0.555627	-0.632346	-0.541439	-0.754242	-0.638595	-0.177854	-0.487141	-0.509067	-0.588457	-0.50617	-0.37094	-0.41058	-0.432213	-0.235728	-0.204339	-0.428277	-0.472329	-0.371446	-0.297055	-0.340371	-0.469124	-0.435307	-0.386207	-0.41259	-0.292548	-0.209795	-0.133632	-0.188619	-0.107027	-0.179328	-0.253279	-0.0265394	-0.211586	-0.321939	-0.0847321	-0.192399	-0.0796991	-0.234083	-0.175703	-0.293962	-0.136548	-0.0531583	-0.0467611	-0.145449
ASV186	-0.648373	-0.584261	-0.599122	-0.799828	-0.51684	-0.590535	-0.342765	-0.364665	-0.540105	-0.675501	-0.460697	-0.638084	-0.240686	-0.442272	-0.563785	-0.577173	-0.552816	-0.57028	-0.479326	-0.313269	-0.560705	-0.523594	-0.348557	-0.41278	-0.575891	-0.629278	-0.23118	-0.473999	-0.161443	-0.32986	-0.448818	-0.338397	-0.124759	-0.434568	-0.114328	-0.544635	-0.316196	-0.2851	-0.220272	-0.329361	-0.527564	-0.204865	-0.221558	-0.291147	-0.390603	-0.428142	-0.124108	-0.17484	-0.466596
ASV150	-0.597724	-0.548944	-0.618322	-0.524356	-0.702298	-0.743495	-0.475396	-0.485052	-0.525621	-0.528505	-0.476548	-0.378004	-0.398198	-0.501486	-0.426571	-0.468105	-0.560145	-0.458751	-0.436588	-0.318104	-0.497013	-0.551989	-0.337157	-0.315592	-0.325728	-0.3632	-0.41732	-0.405475	-0.306671	-0.3441	-0.190512	-0.325296	-0.320923	-0.260916	-0.0454811	-0.290062	-0.181178	-0.173925	-0.363647	-0.13774	-0.257325	-0.149359	-0.333729	-0.170096	-0.239317	-0.137458	-0.185994	-0.107073	-0.195645
ASV255	-0.632868	-0.758819	-0.487934	-0.780752	-0.605176	-0.320753	-0.367845	-0.312769	-0.522453	-0.747065	-0.39771	-0.635998	-0.392441	-0.435364	-0.669815	-0.337012	-0.263671	-0.555969	-0.300144	-0.214636	-0.522039	-0.498996	-0.103926	-0.552248	-0.660781	-0.539004	-0.150158	-0.445838	-0.361064	-0.143566	-0.563756	-0.245095	-0.330206	-0.513275	-0.190854	-0.549001	-0.412375	-0.439882	0.0129644	-0.455351	-0.493766	-0.403841	0.0395639	-0.271749	-0.330959	-0.623022	-0.366218	0.0163371	-0.370833
ASV138	-0.657125	-0.749368	-0.482331	-0.787279	-0.592798	-0.337324	-0.360234	-0.314322	-0.516758	-0.727579	-0.412414	-0.656174	-0.364057	-0.462847	-0.657957	-0.353699	-0.292778	-0.551379	-0.304942	-0.235095	-0.506399	-0.526007	-0.125474	-0.554199	-0.671641	-0.521791	-0.136508	-0.476705	-0.331071	-0.185861	-0.571934	-0.248293	-0.32024	-0.524847	-0.195095	-0.549066	-0.41508	-0.429968	0.0071239	-0.453504	-0.517384	-0.393275	0.0581211	-0.251919	-0.355971	-0.625542	-0.34992	0.0276824	-0.357204
ASV131	-0.564509	-0.662144	-0.473395	-0.694655	-0.348243	-0.301244	-0.271752	-0.268265	-0.345158	-0.549442	-0.623831	-0.584078	-0.333225	-0.278415	-0.515877	-0.391164	-0.279685	-0.457788	-0.441036	-0.484463	-0.421607	-0.313242	-0.135504	-0.642795	-0.719902	-0.422852	-0.147927	-0.350048	-0.259349	-0.189349	-0.742705	-0.460883	-0.373911	-0.649377	-0.428751	-0.625843	-0.551252	-0.440426	0.17443	-0.67422	-0.504855	-0.606181	-0.0323314	-0.39287	-0.373585	-0.696617	-0.528674	-0.171964	-0.42548
ASV323	-0.726215	-0.623903	-0.664807	-0.581218	-0.536675	-0.653659	-0.633662	-0.64158	-0.542112	-0.421684	-0.549687	-0.47118	-0.367029	-0.491931	-0.309968	-0.550713	-0.548409	-0.422929	-0.495133	-0.467091	-0.365553	-0.370775	-0.48299	-0.209802	-0.305509	-0.351723	-0.501739	-0.364996	-0.203736	-0.471965	-0.256457	-0.421082	-0.0827932	-0.245975	-0.370027	-0.281021	-0.279139	-0.159331	-0.476059	-0.161983	-0.244625	-0.027834	-0.393285	-0.30565	-0.208321	-0.0708259	0.0707292	-0.340134	-0.246277
ASV243	-0.653424	-0.752036	-0.48122	-0.781946	-0.585227	-0.335182	-0.3663	-0.332784	-0.505469	-0.723525	-0.429801	-0.650282	-0.385906	-0.446376	-0.665671	-0.354689	-0.285379	-0.556833	-0.317993	-0.244485	-0.498198	-0.520695	-0.131703	-0.583734	-0.668326	-0.517455	-0.119879	-0.480684	-0.346898	-0.188054	-0.582484	-0.255662	-0.367189	-0.547474	-0.188888	-0.543514	-0.439473	-0.440819	0.0357386	-0.449525	-0.522964	-0.409271	0.0601838	-0.238821	-0.347241	-0.614108	-0.388128	0.0416952	-0.345011
ASV37	-0.624429	-0.755909	-0.457503	-0.562938	-0.471909	-0.407807	-0.595158	-0.643719	-0.385945	-0.430748	-0.51996	-0.478549	-0.614057	-0.460786	-0.415838	-0.435439	-0.25363	-0.51793	-0.342265	-0.454689	-0.395985	-0.281722	-0.310069	-0.345622	-0.309645	-0.382468	-0.211667	-0.399579	-0.465579	-0.401845	-0.216153	-0.384376	-0.522954	-0.324804	-0.445632	-0.234182	-0.467342	-0.440496	-0.2704	-0.32658	-0.306615	-0.379737	-0.194326	-0.30128	0.00617459	-0.14924	-0.270609	-0.149348	-0.178615
ASV85	-0.757504	-0.73339	-0.681453	-0.532967	-0.697654	-0.468536	-0.679796	-0.640424	-0.608025	-0.562283	-0.511205	-0.441918	-0.5775	-0.465739	-0.491692	-0.328733	-0.253797	-0.332895	-0.332345	-0.416987	-0.316879	-0.222714	-0.379749	-0.313218	-0.242156	-0.39854	-0.491862	-0.21655	-0.456318	-0.237442	-0.257111	-0.335289	-0.336446	-0.239229	-0.451151	-0.156228	-0.316502	-0.375856	-0.382196	-0.281934	-0.118794	-0.234056	-0.274035	-0.283821	-0.0158153	-0.12554	-0.151026	-0.309103	-0.13491
ASV207	-0.72949	-0.672299	-0.6171	-0.816327	-0.583316	-0.509832	-0.37408	-0.38331	-0.564992	-0.721261	-0.480449	-0.684136	-0.291508	-0.484935	-0.639475	-0.490417	-0.463271	-0.538448	-0.426475	-0.314534	-0.51635	-0.525985	-0.325399	-0.484998	-0.600272	-0.618322	-0.19533	-0.474935	-0.223853	-0.285313	-0.509985	-0.301449	-0.228147	-0.482242	-0.174953	-0.516097	-0.3747	-0.381766	-0.153217	-0.390372	-0.534787	-0.277328	-0.127803	-0.252362	-0.365337	-0.49152	-0.205689	-0.133245	-0.399558
ASV54	-0.637226	-0.718348	-0.461764	-0.577608	-0.465938	-0.45058	-0.605903	-0.640322	-0.452678	-0.421227	-0.442127	-0.522458	-0.620132	-0.469983	-0.40284	-0.428046	-0.315093	-0.487966	-0.306622	-0.379756	-0.418086	-0.333216	-0.35652	-0.341762	-0.322607	-0.363842	-0.233169	-0.377734	-0.473954	-0.406817	-0.17865	-0.313412	-0.487209	-0.250274	-0.41693	-0.23109	-0.354415	-0.404473	-0.302495	-0.308844	-0.283602	-0.385042	-0.222619	-0.300561	-0.0364811	-0.113931	-0.21592	-0.13789	-0.138594
ASV177	-0.767834	-0.757602	-0.692182	-0.586926	-0.646177	-0.444882	-0.635927	-0.600626	-0.617712	-0.559871	-0.447933	-0.518822	-0.499667	-0.47976	-0.486117	-0.304048	-0.316629	-0.362757	-0.351936	-0.324101	-0.373425	-0.326006	-0.397106	-0.318659	-0.334051	-0.401554	-0.416756	-0.263339	-0.374458	-0.225217	-0.328024	-0.257053	-0.296137	-0.24646	-0.409702	-0.252291	-0.303986	-0.34356	-0.311632	-0.287575	-0.168924	-0.201191	-0.319917	-0.274756	-0.134151	-0.204377	-0.124662	-0.339762	-0.148776
ASV246	-0.538814	-0.537632	-0.338884	-0.705133	-0.340904	-0.657158	-0.356359	-0.36091	-0.579984	-0.546539	-0.293447	-0.585942	-0.443079	-0.527037	-0.475497	-0.647039	-0.568325	-0.700082	-0.333664	-0.338526	-0.622699	-0.656725	-0.252664	-0.511991	-0.691511	-0.387959	-0.238576	-0.632381	-0.339819	-0.532416	-0.377611	-0.344291	-0.341634	-0.366603	-0.0352815	-0.638993	-0.143679	-0.121249	-0.119811	-0.263901	-0.444174	-0.367061	-0.163386	-0.253707	-0.557983	-0.423884	-0.362224	0.089058	-0.303462
ASV119	-0.658623	-0.553002	-0.56178	-0.50631	-0.646576	-0.720863	-0.696623	-0.738473	-0.574007	-0.469066	-0.489737	-0.405616	-0.574311	-0.470036	-0.419801	-0.458405	-0.482843	-0.382498	-0.457014	-0.362826	-0.345656	-0.353554	-0.433009	-0.265668	-0.228821	-0.380687	-0.456883	-0.322533	-0.432704	-0.44767	-0.135628	-0.254843	-0.309626	-0.190979	-0.229297	-0.133778	-0.262123	-0.216269	-0.494442	-0.0410368	-0.166812	-0.0893095	-0.325817	-0.159595	-0.104761	0.0444862	-0.0723502	-0.216156	-0.0658552
ASV162	-0.740956	-0.768286	-0.61998	-0.643742	-0.591465	-0.562823	-0.581926	-0.564039	-0.611757	-0.575307	-0.489284	-0.523294	-0.444478	-0.588035	-0.509479	-0.516074	-0.401126	-0.508476	-0.325055	-0.468378	-0.395871	-0.398245	-0.361348	-0.308216	-0.42567	-0.437154	-0.468103	-0.426725	-0.300453	-0.429571	-0.271214	-0.429246	-0.278809	-0.27726	-0.281663	-0.365394	-0.282085	-0.228773	-0.394326	-0.202601	-0.252394	-0.150683	-0.313884	-0.255648	-0.226433	-0.227847	-0.14247	-0.240665	-0.229614
ASV57	-0.714506	-0.749478	-0.439854	-0.637731	-0.473345	-0.374225	-0.571064	-0.666655	-0.4305	-0.463671	-0.548668	-0.585939	-0.57315	-0.450483	-0.501714	-0.455723	-0.23228	-0.50062	-0.33836	-0.435306	-0.33703	-0.305294	-0.372108	-0.420863	-0.333919	-0.378262	-0.134944	-0.419085	-0.435321	-0.436051	-0.27335	-0.344213	-0.515704	-0.407465	-0.399886	-0.227934	-0.519161	-0.466528	-0.27571	-0.315852	-0.361395	-0.348239	-0.100909	-0.217136	0.0020714	-0.166518	-0.237102	-0.136892	-0.120157
ASV158	-0.784018	-0.616622	-0.586239	-0.49508	-0.505998	-0.578101	-0.576113	-0.621023	-0.519261	-0.398144	-0.633503	-0.519244	-0.534131	-0.494081	-0.424823	-0.383167	-0.359095	-0.27308	-0.38623	-0.524503	-0.200558	-0.29444	-0.603066	-0.293803	-0.161435	-0.226197	-0.300773	-0.33449	-0.39679	-0.501077	-0.204079	-0.310073	-0.536154	-0.317524	-0.435877	-0.00824677	-0.339027	-0.450307	-0.342133	-0.282924	-0.273897	-0.306014	-0.214774	-0.117889	0.0211279	0.00907726	-0.188853	-0.138556	0.0404461
ASV169	-0.684325	-0.671783	-0.448733	-0.636039	-0.436094	-0.395209	-0.589608	-0.623061	-0.514807	-0.513792	-0.473579	-0.578837	-0.646878	-0.391863	-0.481343	-0.432055	-0.241548	-0.497641	-0.384682	-0.402727	-0.419217	-0.255072	-0.409552	-0.408928	-0.335802	-0.41294	-0.185804	-0.374351	-0.525478	-0.374562	-0.337228	-0.290596	-0.446336	-0.379554	-0.496448	-0.249204	-0.444966	-0.492945	-0.22831	-0.409836	-0.324376	-0.416283	-0.112618	-0.326736	-0.043244	-0.212969	-0.242131	-0.171878	-0.1903
ASV254	-0.8124	-0.645402	-0.668612	-0.493864	-0.619673	-0.602074	-0.6924	-0.722418	-0.551363	-0.431528	-0.629644	-0.428411	-0.517822	-0.529782	-0.395481	-0.47777	-0.384499	-0.324445	-0.396849	-0.594672	-0.223067	-0.247954	-0.511593	-0.306667	-0.187884	-0.322751	-0.501092	-0.317862	-0.358843	-0.461552	-0.208671	-0.451415	-0.336023	-0.267342	-0.464369	-0.0958476	-0.334235	-0.293044	-0.466739	-0.205211	-0.15983	-0.165102	-0.275105	-0.213729	-0.0402952	0.00635425	-0.0971853	-0.290623	-0.0822068
ASV121	-0.618776	-0.615112	-0.546974	-0.615615	-0.569398	-0.536457	-0.444285	-0.431154	-0.573286	-0.601493	-0.591606	-0.515154	-0.585931	-0.312838	-0.558737	-0.415483	-0.304391	-0.413905	-0.4029	-0.43217	-0.4565	-0.297082	-0.356929	-0.516743	-0.415734	-0.352886	-0.36837	-0.257396	-0.510241	-0.245894	-0.411071	-0.398317	-0.500523	-0.444973	-0.34114	-0.334966	-0.338909	-0.433957	-0.179316	-0.509484	-0.264958	-0.54632	-0.177928	-0.337456	-0.119331	-0.331775	-0.431797	-0.182248	-0.222543
ASV229	-0.619503	-0.691168	-0.585491	-0.739231	-0.571367	-0.642654	-0.54187	-0.502106	-0.60237	-0.635591	-0.457332	-0.544434	-0.466914	-0.454818	-0.480936	-0.588617	-0.525973	-0.635503	-0.486101	-0.34493	-0.615684	-0.497703	-0.286529	-0.371268	-0.545014	-0.497008	-0.426646	-0.448606	-0.351016	-0.370588	-0.384211	-0.402382	-0.170518	-0.358414	-0.223659	-0.536424	-0.286784	-0.23222	-0.300815	-0.290473	-0.382508	-0.231411	-0.306216	-0.404487	-0.340997	-0.34508	-0.155125	-0.165337	-0.427008
ASV5	-0.801957	-0.505125	-0.469172	-0.792755	-0.334574	-0.518223	-0.454046	-0.558448	-0.575885	-0.480217	-0.441466	-0.800076	-0.425985	-0.406127	-0.474869	-0.593787	-0.502503	-0.4714	-0.429605	-0.340703	-0.447685	-0.473148	-0.532808	-0.529216	-0.497726	-0.420577	-0.067325	-0.433304	-0.31949	-0.495327	-0.417908	-0.235402	-0.241552	-0.424417	-0.36006	-0.383992	-0.32066	-0.409753	-0.237075	-0.428518	-0.534548	-0.402411	-0.0784874	-0.278234	-0.284396	-0.259217	-0.0757228	-0.110185	-0.213586
ASV290	-0.845418	-0.549545	-0.574177	-0.620985	-0.38863	-0.584693	-0.439339	-0.51655	-0.617952	-0.436295	-0.359664	-0.682836	-0.332611	-0.635638	-0.460559	-0.453631	-0.557986	-0.386507	-0.314649	-0.37701	-0.353176	-0.583379	-0.582664	-0.445984	-0.476615	-0.347161	-0.170138	-0.518387	-0.194562	-0.517071	-0.350549	-0.18492	-0.386701	-0.275258	-0.236101	-0.335003	-0.165442	-0.228559	-0.200757	-0.245457	-0.347884	-0.24095	-0.257166	-0.0620306	-0.436982	-0.224561	-0.183213	-0.177889	-0.0169717
ASV268	-0.65806	-0.555162	-0.689812	-0.532682	-0.552354	-0.704971	-0.712674	-0.740132	-0.534941	-0.428695	-0.596439	-0.400637	-0.586704	-0.315308	-0.311089	-0.522564	-0.542133	-0.418851	-0.626245	-0.438221	-0.424821	-0.313077	-0.504432	-0.360982	-0.249713	-0.343959	-0.482201	-0.273571	-0.416158	-0.379816	-0.305745	-0.40014	-0.272905	-0.308949	-0.399571	-0.230309	-0.329377	-0.258608	-0.341694	-0.220143	-0.228081	-0.205284	-0.415505	-0.356648	-0.136148	0.00902892	-0.113986	-0.281307	-0.231716
ASV238	-0.69363	-0.661026	-0.613479	-0.609782	-0.692161	-0.65744	-0.660715	-0.614013	-0.645182	-0.62557	-0.541614	-0.442378	-0.641847	-0.477112	-0.504766	-0.543405	-0.380884	-0.491297	-0.401632	-0.495508	-0.462691	-0.299527	-0.341803	-0.358615	-0.326374	-0.456445	-0.555251	-0.322757	-0.530805	-0.371055	-0.239723	-0.458294	-0.30423	-0.289361	-0.371717	-0.272326	-0.27173	-0.335233	-0.443271	-0.301727	-0.220893	-0.312022	-0.239524	-0.37375	-0.0961138	-0.162047	-0.195196	-0.171326	-0.279178
ASV88	-0.762116	-0.558756	-0.667393	-0.550706	-0.55082	-0.734684	-0.647974	-0.682031	-0.633372	-0.466863	-0.529332	-0.471473	-0.526294	-0.514469	-0.395932	-0.57597	-0.534799	-0.411312	-0.452587	-0.52405	-0.377846	-0.350571	-0.560466	-0.321468	-0.270411	-0.386121	-0.502857	-0.356412	-0.361915	-0.499146	-0.203721	-0.412535	-0.291984	-0.221721	-0.350907	-0.217567	-0.205988	-0.215927	-0.467803	-0.190342	-0.193156	-0.183681	-0.396685	-0.26104	-0.183677	-0.00950225	-0.0953987	-0.296042	-0.152847
ASV239	-0.784046	-0.610968	-0.726194	-0.489512	-0.606013	-0.625003	-0.765163	-0.793903	-0.526587	-0.378415	-0.655986	-0.419724	-0.565074	-0.389793	-0.298465	-0.43445	-0.465318	-0.30397	-0.565929	-0.50259	-0.285251	-0.266029	-0.55109	-0.344239	-0.180259	-0.266333	-0.487482	-0.250277	-0.393869	-0.387062	-0.309441	-0.389472	-0.293077	-0.306474	-0.538384	-0.108344	-0.380059	-0.311792	-0.37795	-0.247966	-0.177748	-0.186377	-0.339225	-0.297547	-0.0606513	0.0363956	-0.0696932	-0.32814	-0.111797
ASV124	-0.685443	-0.765496	-0.6101	-0.554809	-0.674086	-0.481378	-0.722587	-0.65656	-0.587731	-0.555888	-0.51588	-0.428881	-0.698467	-0.406893	-0.460023	-0.34949	-0.272359	-0.435396	-0.388819	-0.389479	-0.411375	-0.295173	-0.278123	-0.426395	-0.347552	-0.321027	-0.482424	-0.26939	-0.575215	-0.242908	-0.352321	-0.358803	-0.411626	-0.325212	-0.458514	-0.262756	-0.358042	-0.378292	-0.242964	-0.333058	-0.172701	-0.357298	-0.211349	-0.357048	-0.0883004	-0.201021	-0.288473	-0.156648	-0.175613
ASV50	-0.80653	-0.708766	-0.656496	-0.744375	-0.553846	-0.568223	-0.494337	-0.506871	-0.659026	-0.633232	-0.421668	-0.676429	-0.382123	-0.584338	-0.576286	-0.487068	-0.496729	-0.505511	-0.375103	-0.350587	-0.479508	-0.530085	-0.446106	-0.416702	-0.533103	-0.520874	-0.293643	-0.469891	-0.260972	-0.386988	-0.39799	-0.277899	-0.28913	-0.33317	-0.237061	-0.443044	-0.264255	-0.299402	-0.262543	-0.296706	-0.383494	-0.22619	-0.289133	-0.222086	-0.366832	-0.340489	-0.164677	-0.230594	-0.241241
ASV175	-0.787324	-0.668202	-0.680199	-0.562696	-0.473011	-0.603538	-0.61871	-0.683699	-0.577021	-0.421233	-0.513749	-0.528559	-0.454372	-0.52124	-0.408724	-0.479298	-0.503625	-0.411549	-0.437082	-0.464113	-0.326042	-0.414552	-0.560692	-0.37984	-0.355113	-0.337594	-0.37283	-0.40445	-0.260981	-0.469299	-0.310534	-0.351433	-0.391191	-0.279414	-0.31984	-0.281501	-0.29218	-0.20554	-0.293388	-0.163946	-0.226053	-0.148059	-0.427706	-0.170606	-0.262456	-0.0767002	-0.167834	-0.318197	-0.0807657
ASV116	-0.88595	-0.706986	-0.720432	-0.619784	-0.630712	-0.527868	-0.643021	-0.686748	-0.531889	-0.495267	-0.653661	-0.576035	-0.434917	-0.511653	-0.463151	-0.410868	-0.424474	-0.341192	-0.479812	-0.491299	-0.270461	-0.373364	-0.516268	-0.422774	-0.325854	-0.375212	-0.326723	-0.374477	-0.295657	-0.387822	-0.415731	-0.348778	-0.338402	-0.415906	-0.468308	-0.196717	-0.454609	-0.401336	-0.283388	-0.314385	-0.338915	-0.210279	-0.191601	-0.19618	-0.14833	-0.166838	-0.125627	-0.254152	-0.130295
ASV163	-0.760869	-0.666556	-0.634063	-0.739011	-0.594807	-0.684604	-0.553459	-0.554892	-0.641115	-0.627822	-0.520844	-0.602004	-0.444664	-0.551987	-0.525078	-0.616256	-0.544069	-0.559045	-0.455206	-0.456041	-0.509515	-0.488146	-0.413399	-0.399817	-0.496872	-0.511547	-0.414958	-0.474981	-0.322116	-0.462678	-0.359355	-0.416559	-0.223169	-0.362413	-0.269432	-0.437097	-0.287011	-0.272474	-0.368463	-0.291823	-0.392405	-0.232199	-0.264509	-0.311801	-0.31829	-0.286119	-0.137095	-0.185833	-0.330787
ASV143	-0.761171	-0.767379	-0.701524	-0.686078	-0.73754	-0.489219	-0.694659	-0.636768	-0.574457	-0.627138	-0.593625	-0.545674	-0.572892	-0.375655	-0.48952	-0.356334	-0.364626	-0.431316	-0.529832	-0.330763	-0.462695	-0.362926	-0.321075	-0.441862	-0.404178	-0.422337	-0.403421	-0.281976	-0.477217	-0.192568	-0.493279	-0.312731	-0.25248	-0.43844	-0.494861	-0.313496	-0.462219	-0.468556	-0.226352	-0.427404	-0.341505	-0.320551	-0.157234	-0.400476	-0.130666	-0.304955	-0.161003	-0.196847	-0.302414
ASV216	-0.719964	-0.572332	-0.501593	-0.499123	-0.692868	-0.687905	-0.791245	-0.750272	-0.623149	-0.427814	-0.411194	-0.428327	-0.692545	-0.519697	-0.309316	-0.398017	-0.502164	-0.433719	-0.439401	-0.293086	-0.44017	-0.526117	-0.381537	-0.384094	-0.293077	-0.165065	-0.451786	-0.431226	-0.581613	-0.444228	-0.260094	-0.192597	-0.315716	-0.24295	-0.370406	-0.170239	-0.215527	-0.226783	-0.351922	-0.166051	-0.177326	-0.219842	-0.112309	-0.232136	-0.220304	-0.0543713	-0.125396	0.0112549	-0.0223386
ASV78	-0.762184	-0.680044	-0.550544	-0.75075	-0.558393	-0.650167	-0.538614	-0.538371	-0.673401	-0.636847	-0.537123	-0.6478	-0.526943	-0.524467	-0.593144	-0.603652	-0.448576	-0.526108	-0.379361	-0.469061	-0.442276	-0.442946	-0.391648	-0.439414	-0.503533	-0.44491	-0.389028	-0.433463	-0.415497	-0.501242	-0.33651	-0.401795	-0.327804	-0.388461	-0.262306	-0.393412	-0.283723	-0.347948	-0.355278	-0.31639	-0.411905	-0.33886	-0.176772	-0.272207	-0.246042	-0.277474	-0.20783	-0.0693618	-0.240178
ASV114	-0.814063	-0.742507	-0.630813	-0.726441	-0.619674	-0.541172	-0.532776	-0.550865	-0.613008	-0.657416	-0.533028	-0.632427	-0.472564	-0.567358	-0.624507	-0.491766	-0.401624	-0.504688	-0.366217	-0.451313	-0.416761	-0.459818	-0.384435	-0.504782	-0.505422	-0.513603	-0.301225	-0.46878	-0.360077	-0.386262	-0.416378	-0.366751	-0.409778	-0.426057	-0.286005	-0.385561	-0.372951	-0.386594	-0.23023	-0.338242	-0.401499	-0.319219	-0.15514	-0.212022	-0.266963	-0.341155	-0.283923	-0.131778	-0.230091
ASV100	-0.756137	-0.715369	-0.707256	-0.661629	-0.529242	-0.570917	-0.590313	-0.640882	-0.561785	-0.538075	-0.544025	-0.573678	-0.469423	-0.44318	-0.492345	-0.462898	-0.494207	-0.479474	-0.519701	-0.389364	-0.429393	-0.448739	-0.4774	-0.46607	-0.449393	-0.442905	-0.304476	-0.402605	-0.303204	-0.356929	-0.438664	-0.332908	-0.396009	-0.397079	-0.295773	-0.381776	-0.391292	-0.310045	-0.176432	-0.261799	-0.348517	-0.228723	-0.374781	-0.236432	-0.283946	-0.216552	-0.239095	-0.267575	-0.212361
ASV79	-0.810711	-0.755454	-0.584408	-0.674976	-0.583948	-0.540864	-0.5639	-0.5781	-0.596879	-0.58016	-0.532224	-0.59951	-0.497225	-0.603553	-0.558511	-0.497206	-0.395319	-0.50755	-0.334769	-0.495426	-0.385169	-0.467041	-0.377358	-0.487678	-0.494346	-0.407576	-0.33318	-0.499505	-0.368417	-0.452796	-0.388429	-0.397602	-0.436261	-0.402742	-0.322039	-0.371704	-0.35781	-0.331644	-0.24278	-0.311309	-0.350654	-0.313223	-0.151393	-0.202658	-0.275309	-0.309007	-0.295821	-0.112762	-0.168718
ASV68	-0.773429	-0.697683	-0.566459	-0.671709	-0.543277	-0.619447	-0.548894	-0.559171	-0.660443	-0.59159	-0.447199	-0.594347	-0.529622	-0.616099	-0.557767	-0.550456	-0.451254	-0.543336	-0.316011	-0.470933	-0.45042	-0.49351	-0.404816	-0.463885	-0.502157	-0.433531	-0.366599	-0.506705	-0.395031	-0.488436	-0.320918	-0.378941	-0.430403	-0.324193	-0.251684	-0.401184	-0.240655	-0.271529	-0.286135	-0.270049	-0.317267	-0.316389	-0.2336	-0.214628	-0.323759	-0.272865	-0.294392	-0.113991	-0.173039
ASV196	-0.838461	-0.719647	-0.706629	-0.631312	-0.543763	-0.516513	-0.629185	-0.682079	-0.540361	-0.471368	-0.572841	-0.601254	-0.455367	-0.471472	-0.445907	-0.386547	-0.470772	-0.392789	-0.508399	-0.395142	-0.34329	-0.454175	-0.51405	-0.477403	-0.413628	-0.345702	-0.26504	-0.399389	-0.294881	-0.366576	-0.476274	-0.280636	-0.395926	-0.415625	-0.404859	-0.299027	-0.429729	-0.351267	-0.156401	-0.29622	-0.344923	-0.232204	-0.280017	-0.195086	-0.261954	-0.203753	-0.199281	-0.253388	-0.115896
ASV235	-0.720219	-0.684832	-0.580366	-0.579362	-0.616153	-0.57045	-0.696554	-0.65037	-0.653182	-0.545086	-0.44963	-0.494991	-0.715413	-0.459371	-0.459431	-0.409018	-0.372257	-0.459096	-0.383826	-0.380582	-0.464288	-0.392192	-0.355372	-0.475914	-0.395795	-0.314753	-0.439279	-0.338014	-0.591743	-0.331854	-0.346776	-0.308554	-0.438431	-0.30104	-0.420392	-0.294881	-0.262493	-0.348929	-0.237636	-0.341078	-0.204793	-0.410277	-0.21215	-0.330197	-0.195445	-0.200041	-0.306608	-0.10881	-0.135404
ASV129	-0.819363	-0.692997	-0.648635	-0.662034	-0.512599	-0.549026	-0.5877	-0.624806	-0.609153	-0.514061	-0.464798	-0.6422	-0.497832	-0.518578	-0.487903	-0.415385	-0.493835	-0.449129	-0.436864	-0.35532	-0.423728	-0.525511	-0.491586	-0.518145	-0.491395	-0.371454	-0.246708	-0.449258	-0.349974	-0.390681	-0.456741	-0.240886	-0.436158	-0.375344	-0.3387	-0.368754	-0.324566	-0.330085	-0.133853	-0.314231	-0.352047	-0.311564	-0.264608	-0.198074	-0.348582	-0.260099	-0.264252	-0.180616	-0.114377
ASV134	-0.785969	-0.720918	-0.587624	-0.600709	-0.569676	-0.530496	-0.660008	-0.664148	-0.585268	-0.499878	-0.526152	-0.54872	-0.623358	-0.502226	-0.467001	-0.417443	-0.389054	-0.452012	-0.398511	-0.442639	-0.384296	-0.438033	-0.393109	-0.535905	-0.440357	-0.291581	-0.339873	-0.419363	-0.483016	-0.396181	-0.421797	-0.336415	-0.493297	-0.394131	-0.419885	-0.310339	-0.362345	-0.356522	-0.161256	-0.338427	-0.28872	-0.386547	-0.163582	-0.243522	-0.242075	-0.234103	-0.337204	-0.0948087	-0.0973151
[truncated: 108 more columns]

## Sheet: spleen.corr.fdr
	freq__CD19-TCRb-CD3-NK1.1- cells__7_18,4,7,8	freq__TCRb+CD3+ T cells__15_DN Tcells	freq__CD19-TCRb-CD3-NK1.1- cells__5_14,15,2,20,21,5	abso__lineages__21_CD19+B220+ B cells	freq__CD19-TCRb-CD3-NK1.1- cells__22_10,12,17,22	freq__TCRb+CD3+ T cells__1_CD8+Tcells	freq__CD19-TCRb-CD3-NK1.1- cells__18,4,7,8	freq__CD19-TCRb-CD3-NK1.1- cells__8_18,4,7,8	freq__lineages__6_CD8+Tcells	abso__lineages__27_CD19+B220+ B cells	freq__TCRb+CD3+ T cells__6_CD8+Tcells	freq__lineages__21_CD19+B220+ B cells	freq__lineages__CD19+B220+ B cells	freq__TCRb+CD3+ T cells__14_CD4+Tcells	freq__lineages__27_CD19+B220+ B cells	abso__manual__IgD-IgM-	freq__TCRb+CD3+ T cells__8_CD4+Tcells	abso__lineages__24_CD19+B220+ B cells	freq__lineages__19_CD8+Tcells	freq__manual__IgD+IgM-	abso__lineages__16_CD19+B220+ B cells	freq__lineages__16_CD19+B220+ B cells	freq__lineages__26_CD19-TCRb-CD3-NK1.1- cells	freq__manual__DN Tcells	freq__lineages__1_CD19-TCRb-CD3-NK1.1- cells	freq__manual__CD62L-CD11b-NK	freq__CD19-TCRb-CD3-NK1.1- cells__18_18,4,7,8	freq__lineages__24_CD19+B220+ B cells	freq__manual__CD19+B220+ B cells	freq__manual__IgD-IgM-	freq__TCRb+CD3+ T cells__DN Tcells	abso__manual__IgD+IgM-	freq__lineages__3_CD19-TCRb-CD3-NK1.1- cells	freq__TCRb+CD3+ T cells__18_CD8+Tcells	freq__lineages__11_CD19-TCRb-CD3-NK1.1- cells	abso__lineages__1_CD19-TCRb-CD3-NK1.1- cells	freq__manual__CD8+EM	freq__CD19-TCRb-CD3-NK1.1- cells__15_14,15,2,20,21,5	freq__CD19-TCRb-CD3-NK1.1- cells__16_16,9	freq__CD19-TCRb-CD3-NK1.1- cells__3,6	freq__lineages__10_CD19+B220+ B cells	freq__CD19-TCRb-CD3-NK1.1- cells__6_3,6	freq__lineages__13_CD19+B220+ B cells	abso__lineages__11_CD19-TCRb-CD3-NK1.1- cells	freq__manual__CD19-TCRb-CD3-NK1.1- cells	freq__CD19-TCRb-CD3-NK1.1- cells__19_19	abso__lineages__3_CD19-TCRb-CD3-NK1.1- cells	freq__manual__CD8+Tcells	abso__lineages__10_CD19+B220+ B cells
ASV256	0.02958	0.143657	0.236392	0.103801	0.149649	0.202037	0.0837016	0.0698989	0.0802505	0.17316	0.297118	0.229121	0.154857	0.463913	0.272815	0.304328	0.501332	0.302163	0.297976	0.546508	0.416081	0.502496	0.385654	0.389928	0.538689	0.54474	0.468427	0.490837	0.29979	0.464294	0.44904	0.671252	0.704347	0.441604	0.583703	0.655891	0.501153	0.632875	0.557068	0.751762	0.716716	0.827544	0.858913	0.710282	0.82026	0.823489	0.884712	0.808567	0.848555
ASV69	0.0402399	0.116641	0.276021	0.0570057	0.333138	0.297141	0.124561	0.0932844	0.182069	0.215468	0.257895	0.178932	0.186798	0.450687	0.322211	0.158133	0.523884	0.211622	0.339236	0.304266	0.384567	0.652649	0.460213	0.323564	0.385746	0.339386	0.56198	0.430584	0.38006	0.396765	0.398586	0.39962	0.744436	0.395285	0.337731	0.463913	0.389189	0.552094	0.638309	0.519677	0.550355	0.624256	0.885359	0.467024	0.795841	0.694901	0.84884	0.755791	0.593729
ASV201	0.0460531	0.185151	0.133398	0.183923	0.120034	0.162894	0.0635515	0.0846067	0.106913	0.282985	0.318697	0.353771	0.224872	0.466516	0.48081	0.339884	0.335631	0.41506	0.343845	0.48452	0.414376	0.480209	0.417198	0.290933	0.462713	0.624474	0.232313	0.577552	0.412248	0.622654	0.397645	0.507206	0.809111	0.570918	0.460846	0.555499	0.689246	0.854103	0.639721	0.680799	0.88778	0.776796	0.774689	0.557068	0.640058	0.806513	0.855934	0.668295	0.788629
ASV46	0.0296879	0.125682	0.102347	0.283438	0.0545113	0.164238	0.0360491	0.0534671	0.144257	0.294278	0.295203	0.422511	0.182225	0.398266	0.464134	0.578188	0.407418	0.48875	0.293779	0.659144	0.546421	0.369166	0.327573	0.516547	0.779546	0.77042	0.399531	0.511569	0.347588	0.584083	0.570539	0.780053	0.578742	0.576763	0.612057	0.893132	0.613929	0.672379	0.669543	0.891523	0.809273	0.934914	0.796494	0.851615	0.869087	0.980896	0.902711	0.932992	0.969894
ASV94	0.160667	0.150798	0.181859	0.257431	0.160667	0.100613	0.39443	0.385746	0.407219	0.259185	0.150798	0.445533	0.377079	0.293937	0.342535	0.403494	0.34136	0.394378	0.335278	0.302373	0.399531	0.362966	0.739052	0.437139	0.371472	0.477274	0.574025	0.443507	0.542733	0.524128	0.520372	0.450827	0.338289	0.445988	0.743447	0.54283	0.536783	0.553716	0.839669	0.565977	0.484646	0.48937	0.726975	0.773714	0.694359	0.599862	0.43663	0.948143	0.74492
ASV26	0.0173028	0.0832382	0.0987708	0.108355	0.136287	0.301965	0.176553	0.219039	0.0534671	0.108355	0.272593	0.217782	0.232583	0.515456	0.181859	0.429559	0.647845	0.44702	0.449533	0.536068	0.529753	0.579471	0.340368	0.389189	0.595181	0.567945	0.414818	0.67449	0.375119	0.675312	0.44904	0.608346	0.599637	0.443829	0.635575	0.709764	0.637053	0.500398	0.692261	0.648738	0.715827	0.74426	0.796096	0.73872	0.893117	0.805184	0.82003	0.854748	0.853415
ASV70	0.0298702	0.0920606	0.100835	0.209014	0.0802505	0.138152	0.101957	0.109482	0.150798	0.2978	0.364589	0.307318	0.29413	0.240843	0.438462	0.440965	0.307464	0.414818	0.478493	0.610398	0.441445	0.297141	0.281679	0.600276	0.698075	0.618204	0.415374	0.429208	0.507596	0.489742	0.769667	0.685066	0.561986	0.737928	0.682374	0.819883	0.759968	0.72312	0.48514	0.852702	0.790017	0.888228	0.663967	0.809273	0.847447	0.966097	0.936625	0.850709	0.924366
ASV171	0.0239267	0.105534	0.104423	0.22162	0.0635515	0.165761	0.0557849	0.0671853	0.106913	0.297539	0.459454	0.310863	0.27642	0.264049	0.422932	0.511995	0.342403	0.509399	0.517479	0.705559	0.521032	0.338289	0.368008	0.579415	0.661353	0.609527	0.356061	0.554675	0.484403	0.559051	0.7513	0.791658	0.711923	0.810198	0.689947	0.816352	0.801004	0.789341	0.448354	0.923176	0.856458	0.946013	0.670262	0.832787	0.806303	0.973457	0.984875	0.810632	0.964102
ASV56	0.0173028	0.0802505	0.0788695	0.150798	0.106461	0.264935	0.125216	0.174622	0.0553191	0.142877	0.335793	0.27166	0.218988	0.429272	0.256469	0.442974	0.562032	0.414818	0.48932	0.572527	0.508977	0.474626	0.283438	0.416844	0.675588	0.616619	0.371911	0.565595	0.377045	0.649813	0.542733	0.617226	0.554395	0.532954	0.664443	0.773673	0.721353	0.596138	0.69247	0.752031	0.775383	0.819969	0.782391	0.77042	0.879536	0.892939	0.840092	0.910568	0.879905
ASV262	0.122487	0.300216	0.309396	0.266563	0.127917	0.143657	0.181859	0.18312	0.0960398	0.190034	0.296816	0.447679	0.162532	0.645315	0.325043	0.480067	0.525256	0.334531	0.191334	0.704347	0.403494	0.398349	0.328587	0.437789	0.745131	0.85512	0.504061	0.441693	0.257395	0.557068	0.409293	0.8057	0.525235	0.323568	0.854333	0.792631	0.559734	0.725333	0.768189	0.858536	0.824038	0.912541	0.895302	0.892392	0.826937	0.867594	0.728754	0.95166	0.955111
ASV49	0.239089	0.288766	0.139144	0.237923	0.16846	0.100584	0.318917	0.346243	0.176194	0.167987	0.365201	0.540475	0.22595	0.627508	0.373666	0.295956	0.33082	0.245064	0.281679	0.555499	0.169944	0.385746	0.569136	0.27045	0.467016	0.492155	0.385746	0.548892	0.360174	0.773714	0.465422	0.445301	0.499203	0.488043	0.867657	0.417198	0.782585	0.786407	0.874628	0.629133	0.769069	0.568269	0.592682	0.571219	0.636369	0.722814	0.46942	0.880547	0.59703
ASV15	0.174024	0.0819437	0.199006	0.0789917	0.20631	0.383057	0.481476	0.618137	0.213615	0.054402	0.294278	0.261611	0.39962	0.531962	0.129694	0.468427	0.700302	0.409034	0.497963	0.506694	0.369599	0.652266	0.929885	0.421926	0.18919	0.247942	0.525495	0.773747	0.48621	0.851575	0.318917	0.534618	0.737604	0.420017	0.688458	0.29968	0.562614	0.394639	0.880547	0.364712	0.436485	0.421926	0.815142	0.526071	0.722814	0.268744	0.584467	0.881295	0.466628
ASV214	0.259041	0.18312	0.272704	0.254123	0.498207	0.297045	0.645401	0.679962	0.485124	0.339519	0.175826	0.385746	0.632275	0.464294	0.414818	0.510601	0.463913	0.507206	0.368008	0.269404	0.495473	0.567662	0.810822	0.421186	0.162946	0.552408	0.618758	0.583664	0.786045	0.650947	0.221463	0.421527	0.547982	0.364712	0.567027	0.274072	0.492312	0.657628	0.998788	0.32889	0.534395	0.406216	0.700302	0.649599	0.45778	0.256469	0.367765	0.716716	0.637432
ASV82	0.214311	0.182728	0.194117	0.223877	0.597048	0.414376	0.352782	0.42132	0.314163	0.37024	0.29413	0.377045	0.427262	0.742136	0.525764	0.458683	0.48999	0.435128	0.30516	0.436091	0.489578	0.625417	0.620264	0.27642	0.252329	0.687923	0.515185	0.666738	0.667207	0.745131	0.15275	0.442974	0.686075	0.3588	0.499955	0.291477	0.568163	0.763482	0.942606	0.463085	0.657628	0.555806	0.671252	0.523133	0.477874	0.495823	0.533125	0.776796	0.630391
ASV44	0.246128	0.199401	0.670684	0.0671915	0.584056	0.340099	0.34464	0.246128	0.463843	0.323564	0.511268	0.196601	0.326825	0.32463	0.357661	0.115363	0.499203	0.144142	0.693627	0.401903	0.369888	0.579998	0.756607	0.455092	0.288766	0.172485	0.856659	0.286106	0.533962	0.27167	0.78794	0.458697	0.672379	0.638309	0.669301	0.416722	0.542733	0.630061	0.605806	0.675165	0.371373	0.535599	0.963329	0.592076	0.791948	0.706154	0.836529	0.963805	0.534618
ASV260	0.191987	0.190034	0.211622	0.345381	0.255098	0.236392	0.261611	0.187382	0.387241	0.278279	0.48514	0.538808	0.320634	0.353771	0.371927	0.497546	0.5672	0.417198	0.337406	0.638706	0.437965	0.615738	0.79519	0.886358	0.740445	0.264754	0.784344	0.688458	0.518072	0.606593	0.883558	0.848299	0.661353	0.827271	0.82756	0.796654	0.593729	0.490736	0.548495	0.947099	0.561236	0.928396	0.413873	0.850962	0.940209	0.941196	0.919497	0.837718	0.821735
ASV326	0.237577	0.440273	0.178577	0.315913	0.22966	0.22595	0.218947	0.23378	0.303491	0.470856	0.316134	0.627107	0.331845	0.801004	0.784957	0.264049	0.326549	0.414029	0.294278	0.420694	0.241365	0.657843	0.626472	0.191987	0.456089	0.687923	0.188889	0.776796	0.512332	0.870444	0.337731	0.239086	0.939828	0.560513	0.371472	0.338289	0.741739	0.967983	0.7513	0.371288	0.982892	0.52923	0.69931	0.224382	0.60318	0.689488	0.762705	0.394986	0.470501
ASV168	0.195025	0.316852	0.330848	0.159821	0.689258	0.586014	0.625801	0.573345	0.614392	0.542733	0.175826	0.188511	0.684358	0.785501	0.561036	0.542733	0.500045	0.71275	0.399083	0.367695	0.614473	0.727616	0.699349	0.153777	0.135936	0.5958	0.824038	0.791267	0.819187	0.8057	0.0920606	0.473511	0.743685	0.279927	0.237949	0.286604	0.390977	0.532737	0.930612	0.0969827	0.461294	0.176164	0.938499	0.442974	0.529285	0.255915	0.547794	0.606204	0.605345
ASV213	0.161875	0.101455	0.563345	0.12812	0.347474	0.651868	0.140813	0.174192	0.161097	0.175826	0.46733	0.340368	0.172485	0.658445	0.236392	0.320743	0.928396	0.271909	0.675567	0.525632	0.654275	0.852177	0.869319	0.371472	0.399531	0.534437	0.442073	0.645922	0.307656	0.610208	0.453474	0.498493	0.855847	0.450687	0.6352	0.486535	0.465592	0.739956	0.714431	0.828259	0.785555	0.837839	0.991813	0.643221	0.876607	0.682879	0.837856	0.934316	0.741346
ASV148	0.0545487	0.266278	0.342983	0.288734	0.15707	0.304006	0.0360491	0.0358395	0.147073	0.527082	0.767108	0.322211	0.394586	0.316337	0.609527	0.612448	0.379815	0.676749	0.717695	0.891523	0.73675	0.414588	0.499086	0.612448	0.615097	0.71422	0.39962	0.628334	0.612741	0.543184	0.800963	0.959392	0.98172	0.94657	0.717156	0.833407	0.887997	0.989271	0.375119	0.960212	0.971233	0.936055	0.865646	0.904669	0.686787	0.996582	0.850135	0.764331	0.962169
ASV152	0.175518	0.22466	0.270583	0.597494	0.212784	0.152924	0.0402399	0.0776934	0.29793	0.656648	0.559734	0.724484	0.212784	0.29793	0.790387	0.557068	0.360132	0.547453	0.640976	0.625798	0.73422	0.372328	0.506845	0.689947	0.851615	0.930912	0.306684	0.464268	0.445533	0.399767	0.929993	0.7092	0.53396	0.906354	0.784344	0.955735	0.92236	0.949015	0.662623	0.926314	0.929885	0.981602	0.745131	0.927679	0.836888	0.842362	0.90782	0.905587	0.960085
ASV359	0.224872	0.204156	0.142408	0.60932	0.150798	0.0469244	0.362843	0.347213	0.548691	0.583229	0.347655	0.674311	0.601021	0.125682	0.693894	0.730313	0.182069	0.606409	0.401903	0.622983	0.517479	0.186066	0.429559	0.969798	0.856356	0.74336	0.668647	0.36606	0.796607	0.427928	0.967405	0.854333	0.307097	0.890524	0.916497	0.957347	0.819109	0.752182	0.619508	0.979834	0.719583	0.963858	0.360515	0.994692	0.842594	0.992257	0.837839	0.93321	0.9929
ASV315	0.203699	0.101957	0.551591	0.221128	0.337139	0.467247	0.409034	0.306699	0.480067	0.292648	0.323564	0.341548	0.334551	0.32143	0.216646	0.382673	0.868043	0.453434	0.784995	0.360763	0.708751	0.82026	0.94992	0.724484	0.512225	0.315155	0.784957	0.702134	0.491641	0.447061	0.90576	0.563345	0.525256	0.705331	0.731805	0.731491	0.463639	0.403494	0.452683	0.771214	0.517329	0.618233	0.876211	0.827916	0.985941	0.776562	0.796494	0.931052	0.853017
ASV295	0.154995	0.18138	0.150798	0.590764	0.105961	0.0758205	0.347655	0.369205	0.363289	0.460743	0.41506	0.593405	0.572203	0.139002	0.515452	0.85845	0.298035	0.720618	0.498022	0.783103	0.686612	0.182728	0.357213	0.986721	0.912495	0.832985	0.685433	0.427737	0.740994	0.454399	0.970706	0.985393	0.277618	0.881966	0.997024	0.973736	0.863036	0.694002	0.627399	0.952675	0.74336	0.974946	0.470889	0.863976	0.900206	0.960036	0.880709	0.990691	0.861347
ASV89	0.0787427	0.226049	0.245921	0.192989	0.199847	0.279927	0.163391	0.180459	0.0759101	0.285266	0.490736	0.364894	0.387854	0.525256	0.441204	0.273649	0.556709	0.421186	0.573598	0.611521	0.517399	0.635575	0.463193	0.628001	0.662776	0.684846	0.226049	0.709764	0.578357	0.579696	0.720822	0.535793	0.99366	0.750225	0.733901	0.6405	0.840449	0.940445	0.29793	0.892828	0.949791	0.994105	0.703981	0.654152	0.837438	0.923198	0.949015	0.614898	0.82501
ASV339	0.0758205	0.180989	0.430584	0.150798	0.417198	0.490837	0.0671915	0.063059	0.220199	0.385746	0.694349	0.283438	0.24259	0.377792	0.557761	0.225962	0.579244	0.199006	0.721198	0.599822	0.524308	0.568676	0.330613	0.486967	0.712765	0.486967	0.632875	0.273207	0.466224	0.376903	0.78121	0.584669	0.833612	0.725423	0.522303	0.759028	0.708544	0.823117	0.574991	0.905399	0.766623	0.943018	0.989521	0.672033	0.876082	0.994254	0.973444	0.963734	0.771507
ASV90	0.106573	0.0387934	0.388334	0.0286535	0.333997	0.816352	0.509419	0.557068	0.369506	0.152687	0.29413	0.0885979	0.608821	0.548288	0.17316	0.530024	0.880547	0.47883	0.75017	0.538635	0.599862	0.790387	0.863976	0.411955	0.199847	0.284094	0.77948	0.731689	0.69247	0.824828	0.306398	0.545776	0.859265	0.368466	0.392749	0.37311	0.331805	0.333989	0.817554	0.243417	0.42825	0.44757	0.973821	0.505589	0.881905	0.237964	0.852177	0.737152	0.523445
ASV329	0.134871	0.225419	0.33082	0.29413	0.22001	0.179338	0.202243	0.125216	0.423245	0.649813	0.588225	0.356114	0.532935	0.202037	0.745131	0.393781	0.23378	0.414818	0.640976	0.75131	0.418682	0.27045	0.36403	0.840542	0.7862	0.632277	0.674261	0.372526	0.758083	0.365658	0.998949	0.784344	0.775383	0.94543	0.760434	0.857176	0.828475	0.889046	0.246128	0.94649	0.824258	0.974382	0.651868	0.82487	0.890368	0.963555	0.898261	0.740912	0.939202
ASV145	0.152057	0.211622	0.0507657	0.629133	0.0635515	0.106461	0.207738	0.27045	0.326825	0.557068	0.562273	0.705973	0.559637	0.205116	0.730825	0.806003	0.22595	0.754359	0.610242	0.786266	0.579366	0.242274	0.44702	0.858097	0.857176	0.788887	0.343845	0.637627	0.767455	0.73872	0.953319	0.853017	0.567037	0.990758	0.888242	0.942207	0.987057	0.917792	0.593144	0.999547	0.957085	0.995738	0.338478	0.952738	0.791733	0.952756	0.937205	0.850476	0.983671
ASV370	0.218988	0.205156	0.249637	0.560983	0.216991	0.107902	0.255098	0.189985	0.561986	0.615781	0.612448	0.624105	0.543257	0.0933597	0.69683	0.667478	0.257742	0.518072	0.531194	0.759878	0.54474	0.24362	0.529774	0.975242	0.89979	0.555499	0.811339	0.356776	0.774652	0.353771	0.928396	0.954418	0.489241	0.997653	0.932932	0.985799	0.828242	0.76213	0.41947	0.903255	0.689246	0.946208	0.395076	0.982808	0.91134	0.898333	0.995875	0.949066	0.987914
ASV230	0.332115	0.44904	0.654488	0.113246	0.826862	0.692928	0.339884	0.296375	0.435062	0.309908	0.353782	0.404377	0.224382	0.944575	0.541863	0.0635515	0.828072	0.127194	0.342225	0.208596	0.329302	0.995699	0.784344	0.140598	0.326549	0.320069	0.675165	0.593144	0.372785	0.666652	0.176164	0.140766	0.958543	0.218947	0.202037	0.214277	0.302157	0.676045	0.951242	0.231432	0.61149	0.352556	0.957041	0.139159	0.770054	0.438144	0.678416	0.727357	0.169769
ASV237	0.115363	0.181859	0.063423	0.591141	0.0555448	0.140158	0.174622	0.230333	0.273207	0.530702	0.635575	0.640995	0.541114	0.182531	0.674155	0.828347	0.271909	0.765744	0.682879	0.858777	0.640976	0.233739	0.414376	0.887317	0.891619	0.798797	0.393189	0.63352	0.745487	0.70702	0.987914	0.925101	0.582804	0.996422	0.925558	0.984062	0.993776	0.900706	0.516362	0.954688	0.954688	0.965498	0.397181	0.995167	0.848495	0.905516	0.991206	0.894744	0.932517
ASV320	0.136287	0.198679	0.0490819	0.615097	0.0614624	0.125682	0.211622	0.273649	0.309224	0.557068	0.579784	0.675312	0.587992	0.201487	0.710213	0.827881	0.240843	0.792209	0.657215	0.813497	0.624461	0.246149	0.440273	0.863976	0.858258	0.798037	0.345393	0.670983	0.786045	0.749262	0.963329	0.875913	0.589595	0.999228	0.896506	0.954688	0.995878	0.914893	0.566299	0.996361	0.960733	0.999087	0.348368	0.966427	0.807425	0.945333	0.960733	0.848493	0.965498
ASV123	0.0859619	0.199006	0.587731	0.216412	0.70161	0.796012	0.15947	0.147738	0.241771	0.438144	0.83348	0.269975	0.262341	0.464238	0.535252	0.384676	0.859757	0.29979	0.746358	0.672379	0.612448	0.729181	0.709764	0.574899	0.563345	0.59728	0.851018	0.516116	0.458181	0.490837	0.631522	0.804345	0.921504	0.73422	0.432356	0.631356	0.667207	0.691548	0.783103	0.840673	0.685673	0.887212	0.968492	0.687555	0.819187	0.851095	0.994325	0.954458	0.851615
ASV180	0.157984	0.605075	0.363216	0.51815	0.33945	0.560657	0.217147	0.306684	0.182225	0.476003	0.700302	0.566793	0.35632	0.826786	0.628689	0.872352	0.642581	0.825714	0.517479	0.875161	0.7862	0.54474	0.656653	0.129754	0.489241	0.970706	0.532176	0.783961	0.450224	0.939911	0.13906	0.94909	0.838531	0.502555	0.668295	0.693627	0.845108	0.930354	0.860524	0.786854	0.959392	0.809023	0.95224	0.89423	0.404445	0.716016	0.677092	0.991529	0.987914
ASV234	0.211364	0.38849	0.641903	0.172248	0.668295	0.483063	0.592242	0.631472	0.33945	0.427262	0.161875	0.236392	0.554395	0.766788	0.465422	0.379646	0.669242	0.519677	0.526379	0.29968	0.740555	0.723974	0.347367	0.25313	0.386335	0.909608	0.630831	0.449634	0.662972	0.453803	0.178115	0.381312	0.671414	0.164238	0.444668	0.553716	0.483545	0.723143	0.97141	0.29968	0.669301	0.46191	0.845364	0.691388	0.723495	0.460438	0.614381	0.917808	0.791606
ASV126	0.113176	0.29413	0.265033	0.281679	0.608486	0.499955	0.59281	0.45372	0.431777	0.432104	0.240596	0.266138	0.611036	0.543387	0.385746	0.534395	0.711923	0.708774	0.551518	0.317448	0.760116	0.879726	0.237586	0.678689	0.758148	0.463913	0.842598	0.71967	0.785508	0.590539	0.640995	0.612035	0.497507	0.574025	0.422039	0.859921	0.515347	0.414818	0.738684	0.444717	0.691238	0.617226	0.732448	0.807425	0.985535	0.825221	0.820969	0.474824	0.872774
ASV106	0.243542	0.560001	0.242274	0.192989	0.0807011	0.360129	0.384686	0.430584	0.234907	0.199401	0.299082	0.396765	0.545126	0.992697	0.358897	0.739648	0.520764	0.789385	0.229253	0.942385	0.524242	0.617886	0.687923	0.199006	0.464294	0.678906	0.490329	0.951818	0.539968	0.967816	0.150798	0.869087	0.990691	0.300386	0.815142	0.598504	0.587757	0.73944	0.921773	0.541833	0.792088	0.761304	0.997094	0.688422	0.731502	0.562276	0.876384	0.76918	0.739773
ASV6	0.132649	0.463639	0.286467	0.271909	0.566245	0.256469	0.623378	0.670696	0.153655	0.260918	0.495157	0.385746	0.629408	0.4088	0.399531	0.26653	0.520158	0.454798	0.59726	0.307097	0.538635	0.637432	0.414818	0.612448	0.541114	0.546475	0.503819	0.516747	0.758029	0.4784	0.555375	0.474458	0.851673	0.618204	0.749375	0.550355	0.907682	0.817252	0.757355	0.641707	0.71967	0.788629	0.775383	0.75832	0.604136	0.676899	0.820393	0.833282	0.70964
ASV83	0.348336	0.530098	0.618137	0.42192	0.0990845	0.231625	0.142741	0.179338	0.167479	0.292272	0.658073	0.739773	0.0789325	0.710327	0.582165	0.377572	0.749965	0.356776	0.464294	0.78152	0.25313	0.76918	0.868924	0.740675	0.87152	0.709764	0.299879	0.824448	0.103801	0.749375	0.895599	0.7513	0.975257	0.832985	0.684839	0.818	0.829877	0.819187	0.23378	0.827277	0.998583	0.840144	0.913555	0.483966	0.999711	0.943958	0.991813	0.836161	0.796607
ASV212	0.320882	0.338382	0.0220948	0.669304	0.402775	0.465637	0.419125	0.4457	0.546779	0.475828	0.273649	0.870513	0.440273	0.850455	0.678689	0.662776	0.683819	0.762509	0.36417	0.30516	0.596352	0.95224	0.70161	0.423034	0.759586	0.516527	0.376903	0.997914	0.679942	0.972271	0.47883	0.297566	0.552285	0.687923	0.440273	0.668953	0.709764	0.687025	0.992266	0.463913	0.942356	0.508394	0.272593	0.472095	0.881152	0.848558	0.446899	0.442073	0.612167
ASV3	0.4041	0.435128	0.448715	0.348198	0.663221	0.354368	0.565639	0.470791	0.47655	0.480441	0.287604	0.45778	0.387241	0.801004	0.534618	0.432583	0.684358	0.576396	0.411462	0.414588	0.510995	0.938564	0.443192	0.752621	0.756641	0.534437	0.700189	0.847395	0.559734	0.644886	0.741346	0.557068	0.606607	0.659889	0.489729	0.764674	0.593729	0.542733	0.649489	0.450224	0.807774	0.506589	0.599882	0.556285	0.997868	0.853868	0.784344	0.460213	0.743801
ASV324	0.468982	0.499203	0.526681	0.625884	0.115887	0.294278	0.123563	0.218947	0.177041	0.278436	0.622078	0.901732	0.0387934	0.897201	0.631174	0.696767	0.831096	0.344473	0.241365	0.917718	0.285854	0.711009	0.703478	0.746858	0.996463	0.94539	0.37976	0.745923	0.061091	0.880547	0.699557	0.895481	0.74901	0.622078	0.8048	0.934316	0.72153	0.787025	0.709764	0.929357	0.973676	0.957938	0.894773	0.700824	0.988745	0.989449	0.832985	0.980153	0.909308
ASV252	0.123259	0.485638	0.647858	0.190943	0.806577	0.447427	0.669875	0.392886	0.381462	0.561986	0.810204	0.150654	0.759382	0.256469	0.499086	0.245066	0.496246	0.41692	0.747081	0.621111	0.477874	0.530401	0.576133	0.795841	0.459805	0.339519	0.999145	0.479276	0.893202	0.293558	0.883662	0.869087	0.947794	0.890616	0.774152	0.534437	0.819109	0.788887	0.397181	0.792022	0.560793	0.866719	0.716279	0.848493	0.682332	0.78074	0.934327	0.571895	0.869087
ASV223	0.132167	0.152057	0.301965	0.553805	0.641903	0.52436	0.558789	0.414817	0.764925	0.746038	0.494966	0.421186	0.824448	0.119236	0.677767	0.81336	0.559448	0.6907	0.635482	0.546039	0.82501	0.442974	0.503693	0.999145	0.808984	0.652804	0.963555	0.387694	0.973732	0.379695	0.898483	0.936625	0.409222	0.855872	0.681788	0.949093	0.569136	0.513705	0.823742	0.917699	0.484646	0.970096	0.555201	0.952537	0.893784	0.936055	0.937205	0.863151	0.969143
ASV19	0.516362	0.407043	0.525235	0.338478	0.686775	0.421278	0.610421	0.533599	0.526071	0.461825	0.326953	0.503318	0.335825	0.857176	0.556709	0.425846	0.728093	0.435783	0.409051	0.468427	0.374767	0.915618	0.542459	0.686031	0.705987	0.563345	0.741831	0.803794	0.494301	0.716784	0.689393	0.515513	0.542188	0.593729	0.524597	0.658744	0.556866	0.557761	0.765034	0.387854	0.81058	0.421767	0.637517	0.464294	0.994279	0.777949	0.669875	0.5225	0.655891
ASV144	0.260203	0.110881	0.147738	0.365515	0.284253	0.603032	0.618752	0.764779	0.614473	0.462713	0.742524	0.435128	0.86182	0.274009	0.6125	0.919758	0.425225	0.710784	0.825061	0.888727	0.494253	0.224872	0.972354	0.593885	0.237949	0.540723	0.810195	0.678572	0.940209	0.979314	0.553879	0.880309	0.719449	0.861547	0.819187	0.422295	0.896603	0.736486	0.949015	0.621966	0.566851	0.652792	0.681416	0.8057	0.431893	0.428577	0.739773	0.964681	0.783382
ASV281	0.170066	0.209559	0.500236	0.116641	0.786045	0.663917	0.580546	0.497993	0.662185	0.66768	0.372654	0.133398	0.829041	0.396247	0.636868	0.27045	0.55352	0.593729	0.88176	0.272593	0.734493	0.819969	0.638056	0.575273	0.288766	0.363909	0.776123	0.645922	0.965498	0.446112	0.704936	0.320189	0.933558	0.750225	0.259979	0.457851	0.637244	0.689488	0.598768	0.320743	0.532531	0.452779	0.91786	0.443608	0.81996	0.61149	0.995738	0.553716	0.57105
ASV130	0.212937	0.361145	0.543364	0.234163	0.224872	0.671237	0.10702	0.164173	0.22001	0.229331	0.457293	0.535976	0.199401	0.836108	0.382583	0.334058	0.981726	0.608769	0.722614	0.466458	0.773454	0.902598	0.931082	0.557802	0.726975	0.377045	0.23402	0.988745	0.27045	0.832013	0.699648	0.443507	0.863214	0.709764	0.320634	0.785099	0.603764	0.676532	0.308094	0.700716	0.931082	0.815935	0.93321	0.371373	0.942059	0.858921	0.941221	0.740912	0.591001
ASV259	0.212633	0.247371	0.827183	0.309396	0.386335	0.487049	0.618965	0.623751	0.226488	0.433027	0.783103	0.199847	0.761465	0.297566	0.297566	0.942155	0.663058	0.655615	0.840673	0.939736	0.853868	0.120151	0.448715	0.850135	0.595243	0.971281	0.967437	0.257895	0.8057	0.37976	0.717257	0.754397	0.514844	0.641025	0.823129	0.905351	0.824404	0.884495	0.845184	0.892828	0.736499	0.871479	0.949824	0.59703	0.689488	0.810464	0.943984	0.841409	0.614414
ASV221	0.316396	0.258623	0.0555448	0.69683	0.544917	0.306352	0.556409	0.589595	0.466458	0.553799	0.650536	0.817171	0.656378	0.379815	0.661324	0.614473	0.447348	0.600888	0.730313	0.506845	0.647845	0.497995	0.562697	0.73272	0.783103	0.64368	0.561991	0.669172	0.891748	0.778205	0.905479	0.52436	0.33	0.930912	0.980896	0.751449	0.999154	0.903683	0.981602	0.975805	0.850696	0.88473	0.171452	0.932339	0.720118	0.995134	0.579471	0.943504	0.891457
ASV99	0.113041	0.235703	0.189721	0.592613	0.102792	0.397645	0.0757614	0.104423	0.190034	0.520054	0.960039	0.624105	0.453866	0.252722	0.628805	0.875675	0.543364	0.784414	0.891329	0.97988	0.80416	0.382466	0.546779	0.928103	0.959746	0.727357	0.499472	0.739956	0.66799	0.772972	0.940582	0.936536	0.857176	0.88107	0.979834	0.965713	0.964782	0.955816	0.416215	0.678451	0.996493	0.731226	0.602544	0.955111	0.919758	0.741803	0.808842	0.965766	0.84884
ASV4	0.246855	0.452683	0.515185	0.160667	0.281679	0.442974	0.265033	0.262341	0.283111	0.203211	0.565639	0.442974	0.500236	0.657866	0.370653	0.240632	0.742728	0.445988	0.57105	0.595178	0.59135	0.936536	0.885364	0.747641	0.612057	0.166403	0.453474	0.819109	0.601255	0.689488	0.755905	0.609168	0.765045	0.756067	0.668295	0.637438	0.647512	0.783505	0.272593	0.85876	0.73422	0.983671	0.970706	0.536487	0.927542	0.8057	0.84062	0.699648	0.452859
ASV91	0.275907	0.321222	0.574743	0.529753	0.353542	0.519677	0.464294	0.489385	0.420017	0.656378	0.458401	0.635619	0.448232	0.478486	0.69683	0.467797	0.77434	0.54474	0.943198	0.380617	0.675165	0.6907	0.568051	0.447444	0.767396	0.965754	0.387078	0.567521	0.594774	0.635575	0.851018	0.306699	0.510481	0.740816	0.628431	0.796927	0.874216	0.950414	0.639618	0.618965	0.955429	0.603086	0.975016	0.731299	0.934592	0.876607	0.686474	0.824828	0.953703
ASV269	0.745131	0.532737	0.660684	0.861845	0.363289	0.379687	0.637151	0.538689	0.881888	0.771231	0.256007	0.993558	0.362716	0.812129	0.864168	0.635575	0.737844	0.403494	0.385746	0.444748	0.43089	0.628996	0.894022	0.454345	0.86327	0.984921	0.710784	0.542044	0.471444	0.812448	0.685975	0.370469	0.20449	0.421186	0.85461	0.76918	0.48861	0.899784	0.992829	0.690014	0.978341	0.578331	0.87048	0.80863	0.937959	0.836919	0.218947	0.936816	0.892394
ASV39	0.351054	0.430584	0.406305	0.381312	0.426069	0.688532	0.818739	0.731358	0.6219	0.649981	0.579366	0.305464	0.818694	0.832979	0.612057	0.963734	0.557068	0.840673	0.63778	0.987914	0.517972	0.348953	0.556608	0.354275	0.515452	0.90349	0.994254	0.8253	0.856141	0.992612	0.432356	0.996749	0.495523	0.586234	0.865721	0.6751	0.732271	0.70747	0.962066	0.42825	0.815366	0.516362	0.858121	0.894773	0.759122	0.599326	0.69247	0.695232	0.995738
ASV137	0.489742	0.41521	0.228401	0.710282	0.414818	0.14715	0.93321	0.945847	0.816458	0.73422	0.142998	0.723181	0.937477	0.421668	0.772362	0.827268	0.300561	0.879196	0.48452	0.413288	0.669242	0.41515	0.541863	0.905836	0.739773	0.930085	0.695203	0.683172	0.98856	0.687055	0.790562	0.596141	0.305464	0.69147	0.862894	0.853868	0.824448	0.716784	0.906354	0.521965	0.713947	0.585425	0.462692	0.936816	0.834055	0.754706	0.53001	0.821068	0.938409
ASV327	0.354368	0.531962	0.35198	0.634029	0.545258	0.739773	0.355148	0.304266	0.555675	0.375705	0.759566	0.732276	0.320743	0.88601	0.470952	0.940716	0.889181	0.672379	0.306699	0.987437	0.773929	0.739648	0.688394	0.677057	0.9727	0.596238	0.915602	0.766417	0.433466	0.94507	0.587731	0.880801	0.480512	0.56401	0.930633	0.988754	0.525256	0.342983	0.822176	0.988918	0.502637	0.985984	0.909939	0.956074	0.987057	0.98293	0.791655	0.781545	0.98123
ASV55	0.140766	0.183268	0.124974	0.772072	0.199006	0.36403	0.247593	0.281676	0.668525	0.882641	0.560733	0.678604	0.863013	0.104323	0.902711	0.95704	0.370309	0.989429	0.883175	0.676811	0.954237	0.522137	0.421186	0.966427	0.952756	0.814383	0.489863	0.733949	0.997788	0.661174	0.94909	0.891619	0.727471	0.884222	0.573345	0.918869	0.942686	0.900706	0.417626	0.998689	0.996694	0.945197	0.45778	0.998012	0.949544	0.880547	0.890739	0.603032	0.881277
ASV95	0.516286	0.693627	0.346633	0.665947	0.810366	0.129694	0.596551	0.631343	0.338289	0.578188	0.913676	0.818919	0.666823	0.397645	0.792366	0.339884	0.267278	0.415688	0.580924	0.622078	0.434119	0.473535	0.638206	0.917453	0.683611	0.570539	0.553432	0.517399	0.866719	0.468427	0.928972	0.73872	0.876607	0.998117	0.981361	0.575688	0.895446	0.949093	0.821031	0.944799	0.843432	0.988475	0.24362	0.876082	0.41033	0.982371	0.884504	0.931082	0.7862
ASV232	0.747099	0.85845	0.800532	0.948481	0.492631	0.0387934	0.314692	0.446899	0.506237	0.85282	0.621286	0.99366	0.259185	0.577896	0.994931	0.670757	0.364589	0.640995	0.415676	0.638706	0.615513	0.55322	0.560513	0.98129	0.999833	0.884785	0.341913	0.488043	0.364589	0.331805	0.975242	0.851615	0.628314	0.918869	0.861411	0.979834	0.996749	0.980046	0.683904	0.969714	0.969143	0.961983	0.832787	0.932484	0.853365	0.881152	0.810711	0.909939	0.946871
ASV167	0.747387	0.493818	0.684358	0.306684	0.776796	0.354936	0.923445	0.979358	0.671414	0.287142	0.241266	0.649074	0.669301	0.756804	0.437168	0.264663	0.739773	0.384282	0.548832	0.175616	0.469039	0.935081	0.971432	0.696302	0.323564	0.379695	0.587731	0.692838	0.729263	0.637517	0.523235	0.192374	0.785445	0.418892	0.72481	0.320951	0.635575	0.639618	0.921954	0.305113	0.48089	0.32697	0.897655	0.435384	0.7945	0.30179	0.434097	0.92451	0.261611
ASV225	0.603448	0.723802	0.4712	0.929118	0.246128	0.119236	0.23378	0.272815	0.465422	0.904446	0.764441	0.986164	0.264456	0.58981	0.997868	0.662591	0.416532	0.811844	0.776796	0.748393	0.517479	0.697603	0.677883	0.918869	0.984448	0.997818	0.175826	0.930259	0.41515	0.741897	0.818845	0.7208	0.75757	0.837438	0.763883	0.996361	0.87152	0.948865	0.261409	0.969298	0.706848	0.834368	0.428935	0.690014	0.992129	0.735849	0.964295	0.718364	0.96541
ASV170	0.35304	0.413288	0.130633	0.695093	0.140766	0.459468	0.645231	0.840906	0.536308	0.367765	0.433293	0.854623	0.776509	0.537905	0.610398	0.915442	0.736486	0.937205	0.688458	0.557486	0.710213	0.82026	0.963329	0.818919	0.725549	0.59836	0.356821	0.983656	0.794415	0.961298	0.665947	0.668509	0.891523	0.848727	0.632277	0.815696	0.892828	0.675904	0.868126	0.530565	0.904838	0.704099	0.731491	0.714005	0.861575	0.615513	0.771547	0.76843	0.74034
ASV202	0.505279	0.720822	0.886856	0.6852	0.442974	0.646605	0.147738	0.297154	0.301867	0.557068	0.966585	0.850063	0.113176	0.671237	0.764977	0.619125	0.941196	0.679962	0.974463	0.697562	0.73953	0.980573	0.985984	0.585957	0.7513	0.732396	0.315304	0.883187	0.154854	0.807425	0.895096	0.787067	0.99959	0.995699	0.450224	0.859237	0.999087	0.937205	0.649468	0.862894	0.927803	0.69147	0.850476	0.56441	0.891773	0.927803	0.922624	0.97785	0.89423
ASV111	0.297141	0.39962	0.125216	0.818739	0.344609	0.538689	0.297045	0.346035	0.29968	0.716508	0.863151	0.827471	0.805588	0.726975	0.789284	0.98897	0.550553	0.948897	0.612423	0.952848	0.909608	0.482709	0.545728	0.850709	0.882479	0.999145	0.459503	0.931808	0.952893	0.980896	0.725423	0.947556	0.896773	0.975129	0.958327	0.914334	0.999087	0.895492	0.942113	0.717156	0.903145	0.608514	0.287487	0.909939	0.647143	0.925705	0.990781	0.716758	0.823682
ASV13	0.434088	0.546039	0.404211	0.490843	0.345393	0.655049	0.885359	0.829616	0.578188	0.622452	0.737152	0.414818	0.878033	0.810211	0.610682	0.997868	0.573088	0.898033	0.721331	0.925092	0.478654	0.360967	0.624105	0.517074	0.610398	0.877055	0.965506	0.898452	0.883558	0.934316	0.603017	0.951677	0.603168	0.775023	0.962599	0.722814	0.88237	0.801377	0.981726	0.532935	0.928972	0.6405	0.758175	0.930259	0.76918	0.635575	0.76918	0.576763	0.990758
ASV286	0.237949	0.45778	0.0846067	0.980339	0.295721	0.230333	0.479989	0.449634	0.685673	0.958305	0.706848	0.869087	0.964977	0.139592	0.930612	0.97412	0.283438	0.884273	0.854023	0.790017	0.999087	0.44904	0.429077	0.901396	0.99563	0.910568	0.576239	0.877751	0.927411	0.73116	0.8659	0.988475	0.618233	0.742136	0.931082	0.851982	0.919438	0.991212	0.552215	0.836845	0.960541	0.851615	0.152687	0.798648	0.860733	0.743293	0.963329	0.615978	0.644872
ASV117	0.261611	0.354368	0.434128	0.606392	0.763695	0.890414	0.934025	0.890904	0.667207	0.72153	0.354368	0.457742	0.996422	0.648807	0.473988	0.936851	0.930259	0.969143	0.91134	0.446742	0.946871	0.918047	0.84884	0.598026	0.408957	0.896506	0.797444	0.983165	0.939911	0.893846	0.410758	0.708544	0.719063	0.647321	0.720118	0.659845	0.692256	0.827161	0.997914	0.574025	0.902711	0.722814	0.800539	0.997434	0.731216	0.445481	0.649981	0.442974	0.962307
ASV60	0.575585	0.367196	0.34464	0.957736	0.0534671	0.278436	0.23378	0.370289	0.820801	0.877055	0.559734	0.991933	0.515452	0.377312	0.979834	0.995529	0.554266	0.960733	0.809623	0.828573	0.80166	0.615513	0.948149	0.977875	0.985799	0.969765	0.326549	0.916759	0.629408	0.892948	0.865818	0.87219	0.687055	0.904838	0.73422	0.879242	0.958543	0.883558	0.460843	0.992442	0.948675	0.933122	0.694906	0.895205	0.936625	0.865721	0.976726	0.963734	0.943823
ASV81	0.80925	0.832985	0.357336	0.890178	0.481023	0.212784	0.381312	0.573937	0.343573	0.506589	0.763038	0.975517	0.303229	0.971432	0.818796	0.821031	0.64368	0.783103	0.32143	0.882307	0.586865	0.910932	0.711551	0.956786	0.998689	0.845049	0.29265	0.991585	0.41692	0.952756	0.865255	0.909153	0.870513	0.943235	0.949824	0.9557	0.991933	0.943984	0.876607	0.979022	0.957938	0.997797	0.397645	0.798672	0.925944	0.919758	0.852177	0.91421	0.880547
ASV215	0.546669	0.5958	0.740555	0.262471	0.847933	0.756158	0.91786	0.926326	0.282819	0.175616	0.914224	0.465276	0.757569	0.875452	0.287487	0.536487	0.831529	0.181859	0.581863	0.974422	0.406153	0.405555	0.699557	0.438476	0.460064	0.700716	0.988918	0.302091	0.788887	0.824038	0.27642	0.919758	0.783515	0.285929	0.763428	0.339884	0.799566	0.902711	0.755608	0.933548	0.54048	0.996749	0.997818	0.990159	0.447061	0.466628	0.625801	0.832365	0.705824
ASV71	0.824961	0.854333	0.399531	0.968853	0.53868	0.195021	0.375054	0.508009	0.478844	0.678009	0.672033	0.930259	0.317932	0.96516	0.901	0.854372	0.645785	0.836382	0.270759	0.835975	0.694143	0.925585	0.662231	0.995581	0.925944	0.942442	0.35692	0.985783	0.453474	0.88778	0.925061	0.918618	0.792265	0.945977	0.931082	0.975242	0.976051	0.936006	0.854761	0.937205	0.952027	0.97657	0.359943	0.879735	0.984908	0.814439	0.86327	0.918618	0.965498
ASV58	0.328587	0.282819	0.273649	0.843336	0.107825	0.430716	0.41506	0.450224	0.866967	0.92784	0.567521	0.819187	0.981726	0.211622	0.962307	0.971222	0.390719	0.999549	0.824726	0.90292	0.914328	0.370653	0.784414	0.952893	0.924191	0.944429	0.619961	0.762274	0.963555	0.833844	0.987914	0.977279	0.876211	0.953391	0.814738	0.962431	0.881295	0.967334	0.505475	0.980573	0.987437	0.876607	0.674391	0.972012	0.922675	0.984162	0.877055	0.71967	0.891005
ASV74	0.519677	0.557357	0.601987	0.988745	0.175826	0.60504	0.0254806	0.0757614	0.574599	0.947974	0.84611	0.990522	0.126606	0.792685	0.984162	0.997653	0.877055	0.9684	0.865794	0.973821	0.920738	0.893772	0.824038	0.918663	0.811833	0.879242	0.321893	0.991473	0.229195	0.927542	0.887738	0.984448	0.801422	0.889775	0.543719	0.689193	0.981028	0.937205	0.506654	0.915601	0.692668	0.988918	0.919173	0.866719	0.784351	0.500236	0.938499	0.998788	0.751212
ASV301	0.409034	0.792685	0.829829	0.796218	0.411317	0.618752	0.199401	0.212176	0.456719	0.859014	0.960592	0.72153	0.421186	0.637664	0.852177	0.965498	0.697064	0.953472	0.963329	0.869327	0.955816	0.517361	0.85735	0.700755	0.90576	0.987154	0.837199	0.848435	0.507206	0.788887	0.999087	0.739769	0.906171	0.94649	0.979464	0.931082	0.950507	0.985406	0.79621	0.769622	0.987914	0.969703	0.918077	0.900515	0.863976	0.808009	0.91786	0.736027	0.662623
ASV87	0.717033	0.796841	0.568621	0.676899	0.510601	0.700716	0.765744	0.925092	0.630831	0.798813	0.876844	0.66897	0.910457	0.979564	0.926752	0.865261	0.421278	0.997841	0.633133	0.825221	0.630334	0.343544	0.953101	0.293937	0.231625	0.944799	0.719142	0.960947	0.894713	0.791016	0.119943	0.900006	0.987057	0.719583	0.85416	0.418931	0.982331	0.966327	0.594881	0.53255	0.979834	0.645514	0.984898	0.808536	0.18312	0.317448	0.686738	0.872358	0.962169
ASV264	0.361518	0.283111	0.245216	0.783103	0.264374	0.705331	0.203699	0.20717	0.76918	0.866085	0.83278	0.78431	0.750225	0.427548	0.883187	0.988754	0.693743	0.989885	0.953352	0.92044	0.94909	0.898436	0.828104	0.97785	0.965713	0.516277	0.571183	0.979834	0.917893	0.963555	0.866719	0.97199	0.947556	0.721712	0.601021	0.94333	0.932973	0.878797	0.371922	0.967384	0.952756	0.960039	0.452779	0.881966	0.942207	0.824828	0.769242	0.443611	0.980609
ASV173	0.884703	0.887505	0.939284	0.728754	0.925256	0.381641	0.784457	0.529159	0.931813	0.968838	0.384194	0.848493	0.586258	0.949211	0.952648	0.199847	0.649176	0.500236	0.464234	0.266138	0.73872	0.987437	0.569344	0.857262	0.902711	0.826862	0.865254	0.716632	0.814439	0.29413	0.961129	0.336493	0.684358	0.740445	0.741739	0.817087	0.651552	0.942224	0.710784	0.840144	0.853017	0.731854	0.685307	0.697492	0.998492	0.94909	0.814439	0.709764	0.78121
ASV224	0.224872	0.29265	0.637235	0.366286	0.549577	0.998788	0.698071	0.889303	0.156423	0.250843	0.817087	0.394089	0.652862	0.683477	0.183179	0.821615	0.824972	0.927761	0.741346	0.649981	0.965498	0.987437	0.939008	0.496522	0.533343	0.76632	0.438144	0.999145	0.668687	0.954341	0.693475	0.679554	0.898483	0.811611	0.788237	0.779546	0.995257	0.755905	0.874758	0.697869	0.973333	0.681979	0.855369	0.893846	0.946013	0.608486	0.825221	0.997094	0.977113
ASV317	0.38006	0.844911	0.335793	0.97141	0.320261	0.397645	0.273207	0.360515	0.264374	0.827916	0.92784	0.943698	0.385724	0.675302	0.925256	0.838531	0.784331	0.952024	0.930912	0.783197	0.930508	0.802574	0.579366	0.778972	0.855872	0.902664	0.205811	0.953316	0.534049	0.889615	0.949093	0.824067	0.764688	0.917812	0.960733	0.88091	0.73422	0.872759	0.691388	0.824146	0.586611	0.942292	0.676468	0.989521	0.948718	0.596926	0.92241	0.985634	0.764575
ASV194	0.511875	0.48783	0.498207	0.750225	0.76052	0.828305	0.41903	0.382394	0.915549	0.985542	0.684494	0.686738	0.847628	0.68602	0.997094	0.88473	0.689947	0.966047	0.949015	0.638628	0.965035	0.980573	0.841734	0.879664	0.736281	0.690286	0.59728	0.940209	0.986158	0.914772	0.955111	0.725398	0.997868	0.888228	0.20277	0.883558	0.870853	0.935998	0.607762	0.675838	0.952893	0.727701	0.618965	0.557985	0.95997	0.977997	0.927761	0.194131	0.929118
ASV52	0.567397	0.515347	0.483609	0.966702	0.125682	0.307097	0.297141	0.407551	0.833407	0.988918	0.731226	0.982284	0.709063	0.266138	0.941196	0.963329	0.51994	0.964804	0.938808	0.85917	0.916552	0.594676	0.85835	0.87885	0.936541	0.925721	0.333678	0.90294	0.818739	0.808567	0.732282	0.958915	0.771231	0.723924	0.750225	0.788887	0.956074	0.981726	0.320634	0.940416	0.763482	0.97785	0.644856	0.99179	0.974621	0.771124	0.946599	0.826937	0.734109
ASV236	0.720822	0.23378	0.456671	0.480441	0.715303	0.88473	0.944361	0.991777	0.941663	0.614473	0.872015	0.641903	0.979834	0.379695	0.721023	0.885441	0.65847	0.680718	0.995257	0.758401	0.567662	0.590599	0.842594	0.685335	0.135571	0.283438	0.881966	0.709806	0.922675	0.97785	0.641089	0.656648	0.840673	0.934641	0.815346	0.223377	0.897769	0.886547	0.868689	0.492931	0.667188	0.526621	0.760427	0.651927	0.399531	0.211215	0.601551	0.820969	0.446271
ASV191	0.532737	0.669141	0.988475	0.432351	0.309396	0.911588	0.259041	0.411317	0.257895	0.232583	0.883186	0.691855	0.154724	0.949824	0.369018	0.739773	0.786148	0.687055	0.920903	0.934537	0.833916	0.882725	0.974422	0.790017	0.928396	0.640947	0.579998	0.987914	0.106573	0.933558	0.858921	0.958305	0.887394	0.795841	0.65152	0.988425	0.750979	0.614414	0.468427	0.885227	0.979834	0.909867	0.497993	0.700554	0.801377	0.893495	0.927455	0.943958	0.864267
ASV226	0.464561	0.354142	0.445759	0.65654	0.264905	0.696743	0.753514	0.928103	0.516024	0.45678	0.978546	0.739773	0.94649	0.259185	0.557229	0.993085	0.668295	0.814039	0.902962	0.971599	0.827076	0.289189	0.931482	0.668295	0.510454	0.740604	0.659545	0.519098	0.966092	0.977799	0.821879	0.947556	0.711148	0.965498	0.901	0.744991	0.916913	0.980573	0.969626	0.996749	0.947794	0.97785	0.990522	0.931855	0.468427	0.675567	0.736649	0.879204	0.985984
ASV1	0.571358	0.687923	0.457742	0.855847	0.275907	0.898436	0.303504	0.602509	0.682438	0.655127	0.411955	0.987437	0.614473	0.979834	0.837199	0.97785	0.988745	0.920206	0.746799	0.644554	0.935572	0.891484	0.994531	0.3588	0.772316	0.95251	0.192024	0.890644	0.634818	0.805725	0.241108	0.635575	0.975129	0.605345	0.318917	0.921107	0.698442	0.913368	0.906933	0.643407	0.899804	0.787771	0.776009	0.686928	0.898483	0.724128	0.754359	0.884261	0.863626
ASV29	0.66789	0.37976	0.92784	0.063059	0.900706	0.884222	0.788887	0.858458	0.828445	0.241937	0.868783	0.133733	0.93321	0.515452	0.251409	0.54474	0.740445	0.179338	0.869959	0.969143	0.27642	0.256397	0.980896	0.687923	0.133398	0.231432	0.525256	0.193695	0.962066	0.753794	0.515452	0.929993	0.807687	0.384679	0.853868	0.17316	0.606258	0.553805	0.903637	0.504315	0.0675681	0.680086	0.899366	0.921083	0.523754	0.0832382	0.759586	0.883072	0.394617
ASV16	0.727106	0.557068	0.635857	0.589011	0.731491	0.611005	0.941221	0.952756	0.916752	0.5958	0.0766022	0.794211	0.910568	0.903255	0.680983	0.617073	0.92177	0.834649	0.426377	0.225419	0.869707	0.902711	0.892948	0.991813	0.849002	0.698071	0.702659	0.959392	0.932339	0.768189	0.690286	0.338238	0.933083	0.458401	0.516362	0.84884	0.368363	0.48999	0.730672	0.403756	0.639849	0.716484	0.875859	0.634583	0.890006	0.638597	0.875325	0.64368	0.532568
ASV115	0.605997	0.401748	0.681416	0.383867	0.942495	0.860856	0.981951	0.987721	0.851615	0.614473	0.429077	0.430689	0.92391	0.949015	0.614392	0.929662	0.949015	0.858372	0.810907	0.694349	0.863976	0.997674	0.944361	0.322211	0.345393	0.869087	0.978814	0.979834	0.935501	0.895492	0.100613	0.602926	0.835199	0.257395	0.404837	0.417358	0.42302	0.528102	0.586611	0.101957	0.682332	0.291405	0.906933	0.553855	0.85735	0.172485	0.519811	0.776636	0.618984
ASV105	0.280411	0.446112	0.306684	0.685307	0.114259	0.628689	0.357661	0.700716	0.100613	0.300629	0.952648	0.740445	0.702671	0.453474	0.548338	0.959971	0.8057	0.887212	0.99464	0.828359	0.833844	0.450224	0.519677	0.988069	0.995699	0.903029	0.41913	0.774991	0.709418	0.995769	0.967266	0.826786	0.967608	0.956988	0.940662	0.930198	0.786045	0.972443	0.743685	0.820802	0.924528	0.676532	0.933831	0.917808	0.899309	0.956756	0.864524	0.912922	0.898452
ASV185	0.268368	0.611005	0.544606	0.333989	0.642422	0.776009	0.760813	0.599326	0.772972	0.61952	0.700189	0.40324	0.945114	0.452827	0.550477	0.477874	0.740445	0.902711	0.95166	0.599256	0.980573	0.94649	0.938587	0.892393	0.613657	0.15337	0.885813	0.912495	0.88107	0.727357	0.952424	0.741346	0.736486	0.965362	0.812542	0.783103	0.799964	0.837558	0.378832	0.922709	0.59924	0.984162	0.937653	0.89423	0.902711	0.855707	0.6852	0.627508	0.709764
ASV77	0.615196	0.714563	0.940793	0.678137	0.517329	0.918618	0.514026	0.532572	0.581464	0.511176	0.809025	0.839669	0.364589	0.941663	0.604637	0.809273	0.969765	0.461816	0.888242	0.92784	0.861455	0.810454	0.481824	0.403312	0.950128	0.979834	0.941749	0.368008	0.377312	0.86182	0.746708	0.865746	0.426313	0.41506	0.977796	0.941196	0.67449	0.854103	0.952621	0.987437	0.980573	0.974952	0.415172	0.964567	0.926458	0.980573	0.700689	0.635575	0.996361
ASV319	0.69137	0.828347	0.666823	0.752434	0.991472	0.820359	0.899285	0.970096	0.979834	0.919173	0.712176	0.463037	0.880547	0.76843	0.713037	0.912922	0.648228	0.845153	0.879577	0.894713	0.970204	0.773964	0.719064	0.797986	0.526349	0.733146	0.783321	0.944799	0.82869	0.924731	0.657628	0.89423	0.515452	0.859757	0.934025	0.88273	0.872489	0.661353	0.739041	0.669875	0.566926	0.597048	0.824828	0.868529	0.682879	0.675312	0.67449	0.853017	0.929947
ASV157	0.295956	0.851692	0.679521	0.751214	0.890368	0.931287	0.181859	0.0802505	0.450687	0.840673	0.968463	0.715659	0.43854	0.932339	0.732047	0.81735	0.884703	0.974382	0.945333	0.916693	0.792685	0.675312	0.723981	0.531052	0.981106	0.740912	0.820354	0.776509	0.650904	0.980573	0.872395	0.981106	0.906354	0.980148	0.609947	0.930259	0.855192	0.905516	0.805588	0.890368	0.922042	0.928396	0.993085	0.944703	0.899688	0.669301	0.783103	0.744757	0.906154
ASV200	0.334551	0.534437	0.564148	0.957205	0.480067	0.852463	0.104569	0.102599	0.786546	0.939008	0.904007	0.963845	0.534104	0.498207	0.998354	0.93321	0.933558	0.859067	0.928396	0.894271	0.671278	0.948798	0.608578	0.995738	0.694349	0.934914	0.682332	0.972354	0.769114	0.764815	0.691855	0.967776	0.668509	0.740912	0.689947	0.379646	0.999727	0.950827	0.593176	0.606409	0.805115	0.818188	0.910759	0.809023	0.753514	0.25313	0.827916	0.979541	0.385654
ASV250	0.474458	0.933997	0.991529	0.517479	0.956074	0.993237	0.953703	0.829038	0.950383	0.807222	0.477671	0.500829	0.910568	0.927803	0.724598	0.517911	0.960039	0.853017	0.764674	0.337575	0.988745	0.893028	0.949824	0.614392	0.719583	0.696919	0.828259	0.836382	0.904669	0.636369	0.473128	0.687923	0.967918	0.360211	0.376537	0.83961	0.354936	0.459827	0.988093	0.407043	0.381892	0.603764	0.485963	0.832085	0.983165	0.589011	0.955735	0.992689	0.752846
ASV75	0.855192	0.783103	0.897104	0.873768	0.784331	0.936625	0.167987	0.270759	0.775383	0.837718	0.655615	0.973444	0.0633591	0.560874	0.985393	0.783961	0.678565	0.826862	0.68036	0.708256	0.887738	0.409222	0.956213	0.573356	0.947974	0.992373	0.462121	0.705747	0.104323	0.886691	0.694349	0.515452	0.966688	0.71967	0.102239	0.987914	0.552624	0.687154	0.931808	0.570539	0.869845	0.562057	0.863461	0.190034	0.585957	0.965498	0.931984	0.896183	0.710987
ASV267	0.876607	0.499472	0.496105	0.917718	0.39962	0.919391	0.912913	0.997434	0.896332	0.483689	0.632977	0.941139	0.741739	0.973732	0.533671	0.561176	0.913948	0.919758	0.662919	0.947794	0.900305	0.999087	0.955212	0.907163	0.996749	0.779319	0.996463	0.798797	0.670449	0.688056	0.844368	0.786045	0.535252	0.858992	0.901802	0.895835	0.668937	0.196601	0.929947	0.747779	0.815935	0.783103	0.776636	0.999087	0.746935	0.809111	0.7208	0.968059	0.998788
ASV271	0.294278	0.68036	0.97741	0.490391	0.968589	0.963734	0.965362	0.863626	0.518593	0.592302	0.683172	0.346116	0.980573	0.833947	0.34457	0.82431	0.844561	0.852177	0.919758	0.797444	0.870061	0.965498	0.478906	0.887369	0.931813	0.981937	0.882052	0.671278	0.985941	0.560024	0.635575	0.995769	0.900206	0.409293	0.977275	0.996749	0.544769	0.740508	0.902962	0.980573	0.761129	0.848727	0.732906	0.729291	0.98123	0.837839	0.975016	0.969143	0.85832
ASV149	0.80416	0.75734	0.949824	0.264374	0.713947	0.838185	0.978814	0.963555	0.488043	0.389189	0.881702	0.430726	0.997489	0.944232	0.38789	0.610208	0.923474	0.796124	0.987721	0.962107	0.662692	0.918593	0.821737	0.72153	0.20449	0.555398	0.680959	0.95913	0.962147	0.993559	0.690757	0.817554	0.649454	0.840673	0.957938	0.231845	0.969143	0.997868	0.633855	0.665482	0.890368	0.796583	0.987057	0.668295	0.685673	0.257582	0.996422	0.606943	0.61548
ASV120	0.776796	0.839168	0.833612	0.959905	0.671278	0.986575	0.320189	0.443958	0.734822	0.709764	0.997094	0.995769	0.333283	0.96507	0.882311	0.877636	0.878797	0.91942	0.646155	0.891523	0.925925	0.961593	0.996714	0.936213	0.905926	0.909187	0.969366	0.988745	0.34716	0.88778	0.758551	0.746858	0.978149	0.891457	0.699557	0.87885	0.740386	0.66263	0.920557	0.970204	0.987437	0.945045	0.923164	0.948481	0.915668	0.960843	0.999711	0.902805	0.991529
ASV63	0.759122	0.776796	0.875814	0.947926	0.800963	0.840867	0.181859	0.309396	0.749098	0.913676	0.828259	0.98561	0.104323	0.713947	0.991653	0.936473	0.615738	0.946898	0.876607	0.803315	0.966537	0.467797	0.986303	0.638884	0.898483	0.94954	0.546794	0.682879	0.152057	0.8485	0.783558	0.709764	0.987437	0.872167	0.0802151	0.946423	0.737128	0.695378	0.958305	0.610208	0.786045	0.601021	0.852713	0.306699	0.603032	0.929885	0.968599	0.915481	0.903637
ASV135	0.925256	0.892828	0.985799	0.845978	0.876607	0.948718	0.858372	0.969236	0.481772	0.421278	0.995875	0.968542	0.297141	0.970617	0.635857	0.854615	0.758175	0.759878	0.988754	0.744991	0.75017	0.87885	0.753967	0.763905	0.759586	0.862789	0.656648	0.991609	0.220244	0.989966	0.759586	0.818119	0.930259	0.857771	0.724598	0.772587	0.979834	0.720217	0.951734	0.556934	0.98123	0.381088	0.789038	0.608769	0.953681	0.548835	0.521784	0.762599	0.766058
ASV310	0.863024	0.777155	0.938372	0.294926	0.533184	0.766623	0.837718	0.970228	0.968589	0.723679	0.855369	0.323564	0.962599	0.940209	0.575688	0.535252	0.930259	0.486547	0.911265	0.694666	0.756711	0.956786	0.990691	0.32757	0.224114	0.466628	0.578331	0.784344	0.993999	0.90718	0.266278	0.6751	0.878797	0.343181	0.740445	0.191238	0.442974	0.68263	0.59703	0.26353	0.421278	0.326549	0.881031	0.647512	0.719499	0.190034	0.55458	0.821846	0.450224
ASV374	0.943453	0.990488	0.926941	0.284547	0.66334	0.605505	0.872328	0.978092	0.994113	0.941365	0.778368	0.349711	0.898452	0.880857	0.960041	0.161097	0.345237	0.447014	0.740445	0.622986	0.516116	0.769495	0.805725	0.822104	0.275715	0.542387	0.90782	0.488355	0.837676	0.347503	0.75597	0.574025	0.857176	0.723679	0.859237	0.250158	0.856141	0.992287	0.892948	0.486311	0.334551	0.617983	0.991529	0.539824	0.503012	0.514004	0.985984	0.833947	0.325687
ASV107	0.495803	0.762274	0.534437	0.97785	0.705424	0.281349	0.739773	0.687923	0.638628	0.99276	0.903991	0.874379	0.910932	0.102599	0.996429	0.903255	0.261611	0.944232	0.994784	0.988745	0.941365	0.236619	0.448715	0.578679	0.960733	0.985091	0.801333	0.54474	0.759566	0.400055	0.511268	0.852	0.966047	0.48861	0.695441	0.913676	0.574991	0.681416	0.336276	0.307097	0.96114	0.299235	0.25313	0.601021	0.71967	0.568495	0.577552	0.910457	0.634218
ASV348	0.915886	0.896183	0.827076	0.902711	0.921987	0.379646	0.719449	0.776509	0.798614	0.882725	0.836382	0.587731	0.418105	0.858069	0.987613	0.598213	0.847807	0.783321	0.460743	0.645322	0.741346	0.922404	0.924191	0.853365	0.991893	0.979624	0.354368	0.934459	0.533248	0.953017	0.924838	0.567037	0.96176	0.943126	0.985056	0.829038	0.966368	0.85735	0.990627	0.940235	0.879726	0.931243	0.542387	0.73872	0.876607	0.919501	0.618998	0.991933	0.7945
ASV14	0.635619	0.423245	0.832868	0.412547	0.88874	0.986932	0.957402	0.944163	0.991933	0.740912	0.905883	0.51815	0.928396	0.36403	0.728162	0.611928	0.904669	0.714109	0.815204	0.549147	0.846032	0.943018	0.855326	0.836688	0.326549	0.154114	0.977645	0.753504	0.87329	0.875452	0.937205	0.526112	0.941196	0.992257	0.642422	0.44573	0.837718	0.856141	0.812142	0.574025	0.648142	0.686313	0.985548	0.644554	0.8057	0.427115	0.997053	0.743203	0.435418
ASV195	0.691272	0.231625	0.991933	0.486842	0.722814	0.941221	0.876607	0.997489	0.689947	0.562697	0.921563	0.464561	0.996582	0.135571	0.546779	0.985941	0.956308	0.71967	0.6907	0.989879	0.906441	0.574025	0.907376	0.784344	0.485276	0.656709	0.945124	0.478917	0.996749	0.638963	0.954688	0.90156	0.995523	0.918047	0.986087	0.801422	0.998354	0.909234	0.693627	0.958032	0.757569	0.924545	0.925944	0.945988	0.811611	0.579366	0.902711	0.876082	0.987701
ASV47	0.785136	0.516362	0.912495	0.395285	0.506388	0.806139	0.936143	0.97785	0.899819	0.626659	0.943126	0.421186	0.7862	0.451264	0.567465	0.960036	0.637151	0.719842	0.996028	0.838086	0.611972	0.278279	0.967936	0.974024	0.460037	0.583233	0.902711	0.518572	0.83118	0.918663	0.934537	0.902917	0.950178	0.917045	0.73422	0.629133	0.87152	0.970789	0.784414	0.940067	0.727357	0.969762	0.987437	0.935501	0.723703	0.469063	0.975415	0.831594	0.91357
ASV272	0.444668	0.822866	0.607811	0.746799	0.893635	0.943827	0.994238	0.91942	0.925362	0.929993	0.930259	0.471076	0.812009	0.554675	0.999711	0.794825	0.574547	0.995875	0.878339	0.630071	0.998945	0.825221	0.355576	0.707409	0.700689	0.815144	0.997094	0.787154	0.623089	0.787892	0.91134	0.735066	0.88107	0.966317	0.632875	0.808779	0.939473	0.968853	0.987057	0.655127	0.958305	0.755905	0.790262	0.921773	0.649599	0.924965	0.990159	0.466633	0.979855
ASV11	0.773103	0.800751	0.855748	0.956074	0.775801	0.784942	0.904446	0.987914	0.893772	0.987437	0.800245	0.937959	0.959392	0.978138	0.943126	0.920763	0.855272	0.937205	0.825843	0.566299	0.912849	0.958032	0.399921	0.605762	0.991932	0.916752	0.910457	0.863976	0.992332	0.784414	0.69247	0.92784	0.41521	0.726262	0.954148	0.972354	0.996463	0.928115	0.568758	0.840673	0.921465	0.710327	0.973637	0.811833	0.772316	0.999416	0.432186	0.957456	0.826691
ASV307	0.963329	0.958456	0.938163	0.89185	0.719583	0.825714	0.329214	0.217778	0.851615	0.771231	0.74034	0.849196	0.539646	0.950978	0.595663	0.981601	0.828878	0.89717	0.358897	0.986787	0.837976	0.946312	0.735976	0.973444	0.555806	0.809043	0.99832	0.884507	0.664024	0.936595	0.986087	0.97199	0.862894	0.937292	0.529208	0.661174	0.534104	0.93594	0.863717	0.97785	0.898452	0.925455	0.969714	0.884273	0.696869	0.546669	0.902109	0.86182	0.935461
ASV27	0.828573	0.908262	0.990522	0.991813	0.895205	0.25691	0.884178	0.895323	0.699557	0.837839	0.968012	0.894461	0.962762	0.358897	0.857695	0.810621	0.319417	0.908186	0.980573	0.935165	0.927411	0.323564	0.366274	0.727708	0.996493	0.473128	0.553855	0.468427	0.882652	0.221562	0.685248	0.97241	0.936625	0.787022	0.850061	0.975769	0.620768	0.410272	0.322211	0.682332	0.754231	0.663058	0.670757	0.82793	0.757355	0.764253	0.805725	0.900706	0.584495
ASV222	0.889251	0.711422	0.90292	0.80416	0.901001	0.260766	0.973817	0.853365	0.976658	0.798948	0.766623	0.935572	0.925699	0.916872	0.773571	0.9662	0.409416	0.994254	0.432935	0.966427	0.881152	0.467147	0.259979	0.968772	0.583229	0.443958	0.941895	0.69247	0.936625	0.604637	0.941663	0.885269	0.552408	0.918447	0.919758	0.618436	0.969765	0.983172	0.944302	0.930259	0.997868	0.955111	0.857959	0.716915	0.989602	0.561036	0.951521	0.912517	0.571183
ASV274	0.944527	0.994151	0.935501	0.92416	0.558352	0.864535	0.77262	0.789385	0.881295	0.975922	0.195564	0.940629	0.939473	0.75757	0.900206	0.922176	0.857218	0.920738	0.26642	0.744991	0.932932	0.974463	0.937205	0.499203	0.968492	0.839967	0.810204	0.844961	0.894773	0.968245	0.228486	0.592192	0.945452	0.177875	0.539968	0.948611	0.258928	0.97199	0.861733	0.575273	0.952848	0.916552	0.414376	0.746792	0.97785	0.755339	0.860544	0.958465	0.714565
ASV12	0.755169	0.54474	0.940716	0.420017	0.962762	0.930538	0.987606	0.997106	0.964782	0.833034	0.917629	0.480512	0.833997	0.51831	0.788629	0.71945	0.915602	0.81554	0.813726	0.667207	0.883559	0.965766	0.816191	0.809111	0.246128	0.225939	0.988187	0.821168	0.792016	0.925944	0.855934	0.632522	0.87329	0.971599	0.634136	0.37976	0.8057	0.903991	0.884222	0.48861	0.682879	0.652283	0.930259	0.644163	0.739773	0.301242	0.999376	0.632875	0.461321
ASV164	0.433268	0.593729	0.362953	0.980896	0.75757	0.631343	0.893202	0.796288	0.861031	0.953204	0.695441	0.783656	0.810632	0.406821	0.900206	0.975242	0.690286	0.695378	0.933639	0.853258	0.6405	0.824646	0.282546	0.646094	0.797444	0.977875	0.83753	0.995769	0.622729	0.631522	0.52923	0.997434	0.700554	0.739773	0.920074	0.556714	0.900706	0.983523	0.383547	0.662972	0.982495	0.654488	0.309396	0.525697	0.839064	0.430726	0.711923	0.740912	0.445533
ASV98	0.895038	0.690711	0.872015	0.847251	0.573598	0.91134	0.745131	0.85658	0.855369	0.999154	0.863976	0.948675	0.767847	0.716716	0.972442	0.495564	0.946748	0.977799	0.928396	0.575895	0.994238	0.348774	0.955797	0.986522	0.927761	0.529753	0.996694	0.831529	0.796288	0.979834	0.920557	0.514004	0.284974	0.910568	0.647143	0.768071	0.855122	0.97354	0.811611	0.562057	0.877415	0.873443	0.940793	0.454496	0.951641	0.80472	0.77042	0.443414	0.285266
ASV178	0.996749	0.956074	0.99504	0.877636	0.810366	0.916913	0.892828	0.851615	0.918663	0.927679	0.705824	0.948271	0.90718	0.96822	0.837839	0.590037	0.915618	0.880547	0.65423	0.466558	0.797444	0.66897	0.903757	0.937545	0.791267	0.785631	0.848435	0.893175	0.979332	0.847251	0.888242	0.536783	0.64115	0.981601	0.203984	0.647398	0.723397	0.929885	0.72643	0.478654	0.932749	0.691238	0.717695	0.230213	0.988696	0.806731	0.914666	0.272555	0.45778
ASV188	0.843336	0.798797	0.963555	0.8057	0.851615	0.857139	0.986158	0.960733	0.877685	0.483886	0.33087	0.974463	0.741739	0.944035	0.463648	0.443958	0.74901	0.518572	0.811392	0.284387	0.942698	0.806577	0.740994	0.986563	0.753422	0.786266	0.965498	0.714625	0.73422	0.637151	0.973821	0.357661	0.551029	0.438144	0.996749	0.901373	0.47883	0.548924	0.691253	0.902962	0.820944	0.966047	0.91786	0.997187	0.427214	0.990522	0.776636	0.962762	0.806018
ASV284	0.970617	0.929858	0.675165	0.629228	0.89423	0.892394	0.992829	0.969143	0.639849	0.796783	0.866763	0.72153	0.583229	0.746858	0.758551	0.581464	0.858721	0.671237	0.906354	0.996749	0.722814	0.979369	0.810907	0.133733	0.409293	0.973139	0.98172	0.992261	0.511656	0.979464	0.584101	0.837839	0.956213	0.730313	0.973732	0.33945	0.987285	0.953936	0.882532	0.607862	0.992373	0.356139	0.550553	0.635936	0.719461	0.524673	0.671824	0.947602	0.836845
ASV166	0.986721	0.740445	0.985535	0.824828	0.922709	0.922675	0.987437	0.963329	0.822866	0.880547	0.762274	0.876953	0.875161	0.884222	0.905651	0.971599	0.97785	0.81204	0.651927	0.688958	0.984875	0.836108	0.812241	0.766058	0.919497	0.999087	0.930259	0.793506	0.8659	0.956074	0.69723	0.965754	0.896183	0.869087	0.600026	0.971432	0.821068	0.8057	0.705581	0.603017	0.925256	0.430584	0.994758	0.898362	0.913676	0.853427	0.570615	0.930912	0.991529
ASV261	0.869845	0.956756	0.974382	0.854023	0.829059	0.712033	0.859749	0.663221	0.984162	0.87885	0.664443	0.967123	0.802166	0.811392	0.788887	0.625884	0.608578	0.843336	0.871334	0.30638	0.861192	0.29968	0.96507	0.446899	0.865944	0.582546	0.999711	0.990522	0.891523	0.970706	0.480226	0.405363	0.998686	0.48861	0.473038	0.798115	0.285009	0.884731	0.89423	0.776636	0.973444	0.854006	0.778832	0.784331	0.964567	0.804538	0.744804	0.623378	0.684358
ASV140	0.84804	0.685673	0.376181	0.991529	0.231427	0.987437	0.450224	0.773964	0.8057	0.76563	0.876084	0.900072	0.755339	0.973637	0.8861	0.6907	0.917784	0.670449	0.963555	0.987437	0.922709	0.741265	0.841266	0.830482	0.974952	0.821737	0.211005	0.412547	0.762274	0.33945	0.884222	0.912157	0.949441	0.893154	0.604688	0.960096	0.993324	0.941663	0.953488	0.872352	0.587103	0.885359	0.914457	0.735066	0.91786	0.969143	0.948897	0.647296	0.953316
ASV76	0.942442	0.962382	0.931202	0.974162	0.944349	0.881905	0.999145	0.980573	0.879242	0.93257	0.512225	0.980573	0.907086	0.810907	0.928972	0.999228	0.971513	0.822204	0.713947	0.842245	0.96927	0.88107	0.559734	0.92784	0.743615	0.87642	0.89423	0.60601	0.833845	0.976477	0.759566	0.901732	0.872759	0.832985	0.524308	0.876607	0.783564	0.768901	0.969125	0.374767	0.864022	0.337575	0.916872	0.596334	0.984162	0.66139	0.919754	0.937205	0.903145
ASV245	0.900706	0.649981	0.534437	0.747439	0.532568	0.856388	0.881295	0.807425	0.98931	0.689008	0.900706	0.890942	0.76052	0.674953	0.816231	0.972442	0.678147	0.848495	0.996463	0.980896	0.644169	0.48937	0.924838	0.815014	0.546421	0.626472	0.920703	0.805725	0.792918	0.835111	0.843885	0.802316	0.922709	0.924426	0.864842	0.539968	0.996749	0.998117	0.92448	0.758923	0.833612	0.863151	0.872352	0.917792	0.64044	0.463639	0.778368	0.939186	0.629541
ASV159	0.936625	0.739773	0.375119	0.902711	0.594676	0.796783	0.464723	0.765195	0.982808	0.913676	0.924528	0.788887	0.714337	0.735365	0.969765	0.471396	0.855934	0.742136	0.769769	0.922439	0.978312	0.774152	0.624105	0.78794	0.9577	0.967983	0.653395	0.369314	0.75017	0.177875	0.473838	0.973928	0.938049	0.97661	0.442073	0.975108	0.839684	0.820181	0.531465	0.82026	0.861694	0.880709	0.85452	0.669304	0.999653	0.891329	0.856141	0.846104	0.902137
ASV10	0.986026	0.979834	0.344269	0.526423	0.739232	0.723981	0.804338	0.816052	0.99865	0.913669	0.71792	0.489241	0.862789	0.892333	0.8253	0.74492	0.816248	0.855748	0.531762	0.918782	0.991933	0.9671	0.529208	0.869087	0.61869	0.700302	0.686738	0.958343	0.949093	0.764674	0.857695	0.930612	0.384576	0.941663	0.97661	0.758406	0.983972	0.896224	0.66174	0.944349	0.528603	0.952893	0.440965	0.910932	0.993061	0.682736	0.500045	0.759578	0.807302
ASV125	0.963734	0.996749	0.777531	0.968382	0.902711	0.999586	0.882421	0.965498	0.957205	0.959327	0.741346	0.882725	0.784344	0.987613	0.961255	0.987437	0.891523	0.981726	0.974382	0.684494	0.869255	0.928124	0.775383	0.554531	0.80925	0.898216	0.848495	0.853017	0.724598	0.959949	0.548349	0.797237	0.833746	0.579366	0.815935	0.95224	0.704115	0.994422	0.68268	0.873937	0.979332	0.764674	0.26399	0.999228	0.884301	0.685673	0.421186	0.708751	0.996749
ASV206	0.711704	0.847664	0.567646	0.974382	0.881007	0.944575	0.943827	0.94718	0.342535	0.781669	0.672486	0.970096	0.972269	0.737257	0.834772	0.845371	0.997318	0.941365	0.870232	0.869452	0.977799	0.828259	0.906834	0.901331	0.987034	0.959392	0.719814	0.936536	0.987603	0.917792	0.987914	0.783103	0.996749	0.721025	0.837199	0.979834	0.442974	0.913754	0.997914	0.820993	0.791016	0.803345	0.466471	0.865254	0.76139	0.996749	0.994531	0.963734	0.778292
ASV141	0.844374	0.687923	0.907497	0.476003	0.946208	0.568821	0.987914	0.986563	0.960036	0.787067	0.986411	0.557375	0.941709	0.959055	0.809023	0.97785	0.987437	0.842594	0.989942	0.824726	0.869087	0.831529	0.868529	0.32991	0.419155	0.617789	0.651341	0.895205	0.959583	0.68068	0.368008	0.992705	0.979834	0.630061	0.893432	0.525758	0.66334	0.78152	0.432186	0.602834	0.551353	0.737279	0.599862	0.836688	0.771972	0.400118	0.908898	0.927803	0.633953
ASV276	0.616549	0.784414	0.95187	0.840144	0.747265	0.833844	0.980573	0.988687	0.997076	0.826567	0.996749	0.407514	0.652792	0.632768	0.983132	0.890006	0.919543	0.680561	0.694649	0.895835	0.634016	0.988693	0.790205	0.979762	0.600284	0.947167	0.892948	0.991726	0.512362	0.834772	0.895038	0.924191	0.990383	0.890904	0.600616	0.931082	0.997094	0.987613	0.996422	0.834968	0.947794	0.917453	0.973457	0.929715	0.750225	0.82431	0.886265	0.542389	0.792715
ASV97	0.992876	0.915601	0.929858	0.954341	0.778926	0.98248	0.881949	0.965713	0.857133	0.958838	0.18907	0.984875	0.951677	0.635619	0.977113	0.694309	0.884222	0.969798	0.585425	0.21035	0.9727	0.538635	0.879916	0.682879	0.973992	0.87885	0.987914	0.983045	0.945708	0.891523	0.426781	0.278436	0.921551	0.250158	0.320211	0.906354	0.35284	0.778584	0.884222	0.201077	0.916552	0.406619	0.758148	0.629408	0.88473	0.70161	0.622983	0.722814	0.73872
ASV30	0.828445	0.618557	0.901	0.629133	0.930259	0.88107	0.981601	0.989302	0.924191	0.904838	0.996749	0.693627	0.728754	0.554395	0.89423	0.866368	0.925256	0.892948	0.765898	0.822104	0.916715	0.949629	0.737235	0.87976	0.35632	0.306537	0.999228	0.88473	0.6852	0.985799	0.913441	0.737257	0.798108	0.963555	0.764812	0.455167	0.901	0.996422	0.919758	0.68588	0.836108	0.84884	0.985799	0.735605	0.719686	0.409293	0.964079	0.612057	0.544962
ASV113	0.715827	0.905926	0.54264	0.88176	0.442974	0.973173	0.297154	0.704936	0.817031	0.996932	0.98172	0.876664	0.824828	0.973491	0.866462	0.667207	0.988425	0.495823	0.925256	0.973444	0.730839	0.851482	0.942059	0.882421	0.9688	0.911471	0.220515	0.594645	0.831529	0.630774	0.862914	0.985095	0.693416	0.826082	0.309396	0.819187	0.862273	0.973835	0.996028	0.940957	0.5958	0.987437	0.890747	0.807425	0.988745	0.938587	0.876607	0.959423	0.942292
ASV128	0.456872	0.836919	0.841524	0.967738	0.891144	0.954688	0.728029	0.815204	0.836845	0.853285	0.895982	0.852027	0.881905	0.646094	0.989458	0.824828	0.990168	0.332675	0.523707	0.739773	0.19182	0.894379	0.817087	0.944799	0.948306	0.816597	0.515452	0.86573	0.802187	0.887282	0.994151	0.965808	0.951792	0.82026	0.6405	0.7862	0.881295	0.848299	0.814039	0.937917	0.664796	0.921269	0.909532	0.788887	0.945197	0.9178	0.851615	0.774234	0.427737
ASV43	0.955898	0.883241	0.814823	0.737489	0.704362	0.787674	0.704936	0.81996	0.80472	0.915601	0.687055	0.854372	0.860915	0.767271	0.930058	0.657866	0.807222	0.925716	0.877055	0.532737	0.971432	0.41506	0.892958	0.941196	0.840144	0.530565	0.843094	0.942037	0.927761	0.997805	0.680561	0.572319	0.601987	0.599456	0.466875	0.740912	0.47883	0.690531	0.977799	0.261611	0.682374	0.633562	0.66334	0.489863	0.910575	0.447348	0.980148	0.617072	0.287903
ASV93	0.967918	0.966261	0.963329	0.82487	0.84288	0.892939	0.868043	0.892394	0.858885	0.936625	0.261611	0.924731	0.956756	0.567481	0.954233	0.809111	0.791016	0.933592	0.604276	0.432356	0.963734	0.493238	0.991529	0.854023	0.91144	0.979834	0.987437	0.896506	0.930098	0.989885	0.441705	0.41426	0.997841	0.294713	0.340368	0.825221	0.297566	0.53868	0.890644	0.151657	0.773151	0.394986	0.834649	0.450224	0.794399	0.52923	0.758401	0.739052	0.492058
ASV257	0.960039	0.940209	0.996854	0.732743	0.956756	0.7862	0.877055	0.78121	0.915017	0.960036	0.971003	0.849864	0.93145	0.719752	0.936678	0.898537	0.990781	0.941158	0.91517	0.898452	0.995699	0.92451	0.828445	0.566851	0.447444	0.875182	0.899784	0.865871	0.873016	0.835146	0.438408	0.949093	0.405547	0.869087	0.989885	0.352298	0.812651	0.640976	0.954996	0.975016	0.916409	0.836985	0.971172	0.826937	0.596141	0.690014	0.898028	0.377572	0.821068
ASV277	0.936006	0.636108	0.72153	0.923004	0.532568	0.811777	0.881295	0.817623	0.969366	0.522992	0.904838	0.987437	0.898483	0.995158	0.547304	0.789354	0.761572	0.861031	0.926918	0.59281	0.881966	0.974671	0.829908	0.983995	0.918869	0.425729	0.761284	0.973444	0.888773	0.548279	0.988745	0.687923	0.859828	0.982578	0.692782	0.963734	0.719461	0.696767	0.955816	0.740912	0.924409	0.705747	0.860915	0.851615	0.799896	0.992829	0.989885	0.991473	0.963012
ASV153	0.836108	0.913676	0.914221	0.983671	0.931082	0.969143	0.933813	0.837438	0.840539	0.989	0.927809	0.856659	0.85735	0.999145	0.92784	0.764163	0.987606	0.649599	0.952893	0.984162	0.712245	0.902152	0.985799	0.681812	0.688572	0.556714	0.921773	0.984911	0.96016	0.979834	0.39962	0.858913	0.903997	0.742136	0.969366	0.94734	0.987694	0.920703	0.759723	0.857049	0.960733	0.945988	0.399083	0.810204	0.597494	0.540988	0.896506	0.923515	0.703252
ASV199	0.875161	0.670449	0.92451	0.6852	0.854761	0.924838	0.922675	0.990168	0.987613	0.869087	0.800815	0.894174	0.995257	0.997818	0.983045	0.9377	0.999478	0.671252	0.949015	0.58389	0.565278	0.900206	0.503819	0.821735	0.762911	0.791658	0.945045	0.980402	0.980339	0.892828	0.896506	0.968012	0.477073	0.863976	0.939612	0.629752	0.996854	0.961435	0.673488	0.981602	0.947556	0.911925	0.940209	0.613357	0.991529	0.831529	0.593144	0.943018	0.61053
ASV48	0.970096	0.850696	0.997653	0.388958	0.687695	0.746799	0.869733	0.95743	0.97785	0.710803	0.929459	0.709764	0.937205	0.744459	0.783103	0.431466	0.942207	0.408382	0.868777	0.854848	0.667207	0.833997	0.928972	0.654488	0.467998	0.30179	0.875452	0.931201	0.891523	0.944349	0.517479	0.470075	0.783062	0.56401	0.924191	0.192374	0.567662	0.944713	0.856141	0.59589	0.647715	0.840526	0.98293	0.423245	0.873873	0.421186	0.940209	0.635961	0.124561
ASV122	0.997868	0.931808	0.996255	0.761843	0.353542	0.764674	0.588063	0.682473	0.995794	0.920738	0.90492	0.642491	0.664328	0.847429	0.822104	0.983165	0.989521	0.973676	0.968264	0.969143	0.969366	0.944799	0.959905	0.848495	0.442974	0.685975	0.575519	0.929459	0.655916	0.941196	0.474989	0.900206	0.826609	0.848727	0.959027	0.489385	0.966427	0.926162	0.442974	0.826786	0.554675	0.901823	0.951198	0.996749	0.534395	0.479989	0.944575	0.920047	0.806577
ASV174	0.801377	0.87885	0.858913	0.719142	0.323564	0.884864	0.574876	0.857176	0.675165	0.968174	0.993665	0.806303	0.762274	0.759566	0.980573	0.66736	0.852702	0.681367	0.704383	0.955816	0.603168	0.996775	0.746659	0.618436	0.243417	0.517479	0.434128	0.941525	0.713487	0.97259	0.419519	0.868043	0.828475	0.700755	0.965495	0.103996	0.681367	0.989297	0.517521	0.517399	0.514026	0.618436	0.909608	0.610398	0.407042	0.271909	0.798323	0.615513	0.304266
ASV289	0.922439	0.880547	0.545972	0.463913	0.842542	0.279373	0.922059	0.998792	0.997094	0.756579	0.95166	0.466458	0.918593	0.817087	0.529173	0.889303	0.379687	0.766058	0.772982	0.911925	0.9727	0.872654	0.82485	0.525681	0.77637	0.796288	0.351952	0.942356	0.837438	0.978814	0.776163	0.982808	0.993215	0.532572	0.979332	0.855872	0.558535	0.553432	0.831354	0.764372	0.545364	0.731491	0.125682	0.974464	0.833844	0.66568	0.975706	0.635091	0.886389
ASV187	0.940209	0.92044	0.87329	0.409276	0.976726	0.948143	0.764925	0.903271	0.819109	0.929947	0.801004	0.420017	0.549147	0.996749	0.890875	0.882421	0.791658	0.75009	0.836328	0.88107	0.901691	0.534437	0.881152	0.822071	0.652368	0.89643	0.363078	0.431725	0.645883	0.85735	0.593016	0.969236	0.942292	0.367204	0.896506	0.755905	0.477788	0.875499	0.848727	0.82487	0.249717	0.985634	0.414818	0.94656	0.85488	0.562614	0.905591	0.83753	0.771231
ASV251	0.910932	0.7194	0.711923	0.685526	0.662099	0.995738	0.56953	0.445533	0.957938	0.615513	0.951198	0.710962	0.511995	0.790562	0.587992	0.901	0.890296	0.991813	0.847779	0.890781	0.884222	0.556934	0.928065	0.883558	0.54512	0.75131	0.969122	0.941994	0.667207	0.753786	0.849595	0.997094	0.934757	0.899803	0.644163	0.684358	0.949824	0.918077	0.874664	0.755905	0.741306	0.87048	0.999711	0.940261	0.761304	0.370653	0.848495	0.979487	0.852177
ASV302	0.884703	0.992353	0.840144	0.881152	0.717156	0.519811	0.959392	0.872358	0.815935	0.960733	0.71967	0.692928	0.976598	0.905587	0.946208	0.861411	0.731216	0.959971	0.872328	0.818094	0.969798	0.98123	0.947422	0.834344	0.770853	0.866722	0.790387	0.948657	0.924528	0.909939	0.573598	0.713947	0.837839	0.906354	0.797444	0.85961	0.969042	0.880931	0.608594	0.739773	0.92391	0.833282	0.608995	0.957347	0.828104	0.631356	0.992612	0.859757	0.954341
ASV24	0.819638	0.988258	0.791266	0.871144	0.999145	0.792242	0.705452	0.611521	0.791867	0.859526	0.977799	0.969962	0.833407	0.928396	0.905351	0.906354	0.925075	0.937205	0.942292	0.954746	0.858952	0.953204	0.178932	0.732271	0.263841	0.856828	0.818739	0.987437	0.958543	0.721325	0.315155	0.991529	0.82904	0.619449	0.989521	0.332907	0.689923	0.935998	0.446899	0.550355	0.687923	0.682879	0.566299	0.857695	0.550355	0.055437	0.649981	0.942612	0.599313
ASV103	0.684358	0.818601	0.980146	0.958305	0.724885	0.9919	0.562584	0.535155	0.9727	0.985939	0.988475	0.980358	0.996749	0.605505	0.97956	0.847716	0.996854	0.924528	0.834772	0.929459	0.797664	0.950978	0.827856	0.835237	0.669301	0.986657	0.90718	0.695203	0.972131	0.646047	0.587731	0.924614	0.877055	0.902711	0.97785	0.604637	0.9727	0.947556	0.39962	0.515685	0.993324	0.39962	0.746358	0.855369	0.721505	0.470856	0.381284	0.809766	0.912235
ASV62	0.994705	0.930259	0.951433	0.463648	0.459048	0.723679	0.791016	0.984397	0.971852	0.833997	0.997856	0.664073	0.876728	0.821031	0.772362	0.363289	0.926015	0.435776	0.954233	0.874361	0.822204	0.847491	0.975921	0.780606	0.680718	0.343921	0.662616	0.879204	0.789181	0.948555	0.798797	0.616501	0.86327	0.700106	0.965253	0.358897	0.675243	0.97785	0.942356	0.869707	0.639618	0.979834	0.945895	0.746799	0.937205	0.73872	0.993061	0.691871	0.326549
ASV136	0.993444	0.874379	0.927761	0.751214	0.725499	0.790017	0.671594	0.825221	0.98123	0.924191	0.658822	0.714583	0.727427	0.267278	0.869087	0.612057	0.650791	0.45376	0.852177	0.984162	0.667207	0.427737	0.997674	0.5706	0.769495	0.419753	0.505279	0.32293	0.641903	0.385746	0.496436	0.930259	0.937219	0.742524	0.397098	0.731216	0.817031	0.987285	0.803998	0.724128	0.403494	0.849595	0.619106	0.831117	0.73953	0.963555	0.886358	0.823097	0.870225
ASV142	0.831743	0.899615	0.947556	0.926567	0.911198	0.8057	0.994424	0.820035	0.832868	0.996749	0.409222	0.789265	0.920961	0.945363	0.91786	0.960733	0.983172	0.987914	0.941327	0.394986	0.982284	0.858097	0.876408	0.828305	0.979295	0.863976	0.598248	0.952848	0.886225	0.850098	0.996749	0.441603	0.868282	0.858097	0.647858	0.946871	0.859299	0.868043	0.95166	0.671279	0.969143	0.680561	0.85917	0.773747	0.818739	0.880309	0.745487	0.846016	0.820035
ASV67	0.675165	0.772972	0.881295	0.784022	0.997434	0.969236	0.680718	0.776796	0.827277	0.988425	0.930612	0.54474	0.235649	0.27045	0.839669	0.962762	0.805504	0.879204	0.751243	0.867698	0.80601	0.685762	0.991326	0.955816	0.578188	0.600276	0.639512	0.719063	0.241771	0.832299	0.979114	0.971599	0.999711	0.992876	0.979834	0.903683	0.945847	0.884222	0.990588	0.92416	0.435128	0.993559	0.935502	0.706597	0.710213	0.60932	0.930069	0.991095	0.997489
ASV333	0.585932	0.909867	0.594666	0.948741	0.573598	0.979834	0.667207	0.557068	0.801004	0.980146	0.832299	0.986136	0.962066	0.688458	0.969714	0.959663	0.969835	0.929947	0.840144	0.856458	0.852229	0.924239	0.530024	0.80416	0.422511	0.918447	0.90949	0.970706	0.902711	0.998945	0.462713	0.851615	0.964808	0.598601	0.828878	0.45678	0.819187	0.879362	0.443507	0.309243	0.710987	0.211622	0.801422	0.634818	0.77161	0.258781	0.398051	0.874582	0.680718
ASV233	0.94909	0.98123	0.711422	0.613025	0.481865	0.574025	0.524653	0.671278	0.869087	0.963625	0.818739	0.544917	0.704936	0.967738	0.876607	0.737604	0.790387	0.8698	0.950993	0.599822	0.99168	0.802077	0.980573	0.823531	0.57872	0.833034	0.610398	0.869845	0.771231	0.88473	0.53396	0.667207	0.878797	0.495803	0.615513	0.565649	0.562697	0.786728	0.876607	0.252496	0.598026	0.592242	0.511995	0.776482	0.941895	0.251	0.939284	0.814026	0.593729
ASV297	0.976269	0.949211	0.932515	0.965498	0.987132	0.868043	0.788887	0.897769	0.627553	0.96198	0.231177	0.9722	0.983783	0.811392	0.779276	0.959392	0.667207	0.822441	0.831813	0.526669	0.73675	0.554335	0.649336	0.853017	0.869543	0.929906	0.809273	0.770397	0.979834	0.963329	0.649981	0.782585	0.773876	0.411462	0.731216	0.995769	0.235703	0.360132	0.818829	0.446271	0.612741	0.42415	0.704111	0.983812	0.740445	0.575688	0.546039	0.98746	0.929947
ASV161	0.880547	0.936473	0.92391	0.95016	0.737152	0.482968	0.875161	0.878553	0.723004	0.807425	0.906874	0.949015	0.901732	0.433268	0.829607	0.639618	0.475205	0.93396	0.939809	0.282361	0.978328	0.913075	0.91134	0.949093	0.661612	0.790258	0.935998	0.643788	0.815366	0.381088	0.84258	0.54885	0.858913	0.853017	0.918869	0.803172	0.877251	0.884703	0.974382	0.914844	0.80385	0.641903	0.889251	0.934973	0.594666	0.900206	0.727835	0.931808	0.828104
ASV108	0.815204	0.649981	0.822176	0.690757	0.991549	0.919758	0.882995	0.958305	0.415676	0.465637	0.342983	0.771177	0.796607	0.797838	0.606409	0.915409	0.963329	0.450224	0.804838	0.661655	0.652266	0.70951	0.877055	0.965253	0.935893	0.59703	0.932932	0.712245	0.858319	0.974822	0.945161	0.836382	0.905591	0.885522	0.6433	0.82904	0.724885	0.982641	0.924768	0.747081	0.931808	0.830926	0.825221	0.972282	0.869087	0.985294	0.989885	0.741346	0.924191
ASV146	0.975415	0.963734	0.901802	0.554413	0.973802	0.836529	0.774689	0.839324	0.925944	0.821068	0.694666	0.7092	0.980697	0.963555	0.742495	0.440061	0.929947	0.777003	0.991609	0.689343	0.811392	0.987437	0.992129	0.742586	0.532129	0.839168	0.863976	0.963734	0.995769	0.838531	0.904908	0.434306	0.999087	0.751398	0.970096	0.48452	0.943018	0.990691	0.813276	0.566171	0.885268	0.534428	0.963858	0.705747	0.932594	0.583047	0.829829	0.831529	0.63984
ASV311	0.8057	0.816597	0.922709	0.54656	0.913368	0.863976	0.792689	0.965856	0.886071	0.838066	0.94649	0.366091	0.487343	0.656617	0.553805	0.996694	0.61359	0.981106	0.967448	0.635575	0.959757	0.358897	0.865818	0.995699	0.53728	0.680718	0.700302	0.800815	0.467785	0.88176	0.998636	0.596551	0.990691	0.982808	0.285841	0.75832	0.991549	0.929263	0.86855	0.763471	0.731216	0.700701	0.778355	0.519677	0.615513	0.8253	0.853868	0.810907	0.870225
ASV112	0.747993	0.350122	0.517995	0.344655	0.861031	0.992829	0.717156	0.573598	0.860202	0.334551	0.997094	0.415676	0.65654	0.531101	0.335068	0.963555	0.884864	0.820359	0.857959	0.97785	0.790209	0.557068	0.895599	0.949093	0.303437	0.231625	0.875499	0.832985	0.688458	0.927341	0.852177	0.9727	0.942775	0.929843	0.740912	0.435128	0.981601	0.670979	0.844913	0.790044	0.266278	0.860433	0.857176	0.996749	0.668295	0.302091	0.89979	0.877275	0.562918
ASV61	0.874272	0.836867	0.981726	0.339236	0.95743	0.727367	0.463639	0.51261	0.960036	0.682879	0.579366	0.353542	0.480323	0.765744	0.651792	0.731731	0.616015	0.758083	0.852229	0.900706	0.732235	0.44914	0.824828	0.981867	0.441693	0.851615	0.85416	0.497993	0.611928	0.697453	0.682736	0.879735	0.997434	0.474451	0.828359	0.525632	0.823577	0.875524	0.96293	0.56401	0.313669	0.890368	0.915149	0.996749	0.697603	0.264049	0.972011	0.987285	0.690539
ASV209	0.872015	0.91786	0.929906	0.695378	0.907427	0.849002	0.432186	0.559734	0.891523	0.936176	0.841863	0.843336	0.758175	0.606409	0.987437	0.906125	0.920738	0.894773	0.918445	0.940605	0.924388	0.493238	0.76139	0.573937	0.681527	0.826786	0.54474	0.435429	0.792591	0.785099	0.549712	0.800963	0.293779	0.91134	0.249695	0.785501	0.784033	0.943967	0.929993	0.67343	0.984875	0.783103	0.791267	0.304266	0.991813	0.861031	0.777468	0.702078	0.663436
ASV151	0.900679	0.867594	0.787186	0.898483	0.368276	0.319319	0.709764	0.810858	0.960733	0.877247	0.80472	0.927988	0.928103	0.652832	0.77217	0.958838	0.506055	0.953936	0.86779	0.953936	0.912249	0.470075	0.807803	0.58673	0.686204	0.532568	0.654488	0.92178	0.937917	0.769667	0.539968	0.95198	0.910703	0.802613	0.972892	0.605505	0.856141	0.966327	0.396765	0.820217	0.929885	0.842025	0.758828	0.934025	0.851054	0.528308	0.743568	0.889303	0.697492
ASV110	0.543515	0.433466	0.553956	0.396087	0.987437	0.884712	0.778196	0.786297	0.638206	0.48452	0.965498	0.271426	0.887282	0.767354	0.348774	0.941196	0.973676	0.883241	0.830438	0.97785	0.837869	0.833407	0.849002	0.944575	0.652266	0.495572	0.79682	0.987603	0.871144	0.957065	0.931519	0.993559	0.846016	0.967918	0.92784	0.683477	0.957205	0.557068	0.967776	0.694794	0.560378	0.787129	0.677441	0.980573	0.942442	0.642412	0.967918	0.919833	0.874484
ASV182	0.933724	0.979834	0.941327	0.942781	0.940957	0.531999	0.89501	0.959971	0.866676	0.949015	0.687923	0.887212	0.887281	0.929459	0.929993	0.746858	0.875452	0.859014	0.727471	0.749929	0.810388	0.942356	0.442073	0.739773	0.818761	0.930255	0.982968	0.885358	0.913948	0.53868	0.851982	0.911012	0.618965	0.924366	0.996028	0.902711	0.988745	0.758197	0.715651	0.884222	0.872167	0.889303	0.614783	0.99865	0.801377	0.882725	0.953411	0.953472	0.969236
ASV41	0.920738	0.684358	0.822441	0.996209	0.929947	0.334551	0.840539	0.97412	0.966688	0.780545	0.64368	0.917742	0.978814	0.924838	0.834808	0.848881	0.443519	0.979358	0.47917	0.959392	0.742524	0.671102	0.648228	0.970096	0.970706	0.516362	0.936143	0.873274	0.959423	0.586486	0.94657	0.987437	0.80385	0.797926	0.977362	0.974822	0.965856	0.970237	0.917718	0.772587	0.940209	0.706709	0.946013	0.994254	0.905587	0.989521	0.880547	0.934853	0.87535
ASV40	0.686738	0.979834	0.834411	0.997434	0.869087	0.725056	0.955698	0.963625	0.874534	0.857176	0.877055	0.956074	0.991095	0.532737	0.746799	0.919497	0.919293	0.923474	0.883241	0.527634	0.877247	0.925515	0.893784	0.828602	0.959971	0.844454	0.957	0.862273	0.982579	0.807486	0.982284	0.880486	0.612423	0.98092	0.979332	0.924191	0.89423	0.885364	0.996749	0.946748	0.898889	0.783103	0.92186	0.774581	0.899804	0.972442	0.666457	0.791016	0.898261
ASV118	0.714161	0.47883	0.94625	0.79519	0.667207	0.716758	0.92008	0.904838	0.993559	0.876728	0.341913	0.731216	0.992518	0.434148	0.672918	0.943453	0.980573	0.943453	0.987701	0.611036	0.732047	0.992829	0.943402	0.570539	0.972426	0.869741	0.956074	0.903683	0.984303	0.409034	0.694666	0.924188	0.795841	0.969894	0.942046	0.675302	0.699661	0.507206	0.318872	0.966327	0.599862	0.979498	0.961338	0.804938	0.550129	0.935501	0.855934	0.893635	0.87885
ASV21	0.681785	0.925944	0.409034	0.997299	0.987914	0.764674	0.667207	0.770677	0.411955	0.75734	0.987132	0.984448	0.645883	0.970096	0.860524	0.842696	0.973678	0.960036	0.848727	0.791316	0.994218	0.912849	0.531087	0.986721	0.818739	0.912495	0.615978	0.95224	0.810464	0.925256	0.996422	0.90255	0.914973	0.958305	0.969236	0.914154	0.831529	0.956213	0.971422	0.836382	0.949201	0.879577	0.433441	0.992876	0.98985	0.644083	0.987914	0.993807	0.991777
ASV382	0.859014	0.944003	0.783103	0.855934	0.894773	0.557802	0.319139	0.272593	0.891523	0.792753	0.585118	0.810178	0.322211	0.887505	0.614473	0.677671	0.85512	0.97785	0.562614	0.514867	0.937545	0.783103	0.384329	0.980573	0.419155	0.696919	0.400816	0.926326	0.509399	0.787025	0.882479	0.52934	0.921368	0.988231	0.290789	0.649599	0.966097	0.989	0.525256	0.922709	0.59281	0.91144	0.747324	0.585957	0.606024	0.286386	0.940716	0.67343	0.970775
ASV210	0.887734	0.951677	0.84246	0.931052	0.61574	0.850476	0.645066	0.676373	0.619032	0.814597	0.769249	0.97785	0.557068	0.586622	0.938458	0.903719	0.983165	0.933548	0.22595	0.7092	0.757735	0.902969	0.731334	0.895492	0.890649	0.630774	0.877517	0.935501	0.516024	0.870392	0.50751	0.783103	0.98123	0.565977	0.969894	0.971222	0.709764	0.919754	0.974463	0.980573	0.902598	0.892828	0.945897	0.959583	0.948746	0.99015	0.991529	0.880309	0.907682
ASV278	0.994424	0.586318	0.58673	0.717458	0.606033	0.756579	0.779144	0.944245	0.975848	0.566081	0.297566	0.931052	0.682879	0.919501	0.944003	0.546475	0.936816	0.488751	0.419265	0.41515	0.420128	0.880815	0.855192	0.877751	0.82487	0.644554	0.354936	0.99366	0.717125	0.917161	0.627638	0.11312	0.953352	0.560513	0.463568	0.533599	0.546067	0.790387	0.952363	0.335858	0.879916	0.59703	0.862789	0.107822	0.955046	0.592076	0.751214	0.787025	0.0757614
ASV358	0.647512	0.560513	0.370309	0.952988	0.325341	0.40575	0.45372	0.629408	0.534618	0.627678	0.747081	0.935502	0.563345	0.520054	0.808567	0.677431	0.925721	0.869087	0.963329	0.501332	0.901732	0.955827	0.869707	0.740912	0.779679	0.702699	0.177844	0.992539	0.696852	0.810632	0.556357	0.544071	0.933122	0.790603	0.896506	0.85108	0.911265	0.918445	0.171452	0.890551	0.882725	0.920204	0.432016	0.854761	0.705424	0.662776	0.920257	0.88107	0.919173
ASV179	0.838531	0.893635	0.714368	0.842594	0.614267	0.702078	0.796288	0.786919	0.536596	0.611521	0.929109	0.902711	0.828475	0.980573	0.73872	0.933734	0.671237	0.699648	0.551033	0.497943	0.622622	0.27782	0.638706	0.707605	0.913948	0.992611	0.97785	0.611005	0.849515	0.949201	0.612741	0.5838	0.719064	0.770759	0.457742	0.884261	0.975066	0.919758	0.71005	0.707605	0.990137	0.687923	0.87538	0.727043	0.563345	0.97241	0.81714	0.91786	0.898485
ASV240	0.609947	0.832299	0.409416	0.925944	0.337062	0.517235	0.150798	0.162894	0.810632	0.987437	0.327573	0.829877	0.385757	0.960889	0.949015	0.85375	0.947876	0.913754	0.630061	0.432016	0.921924	0.660555	0.603764	0.908858	0.396992	0.987914	0.175826	0.787025	0.558352	0.884222	0.811006	0.570539	0.96507	0.954233	0.322211	0.431466	0.848558	0.881007	0.218248	0.97785	0.661176	0.944349	0.695378	0.783833	0.360567	0.298035	0.821615	0.576763	0.953101
ASV147	0.866673	0.853285	0.440222	0.712163	0.950451	0.534437	0.936678	0.922624	0.951677	0.90983	0.50555	0.833844	0.956756	0.966688	0.958456	0.565977	0.455936	0.896603	0.758401	0.478917	0.776509	0.963329	0.686239	0.649981	0.704596	0.630067	0.684962	0.974463	0.970706	0.932976	0.832725	0.334551	0.838185	0.884131	0.743781	0.675312	0.960036	0.94992	0.993127	0.516166	0.865818	0.467247	0.574876	0.539968	0.844961	0.911925	0.757569	0.649599	0.541575
ASV84	0.81996	0.29793	0.88278	0.276219	0.963714	0.927679	0.899784	0.817254	0.847447	0.610421	0.348198	0.559734	0.934537	0.928396	0.65414	0.567465	0.964969	0.481374	0.59703	0.486651	0.769239	0.87642	0.73422	0.896341	0.443958	0.14136	0.834772	0.863976	0.979834	0.899979	0.552408	0.485276	0.967918	0.421186	0.384567	0.456108	0.0616127	0.278279	0.981726	0.375119	0.166416	0.645883	0.959561	0.417198	0.943126	0.331805	0.954688	0.808779	0.156423
ASV65	0.694472	0.612057	0.993661	0.304266	0.944752	0.935545	0.852027	0.788887	0.85708	0.623402	0.894413	0.236392	0.943562	0.77378	0.553716	0.934316	0.944245	0.77262	0.979834	0.90782	0.797407	0.662591	0.915618	0.499203	0.0609875	0.772455	0.768727	0.654773	0.97717	0.919149	0.162409	0.983995	0.944152	0.442974	0.813882	0.220199	0.727236	0.69147	0.531101	0.263006	0.331805	0.394986	0.681367	0.875913	0.323996	0.0220948	0.615738	0.951855	0.745131
ASV204	0.713947	0.978814	0.963555	0.952848	0.558352	0.3588	0.459194	0.456089	0.407632	0.928972	0.787437	0.944833	0.374767	0.9159	0.935893	0.739956	0.914893	0.988687	0.829038	0.85735	0.958305	0.995738	0.818253	0.979834	0.889303	0.745996	0.383867	0.969927	0.365658	0.537499	0.883241	0.982705	0.948746	0.986657	0.871398	0.828259	0.965498	0.972042	0.147738	0.941317	0.746858	0.987437	0.981602	0.962762	0.874379	0.763471	0.835945	0.925944	0.709418
ASV53	0.959392	0.858369	0.872759	0.525758	0.855192	0.856458	0.814039	0.802574	0.916748	0.777531	0.79682	0.554395	0.944833	0.990137	0.822104	0.788887	0.717087	0.705099	0.72153	0.807222	0.414376	0.801241	0.966584	0.442099	0.182728	0.76213	0.941158	0.877636	0.960036	0.997434	0.277622	0.76918	0.739956	0.567465	0.796607	0.176258	0.87538	0.792641	0.511069	0.126411	0.59589	0.120036	0.854623	0.513705	0.414818	0.15707	0.301867	0.827277	0.506762
ASV165	0.685673	0.636868	0.749375	0.90718	0.881295	0.933592	0.848217	0.876363	0.987437	0.97741	0.193735	0.852702	0.77042	0.925362	0.884504	0.974422	0.969178	0.831354	0.927679	0.231625	0.831594	0.76918	0.98949	0.728754	0.824972	0.985541	0.784331	0.858372	0.833612	0.921773	0.739305	0.487337	0.574025	0.733949	0.194117	0.997076	0.605345	0.459468	0.986721	0.281679	0.880276	0.199006	0.970096	0.76918	0.878033	0.806586	0.56037	0.87976	0.988754
ASV249	0.310863	0.510481	0.959663	0.230333	0.724598	0.842696	0.74426	0.682332	0.583431	0.322211	0.737041	0.227831	0.635575	0.97661	0.156423	0.882734	0.740414	0.862789	0.993061	0.962151	0.936055	0.986575	0.983045	0.289885	0.62616	0.662616	0.82487	0.91786	0.574007	0.942781	0.45778	0.98824	0.833997	0.323151	0.882132	0.922709	0.421186	0.284059	0.928396	0.764688	0.394338	0.709063	0.241771	0.96927	0.939218	0.668295	0.895875	0.611005	0.990781
ASV38	0.777949	0.851692	0.563081	0.998689	0.735066	0.287903	0.949093	0.912473	0.824828	0.980148	0.890904	0.958543	0.869147	0.442934	0.951855	0.931082	0.329247	0.904908	0.942442	0.798797	0.693627	0.300561	0.713037	0.640058	0.739773	0.988222	0.822011	0.65423	0.957658	0.83144	0.974382	0.88183	0.177875	0.976873	0.903437	0.824038	0.819895	0.881833	0.941221	0.930912	0.937205	0.649599	0.457742	0.928103	0.457064	0.949413	0.295333	0.925256	0.840542
ASV31	0.420566	0.501153	0.133398	0.828104	0.428353	0.166986	0.805087	0.871732	0.54474	0.671237	0.903637	0.816632	0.991095	0.133115	0.741346	0.900706	0.229408	0.920738	0.901969	0.877055	0.814039	0.245066	0.650911	0.924528	0.836845	0.659181	0.669141	0.676772	0.902711	0.719971	0.903271	0.987929	0.709418	0.829409	0.781809	0.940209	0.741346	0.99865	0.784697	0.811833	0.832787	0.876607	0.191987	0.83331	0.592313	0.960733	0.973333	0.996749	0.965972
ASV25	0.356803	0.847961	0.759605	0.784629	0.829038	0.821836	0.318872	0.198086	0.776796	0.993567	0.506589	0.77688	0.516362	0.891523	0.989055	0.453434	0.926867	0.998848	0.893923	0.232879	0.990691	0.715438	0.86327	0.588204	0.884261	0.852229	0.45723	0.876728	0.705824	0.74492	0.90718	0.363909	0.914101	0.969983	0.0758205	0.934757	0.791733	0.924838	0.387854	0.561325	0.903271	0.571042	0.967601	0.423135	0.954688	0.973637	0.941663	0.304261	0.926567
ASV346	0.286938	0.955897	0.656749	0.76213	0.98103	0.442451	0.740912	0.452847	0.673705	0.997434	0.468427	0.462384	0.841409	0.84787	0.8659	0.696708	0.570539	0.925944	0.668295	0.624353	0.899819	0.894645	0.150276	0.82904	0.996749	0.987057	0.982284	0.944361	0.956547	0.365928	0.945751	0.963329	0.721337	0.862291	0.789341	0.85735	0.90725	0.796583	0.735066	0.949015	0.807326	0.898483	0.825899	0.899309	0.998848	0.725398	0.956786	0.869087	0.698071
ASV378	0.392886	0.357706	0.518572	0.119236	0.483911	0.596934	0.831529	0.915409	0.474088	0.281679	0.797664	0.269332	0.995699	0.506631	0.54353	0.550312	0.452683	0.386455	0.66334	0.944575	0.301867	0.323564	0.910955	0.824861	0.249717	0.402694	0.856141	0.495803	0.997674	0.839734	0.476003	0.861378	0.800129	0.674261	0.917453	0.261611	0.830789	0.857695	0.837714	0.63736	0.419125	0.951792	0.94728	0.645066	0.44904	0.27541	0.928396	0.888016	0.37785
ASV42	0.596934	0.420017	0.228401	0.753967	0.414818	0.276219	0.86855	0.948316	0.452779	0.431466	0.943984	0.820288	0.867764	0.32697	0.593071	0.953101	0.424263	0.704816	0.73953	0.997025	0.423279	0.221422	0.882725	0.999711	0.677883	0.692838	0.797964	0.705747	0.928214	0.926371	0.936055	0.96361	0.587731	0.987914	0.7513	0.704884	0.893495	0.917977	0.97701	0.978814	0.817087	0.994238	0.20547	0.962307	0.530571	0.819116	0.731216	0.992054	0.9671
ASV227	0.717156	0.546039	0.466447	0.714563	0.220425	0.287903	0.709764	0.791658	0.645401	0.214311	0.26399	0.998688	0.371911	0.726209	0.424563	0.515452	0.917812	0.465276	0.465637	0.29603	0.507062	0.971233	0.968599	0.892828	0.961255	0.444704	0.47883	0.796288	0.386224	0.861031	0.896149	0.349711	0.552336	0.597474	0.885191	0.902711	0.634016	0.535018	0.720118	0.723017	0.828204	0.710784	0.851615	0.731493	0.898305	0.825872	0.48514	0.982892	0.539247
ASV155	0.672796	0.407219	0.74034	0.743781	0.755884	0.727335	0.754706	0.774689	0.759566	0.773673	0.39962	0.716826	0.405547	0.841927	0.690851	0.906354	0.96212	0.854108	0.834772	0.567646	0.834621	0.953936	0.726975	0.759586	0.857695	0.983045	0.8253	0.916715	0.516116	0.824498	0.840526	0.719063	0.190943	0.729291	0.582134	0.953497	0.710249	0.532737	0.968012	0.475657	0.94257	0.310863	0.869707	0.829038	0.914392	0.870853	0.420566	0.892333	0.980573
ASV34	0.425392	0.254577	0.446305	0.815081	0.697603	0.999849	0.18312	0.286106	0.527634	0.666014	0.97785	0.88176	0.27642	0.740445	0.68036	0.967371	0.9727	0.809043	0.994834	0.828459	0.979834	0.953316	0.980148	0.418931	0.676373	0.764575	0.671529	0.942059	0.511569	0.989885	0.688458	0.868043	0.593729	0.953948	0.704936	0.811833	0.892948	0.896032	0.80472	0.982319	0.988745	0.867881	0.861378	0.913948	0.810211	0.959746	0.596147	0.960039	0.989302
ASV266	0.186066	0.396765	0.294149	0.203211	0.806797	0.671824	0.939425	0.78431	0.718234	0.588912	0.611005	0.160667	0.792796	0.445301	0.50746	0.68588	0.32143	0.695051	0.591141	0.857176	0.778972	0.291477	0.409416	0.679123	0.343515	0.419155	0.881959	0.409293	0.640995	0.688679	0.41903	0.940629	0.90725	0.570539	0.999087	0.477131	0.637151	0.861378	0.993559	0.86327	0.326549	0.959778	0.729445	0.953472	0.396765	0.573764	0.999711	0.669462	0.833407
ASV217	0.221562	0.340368	0.286467	0.182169	0.739773	0.529208	0.942207	0.846816	0.442974	0.379646	0.824443	0.184094	0.899122	0.278737	0.335858	0.54474	0.355574	0.552667	0.825402	0.83961	0.618204	0.313173	0.451546	0.799057	0.331857	0.240843	0.985539	0.419125	0.774152	0.658744	0.721629	0.89423	0.889775	0.83947	0.90599	0.401989	0.912729	0.938007	0.85059	0.931201	0.530024	0.963329	0.490391	0.986136	0.39604	0.611005	0.988475	0.593144	0.792039
ASV17	0.69013	0.614473	0.899417	0.829327	0.769656	0.764819	0.224872	0.259211	0.837199	0.865254	0.466516	0.939911	0.092449	0.968012	0.987914	0.742136	0.957377	0.451714	0.377079	0.59703	0.688012	0.951603	0.686031	0.675302	0.970706	0.938418	0.876664	0.575585	0.175826	0.684296	0.649599	0.705086	0.46191	0.452103	0.257301	0.983151	0.374586	0.60657	0.967952	0.69247	0.906303	0.662736	0.85282	0.650791	0.887734	0.984162	0.672379	0.879242	0.918869
ASV80	0.409222	0.538689	0.344166	0.97661	0.556608	0.48932	0.327573	0.258688	0.931808	0.85917	0.37785	0.888789	0.801518	0.638309	0.865422	0.9929	0.370289	0.986802	0.542387	0.695488	0.965498	0.6125	0.310038	0.80385	0.98036	0.799893	0.686474	0.772982	0.971222	0.764779	0.796124	0.85961	0.494081	0.911471	0.420575	0.948675	0.746799	0.991933	0.936473	0.896506	0.891773	0.949066	0.618558	0.976436	0.881295	0.88473	0.891523	0.499271	0.763471
ASV9	0.34896	0.548778	0.652611	0.752182	0.608346	0.38006	0.185829	0.0802505	0.810907	0.978768	0.688679	0.765744	0.519677	0.272815	0.980573	0.438462	0.527122	0.759586	0.864267	0.39962	0.856141	0.914576	0.65503	0.994024	0.971233	0.574894	0.636173	0.724484	0.7945	0.323996	0.780202	0.661295	0.904838	0.854023	0.379646	0.981606	0.856681	0.944799	0.142951	0.996582	0.997818	0.96176	0.680799	0.776525	0.970532	0.749965	0.828679	0.524461	0.979834
ASV28	0.353771	0.496518	0.201538	0.755339	0.313587	0.26353	0.78794	0.812129	0.408989	0.336276	0.795615	0.810481	0.754041	0.283609	0.38789	0.862845	0.60556	0.790044	0.771231	0.807206	0.705824	0.425746	0.776509	0.937917	0.8698	0.553145	0.819109	0.718753	0.827916	0.823284	0.980148	0.977115	0.429077	0.960036	0.8317	0.941365	0.979834	0.741406	0.891773	0.962762	0.753512	0.97785	0.442974	0.862789	0.809359	0.958465	0.705159	0.943827	0.988745
ASV104	0.409293	0.49594	0.704012	0.150654	0.890035	0.35204	0.963329	0.9722	0.57784	0.3275	0.690014	0.218627	0.956213	0.259912	0.316134	0.272633	0.348336	0.247371	0.684846	0.617158	0.442974	0.250101	0.650283	0.790736	0.220648	0.286467	0.938314	0.132167	0.896919	0.297154	0.630263	0.769656	0.80652	0.53978	0.855748	0.263552	0.783103	0.881295	0.918047	0.844653	0.230213	0.942495	0.837718	0.996493	0.31449	0.349826	0.820623	0.952988	0.621179
ASV2	0.625801	0.502555	0.466798	0.914334	0.548655	0.433054	0.442994	0.494352	0.884273	0.883187	0.13189	0.963779	0.347474	0.795408	0.902711	0.818476	0.835438	0.953101	0.611103	0.174622	0.941196	0.948741	0.754726	0.8057	0.969927	0.943958	0.430513	0.974463	0.523884	0.767847	0.876728	0.3588	0.320627	0.784331	0.257025	0.967738	0.623441	0.606409	0.853365	0.51815	0.988918	0.372831	0.78799	0.687909	0.866753	0.999145	0.496848	0.794439	0.959423
ASV18	0.215027	0.3275	0.0982364	0.48861	0.0641229	0.331702	0.580652	0.632875	0.466875	0.272593	0.263841	0.662616	0.861347	0.453768	0.348198	0.82904	0.64003	0.924528	0.646319	0.573855	0.856141	0.791016	0.629541	0.861411	0.860161	0.387694	0.442974	0.889694	0.906015	0.930098	0.815366	0.711148	0.808042	0.787093	0.857695	0.963734	0.747099	0.662432	0.567646	0.824828	0.858913	0.965253	0.73422	0.950164	0.987057	0.864855	0.935998	0.63778	0.858718
ASV275	0.407189	0.433441	0.258649	0.59703	0.117173	0.438476	0.0555448	0.14192	0.231398	0.356776	0.574025	0.92335	0.246128	0.983165	0.688467	0.704115	0.788887	0.637438	0.320827	0.935998	0.714337	0.853532	0.783382	0.705824	0.97354	0.890501	0.176501	0.9581	0.361253	0.974952	0.668647	0.789244	0.969894	0.713994	0.883299	0.92784	0.7784	0.960733	0.721397	0.900515	0.978814	0.815525	0.823379	0.760201	0.989602	0.909718	0.963555	0.961234	0.85735
ASV8	0.212633	0.339884	0.102347	0.528646	0.0553191	0.342037	0.527756	0.588794	0.454345	0.27045	0.266138	0.710627	0.8086	0.471212	0.357213	0.832868	0.678689	0.915602	0.645104	0.552341	0.861031	0.809273	0.638309	0.819638	0.881295	0.419265	0.415676	0.881905	0.858218	0.940209	0.795941	0.6907	0.776035	0.766738	0.839684	0.974747	0.739332	0.671655	0.611972	0.830789	0.891523	0.958838	0.78431	0.950039	0.989429	0.87885	0.900706	0.680561	0.871398
ASV20	0.226734	0.29575	0.118083	0.507798	0.0789325	0.376605	0.610398	0.630734	0.496246	0.26353	0.261611	0.677883	0.82904	0.442974	0.294149	0.833407	0.709764	0.901	0.695378	0.53378	0.87538	0.803747	0.664024	0.804938	0.842997	0.375119	0.500236	0.863976	0.884261	0.92784	0.811611	0.684968	0.658771	0.754041	0.893846	0.956554	0.705747	0.646292	0.653647	0.836845	0.86327	0.936143	0.750932	0.981106	0.988762	0.852233	0.834411	0.68036	0.888242
ASV349	0.279076	0.437965	0.297045	0.186066	0.295203	0.225939	0.602495	0.697453	0.181859	0.18312	0.756253	0.387694	0.746858	0.399921	0.414818	0.320211	0.419125	0.434097	0.700824	0.743781	0.301027	0.582143	0.647211	0.915925	0.596657	0.23699	0.436485	0.688929	0.811339	0.713148	0.895752	0.706638	0.924834	0.929704	0.902598	0.557068	0.996749	0.858369	0.3112	0.7862	0.763471	0.943402	0.635619	0.602696	0.7655	0.753514	0.909668	0.686268	0.49065
ASV22	0.216822	0.329543	0.125682	0.51994	0.0760258	0.339519	0.578975	0.617934	0.44702	0.265033	0.288766	0.695051	0.818211	0.420017	0.320676	0.802787	0.682374	0.883558	0.69835	0.518572	0.860292	0.779552	0.644471	0.795408	0.848727	0.409293	0.445301	0.833702	0.873432	0.905399	0.810204	0.669543	0.704936	0.76563	0.892841	0.95166	0.758175	0.707605	0.634016	0.85496	0.887505	0.953497	0.776636	0.97741	0.965808	0.85917	0.852177	0.703142	0.88675
ASV203	0.368008	0.159821	0.0789325	0.789385	0.110881	0.516362	0.337731	0.550129	0.423279	0.398452	0.834452	0.854103	0.367204	0.443507	0.567662	0.936536	0.777531	0.870513	0.813867	0.9875	0.614102	0.557068	0.87329	0.940209	0.942059	0.685673	0.630071	0.962599	0.488357	0.936473	0.987132	0.980573	0.358064	0.963329	0.904669	0.996749	0.996582	0.527826	0.926941	0.945384	0.936625	0.840526	0.357352	0.940209	0.999154	0.995158	0.759586	0.996694	0.985535
ASV59	0.554266	0.301043	0.520555	0.709764	0.315155	0.0966588	0.414376	0.417778	0.713899	0.754174	0.564584	0.788887	0.679942	0.17678	0.773155	0.754359	0.278693	0.662616	0.724484	0.758401	0.77161	0.311744	0.635575	0.946208	0.877055	0.803345	0.650562	0.381088	0.85735	0.310913	0.877055	0.902711	0.421674	0.997914	0.960036	0.999586	0.913555	0.946861	0.501763	0.805725	0.827812	0.938163	0.561986	0.913489	0.905351	0.888789	0.936851	0.968838	0.937205
ASV132	0.229057	0.29413	0.406305	0.0832382	0.595181	0.382526	0.884864	0.864454	0.320743	0.236392	0.806577	0.153777	0.997434	0.21998	0.301311	0.339884	0.320634	0.318917	0.807687	0.790044	0.376903	0.226734	0.66174	0.763992	0.201697	0.233845	0.887317	0.295326	0.946241	0.537261	0.680114	0.795408	0.973333	0.768901	0.950507	0.250633	0.924834	0.918327	0.744183	0.831743	0.414818	0.969714	0.728093	0.897793	0.330331	0.409222	0.986721	0.825917	0.587117
ASV253	0.211364	0.297141	0.381312	0.0868798	0.622983	0.382394	0.894456	0.851692	0.337298	0.256845	0.784344	0.145656	0.987437	0.217782	0.297154	0.340981	0.304266	0.334775	0.794351	0.773155	0.413288	0.224382	0.608821	0.740994	0.207912	0.231625	0.916283	0.284974	0.92416	0.517887	0.668295	0.79682	0.947833	0.7513	0.943984	0.262341	0.907221	0.916153	0.769667	0.842594	0.399921	0.974162	0.702345	0.928103	0.325043	0.430584	0.977799	0.806577	0.621959
ASV72	0.267286	0.379695	0.384576	0.269958	0.774234	0.258001	0.869087	0.857628	0.318917	0.426377	0.946403	0.284974	0.947055	0.129961	0.494481	0.396765	0.224872	0.350122	0.853017	0.806577	0.392134	0.107902	0.629408	0.836845	0.293624	0.457742	0.916058	0.256397	0.97785	0.394586	0.863976	0.884261	0.801377	0.937205	0.865721	0.348198	0.924838	0.972338	0.8698	0.972541	0.453434	0.963329	0.464723	0.989738	0.240843	0.688458	0.911471	0.995581	0.833407
ASV298	0.242675	0.297976	0.457742	0.0825049	0.579368	0.32463	0.87329	0.861031	0.281679	0.217057	0.821685	0.167904	0.967147	0.184691	0.283438	0.279373	0.320951	0.26512	0.840361	0.746659	0.337052	0.217782	0.693858	0.740445	0.183268	0.236392	0.846772	0.259979	0.989458	0.467247	0.724232	0.746675	0.94975	0.783103	0.935548	0.232583	0.952893	0.933592	0.703252	0.838531	0.433466	0.941196	0.757569	0.884703	0.320627	0.409688	0.956504	0.881966	0.581809
ASV343	0.611036	0.538689	0.415114	0.90156	0.389391	0.417584	0.053737	0.0807011	0.638309	0.874628	0.371922	0.997818	0.0555448	0.997094	0.991024	0.786045	0.800129	0.815144	0.3275	0.636293	0.74501	0.993085	0.717087	0.741831	0.94539	0.981602	0.288734	0.977595	0.181285	0.890915	0.871599	0.637664	0.64368	0.859237	0.301867	0.959392	0.695378	0.798797	0.773151	0.858982	0.896506	0.739956	0.666122	0.516286	0.844961	0.757765	0.838531	0.827137	0.974382
ASV198	0.178115	0.3275	0.407426	0.0789917	0.646168	0.452715	0.878171	0.801422	0.54474	0.370309	0.562918	0.12355	0.945114	0.326549	0.428175	0.404211	0.26349	0.396765	0.559448	0.7655	0.498207	0.181348	0.604637	0.612448	0.186798	0.377045	0.996749	0.246128	0.880115	0.516362	0.37976	0.810605	0.974952	0.460214	0.977799	0.281342	0.668295	0.837839	0.930259	0.730672	0.220244	0.958465	0.911181	0.927835	0.308328	0.354936	0.986721	0.894773	0.606409
ASV23	0.126559	0.107271	0.132013	0.182728	0.340881	0.467128	0.727357	0.640442	0.374767	0.144852	0.6301	0.249695	0.853017	0.224114	0.112921	0.610398	0.682736	0.592136	0.801052	0.776636	0.700824	0.529334	0.685307	0.963329	0.685975	0.0987708	0.969535	0.686148	0.946748	0.689246	0.979834	0.914476	0.64241	0.879664	0.937959	0.828204	0.797444	0.368184	0.611928	0.982265	0.292371	0.992829	0.450182	0.969835	0.965384	0.890606	0.993962	0.95316	0.838185
ASV66	0.272275	0.497993	0.297566	0.913489	0.453769	0.33082	0.292272	0.246933	0.823379	0.919758	0.399921	0.789244	0.784344	0.416404	0.924221	0.960733	0.242535	0.997868	0.627638	0.612741	0.931148	0.45678	0.301867	0.713033	0.870392	0.86779	0.561907	0.68657	0.960733	0.653714	0.783103	0.828104	0.517235	0.940808	0.409222	0.997914	0.854108	0.9729	0.875452	0.857628	0.915296	0.888294	0.638706	0.964567	0.7241	0.952893	0.877685	0.520298	0.771877
ASV176	0.176501	0.301027	0.394378	0.0819437	0.656648	0.354936	0.894773	0.821905	0.363909	0.284974	0.727616	0.125682	0.983165	0.195812	0.298116	0.312594	0.271909	0.32929	0.764815	0.72153	0.450182	0.186066	0.551518	0.682736	0.191238	0.262348	0.94909	0.230723	0.909187	0.430584	0.628689	0.782342	0.903145	0.686161	0.942292	0.266685	0.87196	0.912249	0.807425	0.849864	0.341291	0.968264	0.743936	0.962307	0.297141	0.441093	0.9557	0.846016	0.671102
ASV322	0.499203	0.458401	0.337575	0.856659	0.371252	0.300561	0.0671915	0.101957	0.430726	0.793278	0.490391	0.969366	0.092449	0.84804	0.922649	0.654155	0.739041	0.762274	0.516625	0.547296	0.724885	0.988734	0.61149	0.854062	0.967334	0.944833	0.170442	0.992287	0.267278	0.780647	0.988745	0.570539	0.677159	0.982808	0.444748	0.987437	0.882734	0.906354	0.499203	0.951433	0.824828	0.85735	0.429077	0.586622	0.902711	0.722569	0.902711	0.678689	0.983182
ASV139	0.181859	0.303032	0.411234	0.0859619	0.656112	0.329302	0.893117	0.823161	0.335384	0.272593	0.74725	0.132649	0.997653	0.177041	0.281679	0.290933	0.276155	0.311141	0.796494	0.699648	0.442473	0.188675	0.557068	0.680718	0.190034	0.255982	0.931293	0.223	0.929715	0.406821	0.669141	0.764331	0.881321	0.711704	0.927109	0.265033	0.898483	0.924366	0.785445	0.862894	0.366251	0.960036	0.73422	0.965253	0.295932	0.453474	0.93766	0.85917	0.682332
ASV189	0.140766	0.245502	0.231177	0.38758	0.119236	0.309396	0.525758	0.48514	0.463913	0.375119	0.0946727	0.468593	0.768569	0.427737	0.342983	0.682332	0.708248	0.893028	0.632522	0.356336	0.915602	0.852457	0.463913	0.884247	0.880547	0.611036	0.464561	0.840144	0.845978	0.656112	0.854333	0.575273	0.700824	0.667207	0.684036	0.997094	0.549181	0.559445	0.320189	0.731491	0.836123	0.899417	0.834055	0.938007	0.918663	0.902711	0.963329	0.565977	0.952756
ASV183	0.375372	0.501154	0.331857	0.90676	0.271909	0.465349	0.0360491	0.0557849	0.575731	0.855934	0.297045	0.967738	0.0615763	0.931808	0.949015	0.861192	0.866085	0.937353	0.421186	0.536311	0.891457	0.968012	0.609356	0.728754	0.88473	0.98123	0.296409	0.958456	0.175616	0.883241	0.880547	0.68405	0.587256	0.859014	0.18312	0.827308	0.667207	0.66053	0.692856	0.810822	0.885813	0.715303	0.801172	0.637244	0.746858	0.724484	0.875499	0.810858	0.956213
ASV379	0.150798	0.782534	0.240843	0.593729	0.556526	0.165761	0.468593	0.211622	0.682879	0.784344	0.140719	0.608346	0.740936	0.654025	0.732235	0.367695	0.32697	0.865721	0.288734	0.263841	0.949093	0.78443	0.151006	0.609329	0.980573	0.689611	0.826893	0.680799	0.910703	0.372191	0.815935	0.570539	0.619223	0.589227	0.735822	0.966327	0.593729	0.740445	0.678689	0.91134	0.667649	0.929947	0.784344	0.998023	0.971149	0.837718	0.947159	0.803998	0.984114
ASV293	0.152057	0.29852	0.235964	0.300236	0.23378	0.161972	0.299484	0.322211	0.284107	0.367765	0.340916	0.532176	0.639512	0.310863	0.562276	0.22966	0.443608	0.508977	0.59703	0.321982	0.631325	0.741739	0.500537	0.933533	0.817549	0.448354	0.257022	0.638206	0.806731	0.41125	0.945268	0.37839	0.998788	0.864484	0.68706	0.821068	0.837199	0.873274	0.160667	0.898452	0.835146	0.993444	0.65414	0.685975	0.942816	0.975848	0.88778	0.657628	0.685673
ASV64	0.331561	0.336347	0.381312	0.842945	0.272593	0.659367	0.0590318	0.0972717	0.559521	0.781669	0.36508	0.891457	0.0607486	0.889281	0.853868	0.941663	0.943634	0.904117	0.553805	0.638309	0.882641	0.988475	0.719814	0.589227	0.989461	0.988918	0.450106	0.997653	0.158216	0.931681	0.767972	0.776491	0.417358	0.785305	0.220199	0.911925	0.596352	0.559734	0.881295	0.73953	0.942442	0.602834	0.902707	0.708256	0.82904	0.904838	0.725423	0.900206	0.930259
ASV197	0.41521	0.159821	0.624008	0.272593	0.804838	0.796494	0.840144	0.77327	0.762049	0.273649	0.444748	0.426287	0.651287	0.509449	0.241948	0.617816	0.893559	0.282361	0.550165	0.464294	0.594881	0.635575	0.987437	0.44904	0.202243	0.337575	0.902598	0.374767	0.777468	0.691985	0.268744	0.691388	0.330028	0.259242	0.874361	0.302362	0.257582	0.407025	0.735365	0.605505	0.21558	0.556714	0.945452	0.921107	0.613929	0.224071	0.251126	0.952024	0.649981
ASV263	0.328329	0.13735	0.341445	0.02958	0.357949	0.41521	0.700824	0.750225	0.318872	0.0759101	0.622452	0.191238	0.715438	0.50555	0.192374	0.367204	0.433413	0.147738	0.525758	0.850863	0.156423	0.264374	0.877636	0.423279	0.102866	0.16713	0.839632	0.369599	0.797838	0.814039	0.341762	0.694542	0.839166	0.433441	0.994151	0.121031	0.654488	0.705747	0.962066	0.596064	0.306699	0.719063	0.828445	0.63667	0.417198	0.22595	0.726301	0.940209	0.316132
ASV172	0.163952	0.548632	0.304043	0.66799	0.507798	0.0619764	0.149287	0.105579	0.264754	0.8057	0.456089	0.696708	0.300629	0.354368	0.866753	0.268744	0.310608	0.678906	0.563046	0.275503	0.748343	0.733901	0.22966	0.872153	0.956816	0.881905	0.249695	0.683477	0.599326	0.212176	0.981462	0.509204	0.742524	0.990691	0.57872	0.977799	0.983799	0.980573	0.240009	0.990565	0.990781	0.944799	0.404974	0.816546	0.915601	0.732249	0.995769	0.688572	0.980339
ASV184	0.198679	0.153655	0.332719	0.401806	0.144852	0.159821	0.301867	0.386014	0.437965	0.584495	0.301965	0.509419	0.669096	0.18138	0.631367	0.594676	0.32463	0.710282	0.783822	0.465373	0.777808	0.357706	0.746799	0.73422	0.465514	0.838185	0.276155	0.530571	0.824726	0.434097	0.837839	0.553879	0.712576	0.837199	0.787753	0.751243	0.849864	0.947167	0.500236	0.889615	0.857396	0.871344	0.82818	0.896506	0.711574	0.837718	0.886388	0.914334	0.973483
ASV211	0.178074	0.26353	0.589595	0.329247	0.500779	0.788415	0.0694709	0.0358395	0.450717	0.496246	0.591172	0.477671	0.0757614	0.740445	0.510717	0.453255	0.940662	0.465038	0.702671	0.552624	0.767847	0.945114	0.85735	0.273247	0.690018	0.506128	0.8057	0.783961	0.211835	0.700689	0.677057	0.66334	0.657752	0.652792	0.341259	0.825402	0.438973	0.520298	0.848975	0.784535	0.764441	0.59836	0.962307	0.648807	0.997434	0.964253	0.826862	0.990058	0.875765
ASV7	0.283438	0.565639	0.603086	0.633986	0.140813	0.13246	0.0675681	0.144142	0.276904	0.710327	0.364894	0.720822	0.140813	0.690539	0.849271	0.697711	0.479151	0.829901	0.457742	0.710962	0.754403	0.605505	0.679261	0.611972	0.835913	0.898483	0.212784	0.824949	0.21035	0.54474	0.75131	0.834411	0.831529	0.766801	0.520649	0.986537	0.859237	0.894713	0.532935	0.869452	0.998058	0.783103	0.983459	0.786089	0.915602	0.982365	0.938564	0.974422	0.920047
ASV181	0.27642	0.273649	0.29968	0.225939	0.497216	0.417198	0.214277	0.216991	0.404674	0.499203	0.298661	0.45778	0.275507	0.858369	0.777826	0.269809	0.551353	0.32372	0.236065	0.455936	0.26353	0.847476	0.610398	0.531568	0.581464	0.631331	0.439108	0.806797	0.471536	0.7513	0.442974	0.341073	0.960725	0.549208	0.205156	0.442974	0.495803	0.719655	0.671252	0.342909	0.823117	0.574776	0.650904	0.16094	0.891523	0.757132	0.937205	0.41426	0.41692
ASV109	0.122513	0.104323	0.312594	0.0360491	0.360012	0.444518	0.728093	0.710803	0.255098	0.0977803	0.614347	0.101957	0.791266	0.234667	0.120431	0.414818	0.47434	0.257025	0.748064	0.719583	0.349711	0.228832	0.719583	0.400322	0.124527	0.194117	0.899803	0.27642	0.875551	0.645231	0.419549	0.745131	0.66933	0.490329	0.982458	0.23378	0.7001	0.672033	0.921373	0.645066	0.330129	0.739773	0.883072	0.87885	0.409034	0.268744	0.709418	0.931954	0.622078
ASV36	0.250158	0.463568	0.47516	0.272815	0.787674	0.22696	0.560793	0.427115	0.306612	0.357507	0.553562	0.352556	0.347655	0.501795	0.445988	0.27642	0.415374	0.178115	0.326967	0.518503	0.32697	0.39962	0.189721	0.521965	0.669242	0.568495	0.965362	0.176551	0.557068	0.301027	0.578331	0.740936	0.29316	0.442934	0.877275	0.656749	0.682879	0.674953	0.973444	0.782585	0.509418	0.749712	0.765744	0.900706	0.680718	0.860544	0.572335	0.988745	0.82904
ASV160	0.203699	0.29793	0.365281	0.203514	0.440192	0.50108	0.388339	0.331845	0.503521	0.425541	0.273649	0.354327	0.2978	0.684358	0.496246	0.281679	0.655327	0.464294	0.655127	0.264011	0.47883	0.822104	0.761304	0.126717	0.354936	0.421186	0.634818	0.745055	0.450224	0.764268	0.459468	0.24201	0.57831	0.475747	0.299239	0.454962	0.554395	0.556608	0.882291	0.203331	0.683172	0.144142	0.969835	0.345771	0.848217	0.5958	0.522137	0.787978	0.550355
ASV127	0.0570011	0.241771	0.192938	0.431007	0.205156	0.153655	0.102792	0.125216	0.199006	0.522262	0.330653	0.531101	0.315155	0.260631	0.669688	0.354142	0.477635	0.649176	0.612423	0.27642	0.705747	0.751214	0.354368	0.861031	0.881966	0.726975	0.192374	0.700369	0.545873	0.363909	0.940246	0.466875	0.842968	0.91786	0.375049	0.941778	0.858036	0.823742	0.186798	0.851615	0.967544	0.914666	0.615781	0.69137	0.969366	0.958456	0.968012	0.622078	0.941365
ASV283	0.0504383	0.295203	0.352488	0.174024	0.320827	0.252496	0.561236	0.466516	0.23014	0.226395	0.420017	0.223377	0.570539	0.174622	0.199051	0.283532	0.525256	0.454148	0.80149	0.326389	0.654257	0.443414	0.465122	0.430726	0.477073	0.366855	0.761919	0.339813	0.697889	0.346116	0.744641	0.573563	0.500537	0.603818	0.861733	0.699557	0.791316	0.638309	0.646845	0.719814	0.534044	0.677655	0.963734	0.953472	0.740414	0.729733	0.740445	0.979834	0.88778
ASV32	0.0633591	0.195564	0.171237	0.230241	0.150798	0.256469	0.160667	0.272593	0.0553191	0.154724	0.833746	0.346116	0.316134	0.215645	0.320634	0.536537	0.466956	0.434088	0.755905	0.801052	0.440277	0.370653	0.535599	0.662623	0.590216	0.376236	0.429838	0.511543	0.464294	0.669242	0.792497	0.884504	0.821068	0.913676	0.832299	0.729643	0.98333	0.790017	0.620332	0.935398	0.816873	0.940209	0.758402	0.836382	0.66789	0.881772	0.963329	0.968384	0.872369
ASV186	0.146457	0.220425	0.200171	0.0298702	0.304266	0.212784	0.585392	0.548093	0.273649	0.119236	0.388958	0.154995	0.747978	0.418931	0.245057	0.228818	0.259185	0.236392	0.358897	0.635619	0.249637	0.296435	0.574025	0.464112	0.230333	0.164238	0.763023	0.368008	0.854333	0.608578	0.409293	0.593729	0.89423	0.430726	0.905399	0.268791	0.631174	0.681367	0.778592	0.609329	0.291502	0.800129	0.776796	0.671237	0.503386	0.440701	0.894773	0.837438	0.37976
ASV150	0.202243	0.263841	0.177041	0.295659	0.09577	0.0625751	0.365658	0.350122	0.29413	0.289708	0.364091	0.525079	0.490391	0.326549	0.442974	0.377572	0.250101	0.393659	0.427737	0.628431	0.332115	0.259979	0.595805	0.632177	0.614783	0.550355	0.457112	0.477575	0.645883	0.582501	0.819109	0.615513	0.622452	0.717156	0.969254	0.672918	0.829616	0.838347	0.549552	0.881031	0.722814	0.867881	0.601987	0.843336	0.750225	0.88107	0.824607	0.913676	0.811777
ASV255	0.160667	0.0534671	0.344896	0.0387934	0.191987	0.622654	0.542733	0.636369	0.297539	0.0597363	0.490913	0.15707	0.500236	0.429838	0.125216	0.596081	0.712245	0.256397	0.656709	0.786089	0.297915	0.32952	0.917065	0.259979	0.133398	0.27541	0.866719	0.414588	0.553855	0.875182	0.245064	0.741346	0.608105	0.309124	0.818791	0.263841	0.464335	0.42192	0.992353	0.399531	0.336928	0.480209	0.973678	0.699349	0.606409	0.172248	0.545258	0.990472	0.536783
ASV138	0.13735	0.0570057	0.354936	0.0360491	0.210306	0.595609	0.555209	0.634218	0.304266	0.0748487	0.464294	0.138498	0.548988	0.385746	0.136287	0.564655	0.669087	0.261142	0.648807	0.757132	0.320436	0.293937	0.89363	0.257895	0.123586	0.297976	0.881821	0.363909	0.606386	0.824726	0.234237	0.738222	0.623762	0.294756	0.81234	0.263841	0.460174	0.437789	0.996749	0.401666	0.303491	0.499203	0.959392	0.731577	0.561176	0.16967	0.571484	0.982371	0.559521
ASV131	0.243567	0.132167	0.369165	0.101957	0.574547	0.655127	0.699349	0.704936	0.580658	0.26353	0.171452	0.220648	0.602876	0.689477	0.30516	0.501897	0.687923	0.395076	0.420575	0.351638	0.450106	0.635619	0.88273	0.15135	0.0789917	0.448232	0.869265	0.571219	0.71967	0.82026	0.0630561	0.38849	0.53214	0.144852	0.43974	0.169235	0.261409	0.42121	0.837718	0.120491	0.322211	0.191109	0.979834	0.499818	0.532572	0.100584	0.289378	0.840673	0.443958
ASV323	0.0757614	0.171448	0.129541	0.224382	0.278436	0.140766	0.159821	0.152257	0.271909	0.44991	0.26353	0.372328	0.544681	0.33945	0.640374	0.261611	0.264049	0.448105	0.335076	0.379646	0.546479	0.5369	0.354142	0.792497	0.647778	0.567662	0.326549	0.547431	0.801401	0.371373	0.723981	0.450224	0.936816	0.740445	0.53868	0.686268	0.688521	0.856458	0.364735	0.853868	0.741964	0.982319	0.499203	0.647512	0.794918	0.947785	0.947794	0.590767	0.740445
ASV243	0.140799	0.0557849	0.356643	0.0387934	0.21998	0.599326	0.54512	0.603385	0.321317	0.0774024	0.438103	0.14394	0.511995	0.41426	0.12812	0.562918	0.680799	0.255098	0.628689	0.742136	0.330848	0.299609	0.886691	0.221128	0.125682	0.303437	0.899819	0.357352	0.577107	0.821879	0.223127	0.725423	0.544289	0.265033	0.820928	0.27045	0.422511	0.421088	0.977113	0.409034	0.297141	0.468848	0.957347	0.751212	0.576451	0.181859	0.508363	0.972195	0.580924
ASV37	0.170443	0.0545113	0.395818	0.246128	0.371411	0.472095	0.206089	0.150798	0.511995	0.436091	0.300412	0.360392	0.181859	0.388829	0.45937	0.429672	0.728754	0.302534	0.586611	0.399814	0.495473	0.685673	0.640058	0.579471	0.640976	0.517399	0.789975	0.488368	0.381312	0.484003	0.784344	0.515452	0.297141	0.615857	0.414818	0.758401	0.379362	0.421186	0.700755	0.61351	0.645883	0.521362	0.814026	0.655127	0.996786	0.867971	0.700689	0.8679	0.832985
ASV85	0.053594	0.0675681	0.11146	0.283438	0.099271	0.3771	0.113246	0.1536	0.18907	0.246855	0.312594	0.41913	0.228401	0.381284	0.339691	0.610398	0.728737	0.60318	0.604253	0.457742	0.6301	0.775162	0.521362	0.635619	0.746141	0.48999	0.33945	0.784331	0.397645	0.753504	0.723004	0.599313	0.59703	0.750225	0.406216	0.85917	0.630774	0.52892	0.517521	0.685526	0.900732	0.758406	0.695441	0.682879	0.990691	0.893495	0.865721	0.641517	0.883427
ASV207	0.0725058	0.123259	0.178115	0.0239267	0.221562	0.315155	0.531853	0.516362	0.24259	0.0789325	0.357661	0.107928	0.670757	0.350122	0.153777	0.341447	0.385724	0.276155	0.442974	0.633953	0.304605	0.293937	0.615309	0.350122	0.199006	0.177041	0.812138	0.366286	0.773673	0.680871	0.315155	0.654804	0.767372	0.354936	0.837199	0.305142	0.530565	0.518036	0.863024	0.503916	0.281349	0.690717	0.891144	0.731216	0.546669	0.339884	0.798633	0.884712	0.488368
ASV54	0.156423	0.0802505	0.387321	0.228277	0.38081	0.407219	0.191238	0.153655	0.403439	0.450224	0.41903	0.297539	0.175826	0.374767	0.481865	0.440965	0.632875	0.344892	0.645883	0.521362	0.455936	0.602876	0.560415	0.587674	0.619032	0.54919	0.759586	0.525256	0.368008	0.474458	0.832985	0.635575	0.346116	0.73422	0.457742	0.763142	0.563345	0.478917	0.652792	0.641903	0.682879	0.514048	0.775383	0.656378	0.9762	0.905651	0.784414	0.880931	0.880547
ASV177	0.0476425	0.053594	0.102599	0.21789	0.148976	0.41506	0.157087	0.198747	0.177875	0.250466	0.411099	0.301867	0.32889	0.3588	0.348195	0.649981	0.630614	0.551128	0.567521	0.617226	0.532737	0.614473	0.492553	0.627399	0.601255	0.48452	0.45778	0.713037	0.531101	0.77161	0.611397	0.72312	0.664024	0.74034	0.468427	0.731216	0.649981	0.583664	0.63807	0.677159	0.845364	0.805467	0.624461	0.694666	0.884222	0.801012	0.89423	0.591483	0.868655
ASV246	0.275715	0.27642	0.593144	0.092449	0.589011	0.13735	0.560513	0.554127	0.225419	0.266278	0.668295	0.218947	0.417418	0.29265	0.365497	0.147738	0.238821	0.0974138	0.602245	0.593729	0.172485	0.137972	0.730839	0.31092	0.102866	0.508835	0.7513	0.160667	0.591405	0.284059	0.525495	0.58218	0.587731	0.54474	0.97741	0.154123	0.875161	0.898362	0.899819	0.711923	0.415676	0.544606	0.852463	0.728754	0.25313	0.446742	0.55223	0.930354	0.650947
ASV119	0.135571	0.259041	0.247371	0.320627	0.148193	0.0789325	0.100584	0.0642516	0.232583	0.376306	0.342535	0.477244	0.232161	0.374767	0.452717	0.394378	0.354327	0.517399	0.396765	0.551029	0.579415	0.565136	0.433268	0.709764	0.766058	0.519799	0.396765	0.619125	0.433441	0.411462	0.882725	0.727106	0.640976	0.818739	0.76563	0.884273	0.715407	0.784344	0.335793	0.9727	0.848558	0.930259	0.614473	0.856141	0.916284	0.969894	0.946223	0.784344	0.952537
ASV162	0.0633591	0.0476425	0.175826	0.150798	0.211769	0.246128	0.223377	0.244787	0.183268	0.231398	0.342983	0.297045	0.41521	0.216646	0.315304	0.305156	0.48514	0.317365	0.615616	0.377312	0.495564	0.490391	0.553799	0.6433	0.44374	0.427115	0.377572	0.442974	0.656494	0.438149	0.699661	0.438593	0.68893	0.690757	0.685673	0.54656	0.685307	0.766061	0.497993	0.803268	0.731216	0.86604	0.635006	0.725423	0.769769	0.767847	0.876458	0.747983	0.765034
ASV57	0.0819437	0.0570057	0.421926	0.155514	0.36918	0.531497	0.235594	0.127194	0.436528	0.384859	0.264012	0.218947	0.23378	0.407418	0.326549	0.398982	0.76139	0.3275	0.593729	0.429838	0.596081	0.648142	0.534437	0.450687	0.601551	0.524426	0.883353	0.45372	0.429838	0.428567	0.696767	0.582208	0.305464	0.473033	0.48783	0.76776	0.301242	0.379815	0.693164	0.631522	0.553716	0.574547	0.919758	0.783382	0.999086	0.84884	0.753967	0.881295	0.899711
ASV158	0.0380663	0.178577	0.218807	0.335217	0.320743	0.22696	0.230333	0.174622	0.301043	0.490465	0.159821	0.301043	0.281951	0.336276	0.445301	0.516362	0.556879	0.697108	0.511503	0.295326	0.805725	0.667207	0.195025	0.66822	0.854333	0.770393	0.655972	0.60053	0.493505	0.32697	0.801284	0.640058	0.279143	0.629228	0.429035	0.995976	0.593017	0.407551	0.58673	0.684036	0.695623	0.646915	0.786045	0.901969	0.987437	0.995699	0.820944	0.880547	0.973139
ASV169	0.107902	0.123563	0.409293	0.15707	0.428498	0.496436	0.21412	0.172248	0.306684	0.307991	0.368769	0.225962	0.147738	0.501074	0.356336	0.434144	0.746799	0.331805	0.514922	0.482116	0.453474	0.726975	0.468427	0.469571	0.59802	0.463913	0.824778	0.531135	0.29413	0.530898	0.5958	0.671824	0.41426	0.521944	0.333283	0.736486	0.41506	0.337731	0.767108	0.468219	0.616733	0.458413	0.90718	0.613025	0.970953	0.788415	0.74622	0.840673	0.819187
ASV254	0.0254139	0.150061	0.125682	0.336674	0.175826	0.196401	0.102599	0.0787427	0.261142	0.435128	0.163833	0.440273	0.302689	0.287623	0.495955	0.362072	0.515347	0.616619	0.493382	0.206869	0.774449	0.73872	0.311744	0.645883	0.822104	0.618965	0.32697	0.628689	0.557068	0.387694	0.794468	0.405675	0.597474	0.706506	0.383621	0.925092	0.601015	0.668687	0.37976	0.799344	0.856141	0.851018	0.694143	0.787093	0.973333	0.996749	0.924224	0.671824	0.937205
ASV121	0.176553	0.180459	0.265903	0.179338	0.237544	0.278693	0.41554	0.435384	0.233749	0.197525	0.211622	0.306513	0.218947	0.636325	0.25224	0.459468	0.649599	0.4626	0.481763	0.434097	0.397215	0.662623	0.559734	0.304266	0.459454	0.566299	0.541997	0.722814	0.314692	0.740555	0.466447	0.490329	0.32757	0.41506	0.588575	0.599822	0.593144	0.431777	0.832299	0.315304	0.710327	0.266411	0.833717	0.595181	0.900286	0.605345	0.434637	0.828459	0.775383
ASV229	0.176105	0.103025	0.219622	0.0639322	0.235005	0.151624	0.27217	0.325834	0.195971	0.157462	0.396213	0.269332	0.379687	0.39962	0.356821	0.215514	0.293937	0.157525	0.348195	0.581013	0.179338	0.331805	0.678968	0.535793	0.268369	0.332115	0.442974	0.409416	0.569369	0.537313	0.515452	0.483063	0.842696	0.557068	0.773747	0.278693	0.678689	0.761403	0.655891	0.672033	0.517399	0.762509	0.646438	0.478917	0.588912	0.580836	0.86055	0.85059	0.442934
ASV5	0.02958	0.321615	0.376162	0.0338197	0.600276	0.302163	0.400406	0.252496	0.230333	0.357706	0.419891	0.0298702	0.443484	0.476003	0.366433	0.208668	0.325319	0.371922	0.438144	0.589499	0.411462	0.369599	0.283528	0.28872	0.331805	0.451264	0.95116	0.432606	0.625417	0.334775	0.456108	0.756607	0.746799	0.445759	0.555499	0.515685	0.622983	0.468426	0.753967	0.440222	0.281676	0.483063	0.941196	0.689754	0.682332	0.719686	0.943126	0.910568	0.787281
ASV290	0.0123531	0.26353	0.23233	0.174622	0.50751	0.220244	0.422573	0.304328	0.177746	0.428225	0.556357	0.109946	0.603764	0.157462	0.389189	0.401507	0.25313	0.511069	0.633743	0.526423	0.565948	0.221562	0.223	0.414503	0.36403	0.576688	0.843336	0.301965	0.813557	0.304182	0.570539	0.8253	0.510749	0.693858	0.755464	0.599784	0.850476	0.766543	0.8057	0.740912	0.575007	0.747471	0.722964	0.955816	0.427262	0.772587	0.827544	0.833726	0.989885
ASV268	0.136287	0.257025	0.10409	0.283532	0.259849	0.092449	0.0835045	0.0635515	0.281216	0.439852	0.204156	0.485963	0.218248	0.632704	0.638462	0.297493	0.271909	0.454148	0.16846	0.424563	0.445301	0.635857	0.322211	0.553894	0.735365	0.582982	0.354936	0.696415	0.458697	0.521304	0.647394	0.48717	0.697492	0.641776	0.488368	0.764483	0.609329	0.7208	0.587731	0.7789	0.767455	0.799154	0.459468	0.560304	0.882087	0.995699	0.905591	0.68602	0.762216
ASV238	0.102239	0.133398	0.181859	0.186183	0.102599	0.137071	0.133398	0.181859	0.150276	0.16967	0.272593	0.418892	0.152057	0.363289	0.322211	0.27045	0.519677	0.339995	0.484415	0.334551	0.385903	0.657909	0.587573	0.557068	0.614028	0.397386	0.257025	0.618965	0.286406	0.536308	0.749951	0.394556	0.649981	0.67449	0.535147	0.698118	0.699349	0.599326	0.417198	0.65423	0.777531	0.637574	0.75017	0.532501	0.924838	0.853868	0.812228	0.841707	0.688467
ASV88	0.0514823	0.25224	0.126411	0.261611	0.261611	0.0671915	0.147073	0.110881	0.160074	0.379695	0.288593	0.371922	0.293873	0.307044	0.495523	0.230333	0.281349	0.465914	0.403494	0.295956	0.525256	0.570539	0.249695	0.621608	0.700755	0.511639	0.324764	0.560513	0.552624	0.329302	0.801401	0.464294	0.669875	0.776636	0.569688	0.783103	0.798108	0.784414	0.378195	0.819187	0.815818	0.826991	0.493818	0.717125	0.826991	0.995257	0.925411	0.664024	0.86327
ASV239	0.0380663	0.184436	0.0757614	0.342884	0.191238	0.170148	0.0490819	0.0330506	0.293451	0.524308	0.138732	0.452779	0.242535	0.505619	0.660096	0.430726	0.381892	0.649981	0.241771	0.325186	0.680959	0.709418	0.261611	0.58218	0.831199	0.708774	0.345771	0.73422	0.498493	0.510481	0.641025	0.506388	0.668647	0.646033	0.276155	0.91234	0.520649	0.63778	0.525205	0.73872	0.833844	0.824258	0.592613	0.661779	0.956895	0.976269	0.948798	0.611036	0.908533
ASV124	0.107127	0.0490819	0.185957	0.257431	0.12068	0.356336	0.0786726	0.138152	0.216991	0.25641	0.30516	0.439512	0.0988035	0.474301	0.39069	0.572729	0.698075	0.429795	0.507206	0.506388	0.465797	0.666214	0.689947	0.442974	0.575688	0.622249	0.354883	0.702894	0.231427	0.744929	0.567037	0.557068	0.465422	0.615513	0.394295	0.714182	0.557761	0.524362	0.74492	0.603017	0.840144	0.559404	0.790252	0.559734	0.931082	0.8057	0.675394	0.858913	0.836469
ASV50	0.0273323	0.0875833	0.138177	0.0619226	0.258227	0.238821	0.335858	0.320069	0.135241	0.160122	0.449922	0.11813	0.517606	0.220425	0.230213	0.346199	0.332719	0.321222	0.530024	0.570539	0.358897	0.287376	0.414376	0.457814	0.283438	0.299269	0.668295	0.374905	0.717156	0.510481	0.490736	0.689947	0.6751	0.602926	0.753967	0.417487	0.711422	0.658242	0.714431	0.663058	0.516277	0.770393	0.6751	0.77629	0.54474	0.589991	0.851615	0.764124	0.746992
ASV175	0.0360491	0.125682	0.113176	0.246128	0.369857	0.194117	0.176553	0.108355	0.229057	0.450224	0.308086	0.289658	0.399935	0.29852	0.470075	0.358897	0.323564	0.465514	0.427115	0.384213	0.614414	0.460987	0.249637	0.521244	0.562584	0.594881	0.533513	0.478917	0.717156	0.375886	0.639459	0.568425	0.501897	0.688394	0.624461	0.68588	0.669543	0.798797	0.668295	0.851974	0.77042	0.869087	0.441604	0.842696	0.714563	0.942356	0.847377	0.6283	0.93876
ASV116	0.0057717	0.0899584	0.0789917	0.175826	0.162532	0.291124	0.151312	0.106461	0.284974	0.334775	0.140766	0.230333	0.430584	0.311582	0.385746	0.466628	0.44573	0.588538	0.358778	0.339995	0.700716	0.532737	0.304627	0.448354	0.614473	0.529867	0.613025	0.531087	0.66478	0.508977	0.459454	0.574007	0.593729	0.459308	0.377415	0.810632	0.399921	0.484646	0.683172	0.634136	0.593144	0.791658	0.817623	0.811339	0.869087	0.848558	0.893303	0.728029	0.888228
ASV163	0.0519639	0.127194	0.159635	0.0641144	0.206524	0.107825	0.258681	0.257395	0.152779	0.166416	0.299269	0.196507	0.41515	0.259979	0.294278	0.178932	0.269958	0.25224	0.39962	0.398211	0.315304	0.34464	0.463568	0.488043	0.332312	0.311744	0.460214	0.366274	0.619948	0.385903	0.556709	0.458172	0.774234	0.55204	0.702858	0.427115	0.678247	0.698071	0.541863	0.670215	0.500236	0.761403	0.710962	0.63778	0.628001	0.679962	0.881295	0.824726	0.606622
ASV143	0.0519556	0.0477951	0.0961067	0.106913	0.0652885	0.342983	0.101957	0.156423	0.231845	0.16713	0.209	0.267278	0.23378	0.529208	0.342884	0.560513	0.548158	0.435384	0.287604	0.606687	0.385903	0.550836	0.622205	0.419155	0.479667	0.44904	0.48081	0.685424	0.363078	0.816632	0.33755	0.636385	0.731198	0.42415	0.335412	0.635575	0.38665	0.377079	0.769978	0.442073	0.587986	0.623089	0.858372	0.48639	0.88778	0.648807	0.854918	0.810611	0.652832
ASV216	0.0789917	0.23378	0.326549	0.329302	0.102465	0.105534	0.0347097	0.0568218	0.172248	0.44149	0.466224	0.440273	0.102599	0.300629	0.64117	0.490702	0.325704	0.432186	0.422511	0.668647	0.421527	0.293937	0.518503	0.515513	0.668647	0.851018	0.405063	0.435384	0.224035	0.415676	0.719063	0.816625	0.631817	0.74492	0.537905	0.843113	0.784995	0.769242	0.567521	0.849595	0.834032	0.779365	0.907457	0.761465	0.778554	0.962307	0.893635	0.99366	0.987057
ASV78	0.0514823	0.113176	0.261905	0.0566969	0.252496	0.14409	0.276021	0.276155	0.121608	0.156423	0.27782	0.147131	0.292709	0.295333	0.209563	0.194117	0.409416	0.293937	0.522273	0.376306	0.418931	0.417637	0.501154	0.422511	0.323564	0.41506	0.506964	0.432356	0.459468	0.326967	0.59697	0.484062	0.611521	0.507798	0.714868	0.499203	0.682879	0.574945	0.562273	0.630831	0.465276	0.593144	0.834772	0.69835	0.740445	0.6907	0.795941	0.949015	0.749135
ASV114	0.0250292	0.0630561	0.162529	0.0757614	0.175826	0.272633	0.283532	0.261611	0.182225	0.137071	0.283438	0.160667	0.370309	0.240128	0.170442	0.339519	0.484415	0.322211	0.545258	0.405806	0.45778	0.391155	0.515452	0.322211	0.32143	0.308359	0.655127	0.37697	0.555499	0.511461	0.458401	0.54474	0.468422	0.443414	0.680114	0.512705	0.533202	0.510995	0.764584	0.593729	0.48452	0.626077	0.860544	0.789385	0.707486	0.58855	0.682736	0.886584	0.764674
ASV100	0.0545113	0.0813866	0.0897322	0.132649	0.2887	0.235649	0.212784	0.152924	0.247371	0.27642	0.269966	0.232879	0.375624	0.417279	0.338503	0.385746	0.336244	0.358897	0.300629	0.506589	0.438462	0.409293	0.362843	0.380638	0.409034	0.417753	0.649599	0.48256	0.65152	0.559734	0.423687	0.603168	0.495461	0.492618	0.66457	0.518036	0.501763	0.640058	0.835261	0.716016	0.574025	0.766195	0.530443	0.754823	0.682736	0.784331	0.750642	0.705839	0.788887
ASV79	0.025995	0.0545113	0.220425	0.119943	0.220893	0.272815	0.244959	0.22696	0.20364	0.225296	0.284387	0.199847	0.331857	0.194117	0.252496	0.331857	0.496246	0.318917	0.599862	0.334657	0.513878	0.379646	0.525758	0.345393	0.335858	0.472809	0.602926	0.329096	0.541877	0.40318	0.507798	0.491045	0.42825	0.482113	0.620055	0.535155	0.557985	0.605505	0.744991	0.638309	0.57053	0.635619	0.865261	0.803172	0.693751	0.641668	0.664445	0.907092	0.845879
ASV68	0.0442273	0.099271	0.241201	0.123563	0.270576	0.176114	0.263862	0.251981	0.133398	0.211622	0.412632	0.207561	0.287903	0.178988	0.25313	0.262065	0.405999	0.27045	0.631343	0.372781	0.407426	0.337139	0.478736	0.384567	0.325704	0.432351	0.54474	0.320189	0.496518	0.344539	0.622452	0.523235	0.43663	0.617073	0.732047	0.485124	0.747983	0.699557	0.679962	0.701437	0.629541	0.630831	0.759122	0.786089	0.617816	0.697492	0.667207	0.905591	0.839669
ASV196	0.0147137	0.0789917	0.0905465	0.161875	0.27045	0.304344	0.164238	0.110881	0.273247	0.371927	0.23378	0.198086	0.399531	0.371922	0.414588	0.510995	0.373064	0.499955	0.317448	0.496436	0.584083	0.400118	0.307464	0.362843	0.463077	0.579366	0.710282	0.48861	0.666823	0.54474	0.364589	0.686738	0.495523	0.459468	0.478654	0.658822	0.438144	0.568769	0.859014	0.663917	0.581013	0.761403	0.687743	0.812344	0.715651	0.8014	0.807393	0.729291	0.903437
ASV235	0.0789917	0.10765	0.224872	0.225939	0.178988	0.236392	0.100584	0.143912	0.140813	0.268288	0.408957	0.3353	0.0813866	0.392167	0.392134	0.469332	0.534428	0.392886	0.516024	0.519874	0.383867	0.500504	0.562193	0.364914	0.49564	0.63352	0.422746	0.594188	0.211622	0.605274	0.577488	0.642422	0.42415	0.655615	0.451546	0.666823	0.714563	0.573855	0.752969	0.588773	0.800252	0.467279	0.789244	0.608105	0.812023	0.806577	0.645883	0.911925	0.88278
ASV129	0.0224981	0.102377	0.145989	0.132283	0.310222	0.263841	0.216991	0.170241	0.186877	0.307464	0.382757	0.152057	0.33166	0.301867	0.344955	0.459625	0.336723	0.409222	0.427548	0.562273	0.446899	0.29413	0.339884	0.302163	0.339884	0.535599	0.739956	0.409222	0.571326	0.503252	0.396992	0.747641	0.428453	0.529753	0.593405	0.541114	0.616425	0.608367	0.884273	0.634286	0.567471	0.638199	0.710803	0.809111	0.574025	0.719063	0.711422	0.830612	0.905371
ASV134	0.0368806	0.0789325	0.216991	0.198679	0.23703	0.286604	0.133733	0.129961	0.21998	0.328587	0.293937	0.26399	0.171954	0.325687	0.379646	0.456931	0.506949	0.404643	0.48999	0.41837	0.515452	0.424847	0.499203	0.279373	0.421278	0.670684	0.591331	0.453434	0.354142	0.494982	0.449634	0.59703	0.33755	0.498207	0.452683	0.639721	0.55211	0.560415	0.854623	0.593729	0.675302	0.510995	0.852177	0.743781	0.746327	0.758401	0.5958	0.925944	0.924191
[truncated: 108 more columns]

## Sheet: spleen.asv.cca
order	ASVs	log2FoldChange	padj	Kingdom	Phylum	Class	Order	Family	Genus	Species	label	top	bic	wbic
1	ASV256	-4.76072	1.24786e-08	Bacteria	Firmicutes	Clostridia	Lachnospirales	Lachnospiraceae			Lachnospiraceae	TRUE	TRUE	-0.194569
2	ASV69	-8.44391	9.69676e-19	Bacteria	Cyanobacteria	Vampirivibrionia	Gastranaerophilales				Gastranaerophilales	TRUE	FALSE	0
3	ASV201	-5.12268	3.00589e-11	Bacteria	Verrucomicrobiota	Lentisphaeria	Victivallales	Victivallaceae	Victivallis		Victivallis	TRUE	TRUE	-0.292603
4	ASV46	-7.62952	1.29094e-19	Bacteria	Firmicutes	Bacilli	Erysipelotrichales	Erysipelatoclostridiaceae	Erysipelatoclostridium	ramosum	Erysipelatoclostridium ramosum	TRUE	TRUE	-0.0813351
5	ASV94	-4.22034	1.82594e-30	Bacteria	Firmicutes	Clostridia	Oscillospirales	Ruminococcaceae			Ruminococcaceae	TRUE	FALSE	0
6	ASV26	-12.1501	1.16714e-52	Bacteria	Proteobacteria	Alphaproteobacteria	Rhodospirillales				Rhodospirillales	TRUE	FALSE	0
7	ASV70	-10.4726	1.14751e-40	Bacteria	Firmicutes	Clostridia	Lachnospirales	Lachnospiraceae	[Eubacterium] ventriosum group		[Eubacterium] ventriosum group	TRUE	FALSE	0
8	ASV171	-7.07546	2.03239e-11	Bacteria	Firmicutes	Clostridia	Lachnospirales	Lachnospiraceae	Blautia		Blautia	TRUE	FALSE	0
9	ASV56	-6.32267	3.83982e-17	Bacteria	Firmicutes	Clostridia	Lachnospirales	Lachnospiraceae	Hungatella	hathewayi	Hungatella hathewayi	TRUE	FALSE	0
10	ASV262	-3.65604	0.00594327	Bacteria	Proteobacteria	Alphaproteobacteria	Rhodospirillales				Rhodospirillales	TRUE	FALSE	0
11	ASV49	-1.58361	3.49827e-10	Bacteria	Firmicutes	Clostridia	Oscillospirales	Oscillospiraceae	Flavonifractor	plautii	Flavonifractor plautii	FALSE	FALSE	0
12	ASV15	-1.54109	9.60151e-27	Bacteria	Bacteroidota	Bacteroidia	Bacteroidales	Rikenellaceae	Alistipes	inops	Alistipes inops	FALSE	FALSE	0
13	ASV214	-1.37596	0.205656	Bacteria	Bacteroidota	Bacteroidia	Bacteroidales	Bacteroidaceae	Bacteroides		Bacteroides	FALSE	FALSE	0
14	ASV82	-0.975412	1.46123e-05	Bacteria	Bacteroidota	Bacteroidia	Bacteroidales	Rikenellaceae	Alistipes	indistinctus	Alistipes indistinctus	FALSE	FALSE	0
15	ASV44	-2.57553	0.000164221	Bacteria	Firmicutes	Clostridia	Oscillospirales	Butyricicoccaceae	Butyricicoccus		Butyricicoccus	FALSE	FALSE	0
16	ASV260	-2.71704	0.11213	Bacteria	Firmicutes	Clostridia	Oscillospirales	[Eubacterium] coprostanoligenes group			[Eubacterium] coprostanoligenes group	FALSE	FALSE	0
17	ASV326	-2.67783	0.0503296	Bacteria	Firmicutes	Clostridia	Oscillospirales	Ruminococcaceae	Candidatus Soleaferrea		Candidatus Soleaferrea	FALSE	FALSE	0
18	ASV168	-2.77392	0.00248053	Bacteria	Bacteroidota	Bacteroidia	Bacteroidales	Bacteroidaceae	Bacteroides		Bacteroides	FALSE	FALSE	0
19	ASV213	-1.66126	0.000476019	Bacteria	Firmicutes	Clostridia	Christensenellales	Christensenellaceae			Christensenellaceae	FALSE	FALSE	0
20	ASV148	-7.85148	0.00228428	Bacteria	Firmicutes	Clostridia	Lachnospirales	Lachnospiraceae	Dorea		Dorea	FALSE	FALSE	0
21	ASV152	-3.29869	0.00132604	Bacteria	Firmicutes	Clostridia	Oscillospirales	Oscillospiraceae			Oscillospiraceae	FALSE	FALSE	0
22	ASV359	-2.26388	0.206303	Bacteria	Firmicutes	Clostridia	Lachnospirales	Lachnospiraceae	Blautia		Blautia	FALSE	FALSE	0
23	ASV315	-2.95016	0.00195063	Bacteria	Firmicutes	Clostridia	Oscillospirales	Oscillospiraceae	NK4A214 group		NK4A214 group	FALSE	FALSE	0
24	ASV295	-2.22733	0.199327	Bacteria	Firmicutes	Clostridia	Oscillospirales	[Eubacterium] coprostanoligenes group			[Eubacterium] coprostanoligenes group	FALSE	FALSE	0
25	ASV89	-4.47987	8.14024e-16	Bacteria	Firmicutes	Clostridia	Lachnospirales	Lachnospiraceae	GCA-900066755		GCA-900066755	FALSE	FALSE	0
26	ASV339	-2.02672	0.261621	Bacteria	Actinobacteriota	Coriobacteriia	Coriobacteriales	Eggerthellaceae	Gordonibacter	pamelaeae	Gordonibacter pamelaeae	FALSE	FALSE	0
27	ASV90	-1.72838	9.80334e-07	Bacteria	Firmicutes	Clostridia	Oscillospirales	Ruminococcaceae	Paludicola		Paludicola	FALSE	FALSE	0
28	ASV329	-1.94622	0.299978	Bacteria	Firmicutes	Clostridia	Lachnospirales	Lachnospiraceae	Lactonifactor	longoviformis	Lactonifactor longoviformis	FALSE	FALSE	0
29	ASV145	-5.63752	3.83894e-05	Bacteria	Firmicutes	Clostridia	Lachnospirales	Lachnospiraceae	Anaerostipes	hadrus	Anaerostipes hadrus	FALSE	FALSE	0
30	ASV370	-2.2736	0.299763	Bacteria	Firmicutes	Clostridia	Lachnospirales	Lachnospiraceae	Blautia		Blautia	FALSE	FALSE	0
31	ASV230	-2.11495	0.34607	Bacteria	Firmicutes	Clostridia	Lachnospirales	Lachnospiraceae	Blautia		Blautia	FALSE	FALSE	0
32	ASV237	-3.86109	0.00228652	Bacteria	Firmicutes	Clostridia	Lachnospirales	Lachnospiraceae	Anaerostipes		Anaerostipes	FALSE	FALSE	0
33	ASV320	-3.0588	0.0149794	Bacteria	Firmicutes	Clostridia	Christensenellales	Christensenellaceae	Christensenellaceae R-7 group		Christensenellaceae R-7 group	FALSE	FALSE	0
34	ASV123	-2.48251	0.00346685	Bacteria	Firmicutes	Clostridia	Oscillospirales	Ruminococcaceae	Incertae Sedis		Incertae Sedis	FALSE	FALSE	0
35	ASV180	-1.89575	0.00242246	Bacteria	Actinobacteriota	Coriobacteriia	Coriobacteriales	Eggerthellaceae	Adlercreutzia	equolifaciens	Adlercreutzia equolifaciens	FALSE	FALSE	0
36	ASV234	-3.51995	0.334087	Bacteria	Firmicutes	Clostridia	Lachnospirales	Lachnospiraceae	Lachnospiraceae ND3007 group		Lachnospiraceae ND3007 group	FALSE	FALSE	0
37	ASV126	-2.83502	0.000268004	Bacteria	Bacteroidota	Bacteroidia	Bacteroidales	Bacteroidaceae	Bacteroides		Bacteroides	FALSE	FALSE	0
38	ASV106	-0.670598	0.0194041	Bacteria	Firmicutes	Clostridia	Clostridia vadinBB60 group				Clostridia vadinBB60 group	FALSE	FALSE	0
39	ASV6	-1.04689	0.145823	Bacteria	Bacteroidota	Bacteroidia	Bacteroidales	Bacteroidaceae	Bacteroides	thetaiotaomicron	Bacteroides thetaiotaomicron	FALSE	FALSE	0
40	ASV83	-1.05384	0.000319979	Bacteria	Firmicutes	Clostridia	Oscillospirales	Ruminococcaceae	Incertae Sedis		Incertae Sedis	FALSE	FALSE	0
41	ASV212	-0.379307	0.811194	Bacteria	Bacteroidota	Bacteroidia	Bacteroidales	Bacteroidaceae	Bacteroides		Bacteroides	FALSE	FALSE	0
42	ASV3	-2.35571	1.92354e-06	Bacteria	Bacteroidota	Bacteroidia	Bacteroidales	Bacteroidaceae	Bacteroides	vulgatus	Bacteroides vulgatus	FALSE	FALSE	0
43	ASV324	-2.2861	0.0893477	Bacteria	Firmicutes	Clostridia	Oscillospirales	Ruminococcaceae	Incertae Sedis		Incertae Sedis	FALSE	FALSE	0
44	ASV252	-1.78638	0.0498047	Bacteria	Bacteroidota	Bacteroidia	Bacteroidales	Tannerellaceae	Parabacteroides		Parabacteroides	FALSE	FALSE	0
45	ASV223	-1.3686	0.0103564	Bacteria	Firmicutes	Clostridia	Oscillospirales				Oscillospirales	FALSE	FALSE	0
46	ASV19	-2.39489	4.05644e-06	Bacteria	Bacteroidota	Bacteroidia	Bacteroidales	Bacteroidaceae	Bacteroides	vulgatus	Bacteroides vulgatus	FALSE	FALSE	0
47	ASV144	-1.7641	0.0129144	Bacteria	Firmicutes	Clostridia	Oscillospirales	Oscillospiraceae	Intestinimonas		Intestinimonas	FALSE	FALSE	0
48	ASV281	-1.81229	0.426553	Bacteria	Bacteroidota	Bacteroidia	Bacteroidales	Bacteroidaceae	Bacteroides		Bacteroides	FALSE	FALSE	0
49	ASV130	-1.14726	0.00271038	Bacteria	Bacteroidota	Bacteroidia	Bacteroidales	Bacteroidaceae	Bacteroides		Bacteroides	FALSE	FALSE	0
50	ASV259	-0.450054	0.811194	Bacteria	Firmicutes	Clostridia	Christensenellales	Christensenellaceae			Christensenellaceae	FALSE	FALSE	0
51	ASV221	-0.797556	0.193569	Bacteria	Firmicutes	Clostridia	Oscillospirales	Ruminococcaceae	Anaerotruncus	rubiinfantis	Anaerotruncus rubiinfantis	FALSE	FALSE	0
52	ASV99	-5.82188	0.0680316	Bacteria	Firmicutes	Clostridia	Oscillospirales	Ruminococcaceae	Subdoligranulum		Subdoligranulum	FALSE	FALSE	0
53	ASV4	-1.03034	0.00259494	Bacteria	Bacteroidota	Bacteroidia	Bacteroidales	Bacteroidaceae	Bacteroides		Bacteroides	FALSE	FALSE	0
54	ASV91	-1.27576	8.9816e-05	Bacteria	Firmicutes	Clostridia	Peptostreptococcales-Tissierellales	Anaerovoracaceae	Family XIII AD3011 group		Family XIII AD3011 group	FALSE	FALSE	0
55	ASV269	-0.703633	0.421351	Bacteria	Firmicutes	Clostridia	Oscillospirales	Oscillospiraceae	UCG-005		UCG-005	FALSE	FALSE	0
56	ASV39	-2.16441	0.00451965	Bacteria	Bacteroidota	Bacteroidia	Bacteroidales	Bacteroidaceae	Bacteroides	uniformis	Bacteroides uniformis	FALSE	FALSE	0
57	ASV137	-2.80475	0.451773	Bacteria	Firmicutes	Clostridia	Oscillospirales	Ruminococcaceae	Subdoligranulum		Subdoligranulum	FALSE	FALSE	0
58	ASV327	-1.59277	0.163617	Bacteria	Firmicutes	Clostridia	Oscillospirales	Ruminococcaceae	Candidatus Soleaferrea		Candidatus Soleaferrea	FALSE	FALSE	0
59	ASV55	-6.58507	1.64481e-11	Bacteria	Firmicutes	Clostridia	Lachnospirales	Lachnospiraceae			Lachnospiraceae	FALSE	FALSE	0
60	ASV95	-0.986481	0.0337998	Bacteria	Firmicutes	Clostridia	Oscillospirales	Oscillospiraceae			Oscillospiraceae	FALSE	FALSE	0
61	ASV232	-1.78437	0.00837457	Bacteria	Firmicutes	Clostridia	Oscillospirales	Butyricicoccaceae	Butyricicoccus		Butyricicoccus	FALSE	FALSE	0
62	ASV167	-0.716889	0.0472713	Bacteria	Firmicutes	Clostridia	Oscillospirales	Oscillospiraceae	Intestinimonas		Intestinimonas	FALSE	FALSE	0
63	ASV225	-1.91269	0.00272783	Bacteria	Firmicutes	Clostridia	Peptostreptococcales-Tissierellales	Anaerovoracaceae	Family XIII UCG-001		Family XIII UCG-001	FALSE	FALSE	0
64	ASV170	-0.803261	0.0414768	Bacteria	Firmicutes	Clostridia	Oscillospirales	Oscillospiraceae	Flavonifractor		Flavonifractor	FALSE	FALSE	0
65	ASV202	-1.11815	0.0284692	Bacteria	Bacteroidota	Bacteroidia	Bacteroidales	Bacteroidaceae	Bacteroides		Bacteroides	FALSE	FALSE	0
66	ASV111	-1.43585	0.000670875	Bacteria	Bacteroidota	Bacteroidia	Bacteroidales	Rikenellaceae	Alistipes	obesi	Alistipes obesi	FALSE	FALSE	0
67	ASV13	-2.15769	0.00324578	Bacteria	Bacteroidota	Bacteroidia	Bacteroidales	Bacteroidaceae	Bacteroides	uniformis	Bacteroides uniformis	FALSE	FALSE	0
68	ASV286	-3.0782	0.00453058	Bacteria	Firmicutes	Clostridia	Lachnospirales	Lachnospiraceae	Lachnospiraceae FCS020 group		Lachnospiraceae FCS020 group	FALSE	FALSE	0
69	ASV117	-1.21608	0.0534273	Bacteria	Firmicutes	Clostridia	Oscillospirales	Ruminococcaceae	Anaerotruncus		Anaerotruncus	FALSE	FALSE	0
70	ASV60	-6.7609	2.89153e-08	Bacteria	Firmicutes	Clostridia	Lachnospirales	Lachnospiraceae			Lachnospiraceae	FALSE	FALSE	0
71	ASV81	-0.943715	0.137858	Bacteria	Bacteroidota	Bacteroidia	Bacteroidales	Rikenellaceae	Alistipes	finegoldii	Alistipes finegoldii	FALSE	FALSE	0
72	ASV215	-1.13456	0.11213	Bacteria	Firmicutes	Clostridia	Oscillospirales	Ruminococcaceae			Ruminococcaceae	FALSE	FALSE	0
73	ASV71	-0.831474	0.193569	Bacteria	Bacteroidota	Bacteroidia	Bacteroidales	Rikenellaceae	Alistipes	finegoldii	Alistipes finegoldii	FALSE	FALSE	0
74	ASV58	-6.53838	5.61133e-10	Bacteria	Firmicutes	Clostridia	Lachnospirales	Lachnospiraceae			Lachnospiraceae	FALSE	FALSE	0
75	ASV74	-2.0883	0.178579	Bacteria	Firmicutes	Clostridia	Lachnospirales	Lachnospiraceae	Blautia	faecis	Blautia faecis	FALSE	FALSE	0
76	ASV301	-2.26641	0.0975777	Bacteria	Firmicutes	Clostridia	Peptostreptococcales-Tissierellales	Anaerovoracaceae	Family XIII AD3011 group		Family XIII AD3011 group	FALSE	FALSE	0
77	ASV87	-0.324519	0.31842	Bacteria	Bacteroidota	Bacteroidia	Bacteroidales	Rikenellaceae	Alistipes		Alistipes	FALSE	FALSE	0
78	ASV264	-2.07566	0.0534273	Bacteria	Firmicutes	Clostridia	Lachnospirales	Lachnospiraceae	Lachnoclostridium		Lachnoclostridium	FALSE	FALSE	0
79	ASV173	-1.6779	0.107205	Bacteria	Bacteroidota	Bacteroidia	Bacteroidales	Bacteroidaceae	Bacteroides		Bacteroides	FALSE	FALSE	0
80	ASV224	-0.677352	0.145623	Bacteria	Firmicutes	Clostridia	Oscillospirales	Oscillospiraceae			Oscillospiraceae	FALSE	FALSE	0
81	ASV317	-2.56211	0.0376688	Bacteria	Firmicutes	Clostridia	Oscillospirales	Ruminococcaceae			Ruminococcaceae	FALSE	FALSE	0
82	ASV194	-1.92261	0.119343	Bacteria	Bacteroidota	Bacteroidia	Bacteroidales	Bacteroidaceae	Bacteroides		Bacteroides	FALSE	FALSE	0
83	ASV52	-6.58709	4.32878e-10	Bacteria	Firmicutes	Clostridia	Lachnospirales	Lachnospiraceae			Lachnospiraceae	FALSE	FALSE	0
84	ASV236	-1.22044	0.11105	Bacteria	Firmicutes	Clostridia	Oscillospirales	Oscillospiraceae	NK4A214 group		NK4A214 group	FALSE	FALSE	0
85	ASV191	-1.13403	0.1436	Bacteria	Bacteroidota	Bacteroidia	Bacteroidales	Bacteroidaceae	Bacteroides		Bacteroides	FALSE	FALSE	0
86	ASV226	-1.22547	0.102804	Bacteria	Firmicutes	Clostridia	Oscillospirales	Ruminococcaceae	Paludicola		Paludicola	FALSE	FALSE	0
87	ASV1	-0.53904	0.352099	Bacteria	Bacteroidota	Bacteroidia	Bacteroidales	Bacteroidaceae	Bacteroides		Bacteroides	FALSE	FALSE	0
88	ASV29	-0.337576	0.478293	Bacteria	Firmicutes	Clostridia	Lachnospirales	Lachnospiraceae	Lachnoclostridium	urinimassiliense	Lachnoclostridium urinimassiliense	FALSE	FALSE	0
89	ASV16	-0.598304	0.0132883	Bacteria	Firmicutes	Clostridia	Oscillospirales	Oscillospiraceae	Oscillibacter		Oscillibacter	FALSE	FALSE	0
90	ASV115	-0.413892	0.150518	Bacteria	Firmicutes	Clostridia	Oscillospirales	Oscillospiraceae	Oscillibacter		Oscillibacter	FALSE	FALSE	0
91	ASV105	-0.719239	0.157556	Bacteria	Firmicutes	Clostridia	Oscillospirales	Oscillospiraceae	Intestinimonas		Intestinimonas	FALSE	FALSE	0
92	ASV185	-1.01162	0.1436	Bacteria	Bacteroidota	Bacteroidia	Bacteroidales	Bacteroidaceae	Bacteroides		Bacteroides	FALSE	FALSE	0
93	ASV77	-0.230066	0.62976	Bacteria	Firmicutes	Bacilli	Erysipelotrichales	Erysipelotrichaceae	Holdemania	filiformis	Holdemania filiformis	FALSE	FALSE	0
94	ASV319	-0.325752	0.850552	Bacteria	Firmicutes	Clostridia	Lachnospirales	Lachnospiraceae	Lachnospiraceae UCG-004		Lachnospiraceae UCG-004	FALSE	FALSE	0
95	ASV157	-1.08388	0.123156	Bacteria	Firmicutes	Clostridia	Oscillospirales	UCG-010			UCG-010	FALSE	FALSE	0
96	ASV200	-1.38542	0.0700067	Bacteria	Firmicutes	Clostridia	Lachnospirales	Lachnospiraceae	Lachnoclostridium		Lachnoclostridium	FALSE	FALSE	0
97	ASV250	-0.344516	0.600554	Bacteria	Firmicutes	Clostridia	Oscillospirales	Ruminococcaceae			Ruminococcaceae	FALSE	FALSE	0
98	ASV75	-1.1123	0.352994	Bacteria	Firmicutes	Clostridia	Oscillospirales	Ruminococcaceae	UBA1819		UBA1819	FALSE	FALSE	0
99	ASV267	-0.0258075	0.983238	Bacteria	Firmicutes	Clostridia	Christensenellales	Christensenellaceae	Christensenellaceae R-7 group		Christensenellaceae R-7 group	FALSE	FALSE	0
100	ASV271	-0.597599	0.510522	Bacteria	Firmicutes	Clostridia	Oscillospirales	Ethanoligenenaceae	Acetanaerobacterium		Acetanaerobacterium	FALSE	FALSE	0
101	ASV149	-1.45007	0.0451054	Bacteria	Firmicutes	Clostridia	Oscillospirales	Ruminococcaceae	Paludicola		Paludicola	FALSE	FALSE	0
102	ASV120	-0.297188	0.599983	Bacteria	Firmicutes	Clostridia	Oscillospirales	Ruminococcaceae			Ruminococcaceae	FALSE	FALSE	0
103	ASV63	-0.874405	0.241265	Bacteria	Firmicutes	Clostridia	Oscillospirales	Ruminococcaceae	UBA1819		UBA1819	FALSE	FALSE	0
104	ASV135	-0.291219	0.504015	Bacteria	Firmicutes	Clostridia	Oscillospirales	Oscillospiraceae	UCG-005		UCG-005	FALSE	FALSE	0
105	ASV310	-1.56664	0.33263	Bacteria	Firmicutes	Clostridia	Christensenellales	Christensenellaceae			Christensenellaceae	FALSE	FALSE	0
106	ASV374	-1.20078	0.524089	Bacteria	Firmicutes	Clostridia	Oscillospirales	Oscillospiraceae	Oscillibacter		Oscillibacter	FALSE	FALSE	0
107	ASV107	0.07639	0.983238	Bacteria	Firmicutes	Clostridia	Oscillospirales	Ruminococcaceae	Faecalibacterium		Faecalibacterium	FALSE	FALSE	0
108	ASV348	-0.465762	0.792996	Bacteria	Firmicutes	Clostridia	Oscillospirales				Oscillospirales	FALSE	FALSE	0
109	ASV14	-0.57883	0.240969	Bacteria	Bacteroidota	Bacteroidia	Bacteroidales	Tannerellaceae	Parabacteroides	distasonis	Parabacteroides distasonis	FALSE	FALSE	0
110	ASV195	-0.670475	0.232328	Bacteria	Firmicutes	Clostridia	Oscillospirales	Ruminococcaceae	Phocea		Phocea	FALSE	FALSE	0
111	ASV47	-0.38896	0.763645	Bacteria	Firmicutes	Clostridia	Lachnospirales	Lachnospiraceae	Hungatella		Hungatella	FALSE	FALSE	0
112	ASV272	-0.686556	0.530588	Bacteria	Bacteroidota	Bacteroidia	Bacteroidales	Tannerellaceae	Parabacteroides		Parabacteroides	FALSE	FALSE	0
113	ASV11	-0.183661	0.850552	Bacteria	Bacteroidota	Bacteroidia	Bacteroidales	Bacteroidaceae	Bacteroides	eggerthii	Bacteroides eggerthii	FALSE	FALSE	0
114	ASV307	-1.03416	0.510522	Bacteria	Firmicutes	Clostridia	Oscillospirales	Ruminococcaceae	UBA1819		UBA1819	FALSE	FALSE	0
115	ASV27	-0.315487	0.517075	Bacteria	Cyanobacteria	Vampirivibrionia	Gastranaerophilales				Gastranaerophilales	FALSE	FALSE	0
116	ASV222	-0.405929	0.62976	Bacteria	Firmicutes	Clostridia	Oscillospirales	Ruminococcaceae	Anaerotruncus	colihominis	Anaerotruncus colihominis	FALSE	FALSE	0
117	ASV274	0.332312	0.855625	Bacteria	Firmicutes	Clostridia	Oscillospirales	Ruminococcaceae	Incertae Sedis		Incertae Sedis	FALSE	FALSE	0
118	ASV12	-0.426979	0.421351	Bacteria	Bacteroidota	Bacteroidia	Bacteroidales	Tannerellaceae	Parabacteroides	distasonis	Parabacteroides distasonis	FALSE	FALSE	0
119	ASV164	-0.768129	0.141966	Bacteria	Firmicutes	Clostridia	Oscillospirales	Oscillospiraceae			Oscillospiraceae	FALSE	FALSE	0
120	ASV98	-0.773945	0.646815	Bacteria	Firmicutes	Clostridia	Oscillospirales	Ruminococcaceae	Faecalibacterium		Faecalibacterium	FALSE	FALSE	0
121	ASV178	-1.28879	0.190734	Bacteria	Bacteroidota	Bacteroidia	Bacteroidales	Bacteroidaceae	Bacteroides		Bacteroides	FALSE	FALSE	0
122	ASV188	-0.429208	0.504015	Bacteria	Firmicutes	Clostridia	Oscillospirales	Ruminococcaceae	Candidatus Soleaferrea		Candidatus Soleaferrea	FALSE	FALSE	0
123	ASV284	-0.0983334	0.959369	Bacteria	Firmicutes	Clostridia	Lachnospirales	Lachnospiraceae	[Ruminococcus] torques group		[Ruminococcus] torques group	FALSE	FALSE	0
124	ASV166	-0.507322	0.529876	Bacteria	Bacteroidota	Bacteroidia	Bacteroidales	Bacteroidaceae	Bacteroides		Bacteroides	FALSE	FALSE	0
125	ASV261	-0.549188	0.555909	Bacteria	Firmicutes	Clostridia	Oscillospirales	Ruminococcaceae			Ruminococcaceae	FALSE	FALSE	0
126	ASV140	-0.569237	0.422133	Bacteria	Bacteroidota	Bacteroidia	Bacteroidales	Bacteroidaceae	Bacteroides		Bacteroides	FALSE	FALSE	0
127	ASV76	-0.0101153	0.980982	Bacteria	Bacteroidota	Bacteroidia	Bacteroidales	Marinifilaceae	Odoribacter	splanchnicus	Odoribacter splanchnicus	FALSE	FALSE	0
128	ASV245	-2.10233	0.193569	Bacteria	Firmicutes	Clostridia	Oscillospirales	Oscillospiraceae	Flavonifractor	plautii	Flavonifractor plautii	FALSE	FALSE	0
129	ASV159	-0.457648	0.539073	Bacteria	Bacteroidota	Bacteroidia	Bacteroidales	Bacteroidaceae	Bacteroides		Bacteroides	FALSE	FALSE	0
130	ASV10	0.284287	0.94112	Bacteria	Firmicutes	Bacilli	Erysipelotrichales	Erysipelotrichaceae	Turicibacter	sanguinis	Turicibacter sanguinis	FALSE	FALSE	0
131	ASV125	-0.345029	0.64049	Bacteria	Bacteroidota	Bacteroidia	Bacteroidales	Bacteroidaceae	Bacteroides		Bacteroides	FALSE	FALSE	0
132	ASV206	0.000618574	0.998693	Bacteria	Firmicutes	Clostridia	Oscillospirales	Oscillospiraceae	UCG-005		UCG-005	FALSE	FALSE	0
133	ASV141	0.260998	0.461886	Bacteria	Verrucomicrobiota	Verrucomicrobiae	Verrucomicrobiales	Akkermansiaceae	Akkermansia		Akkermansia	FALSE	FALSE	0
134	ASV276	-0.706725	0.472724	Bacteria	Firmicutes	Clostridia	Oscillospirales	Ruminococcaceae			Ruminococcaceae	FALSE	FALSE	0
135	ASV97	-0.179631	0.811194	Bacteria	Firmicutes	Incertae Sedis	DTU014				DTU014	FALSE	FALSE	0
136	ASV30	-0.212033	0.713571	Bacteria	Bacteroidota	Bacteroidia	Bacteroidales	Tannerellaceae	Parabacteroides		Parabacteroides	FALSE	FALSE	0
137	ASV113	-0.469606	0.397527	Bacteria	Bacteroidota	Bacteroidia	Bacteroidales	Bacteroidaceae	Bacteroides		Bacteroides	FALSE	FALSE	0
138	ASV128	-0.792099	0.325771	Bacteria	Bacteroidota	Bacteroidia	Bacteroidales	Bacteroidaceae	Bacteroides		Bacteroides	FALSE	FALSE	0
139	ASV43	-0.279391	0.850552	Bacteria	Firmicutes	Clostridia	Oscillospirales	Ruminococcaceae	Faecalibacterium	prausnitzii	Faecalibacterium prausnitzii	FALSE	FALSE	0
140	ASV93	-0.138629	0.855625	Bacteria	Firmicutes	Incertae Sedis	DTU014				DTU014	FALSE	FALSE	0
141	ASV257	-0.681633	0.565514	Bacteria	Firmicutes	Clostridia	Oscillospirales	Ruminococcaceae	Incertae Sedis		Incertae Sedis	FALSE	FALSE	0
142	ASV277	-0.197511	0.852473	Bacteria	Firmicutes	Clostridia	Oscillospirales	Ruminococcaceae	Candidatus Soleaferrea		Candidatus Soleaferrea	FALSE	FALSE	0
143	ASV153	-0.425163	0.596663	Bacteria	Bacteroidota	Bacteroidia	Bacteroidales	Bacteroidaceae	Bacteroides		Bacteroides	FALSE	FALSE	0
144	ASV199	0.28922	0.810852	Bacteria	Bacteroidota	Bacteroidia	Bacteroidales	Bacteroidaceae	Bacteroides		Bacteroides	FALSE	FALSE	0
145	ASV48	-0.286817	0.530588	Bacteria	Firmicutes	Clostridia	Lachnospirales	Lachnospiraceae	Lachnoclostridium		Lachnoclostridium	FALSE	FALSE	0
146	ASV122	-0.353866	0.599983	Bacteria	Firmicutes	Clostridia	Lachnospirales	Lachnospiraceae	Lachnoclostridium		Lachnoclostridium	FALSE	FALSE	0
147	ASV174	-0.115277	0.81347	Bacteria	Verrucomicrobiota	Verrucomicrobiae	Verrucomicrobiales	Akkermansiaceae	Akkermansia		Akkermansia	FALSE	FALSE	0
148	ASV289	-1.20168	0.357268	Bacteria	Firmicutes	Clostridia	Clostridia vadinBB60 group				Clostridia vadinBB60 group	FALSE	FALSE	0
149	ASV187	0.0187482	0.983238	Bacteria	Firmicutes	Clostridia	Oscillospirales	Oscillospiraceae	UCG-005		UCG-005	FALSE	FALSE	0
150	ASV251	0.0203383	0.997448	Bacteria	Firmicutes	Clostridia	Oscillospirales	Oscillospiraceae	Flavonifractor		Flavonifractor	FALSE	FALSE	0
151	ASV302	-0.405754	0.737826	Bacteria	Firmicutes	Clostridia	Lachnospirales	Lachnospiraceae	Lachnoclostridium		Lachnoclostridium	FALSE	FALSE	0
152	ASV24	1.12178	0.0943406	Bacteria	Cyanobacteria	Vampirivibrionia	Gastranaerophilales				Gastranaerophilales	FALSE	FALSE	0
153	ASV103	-0.00241183	0.998693	Bacteria	Firmicutes	Clostridia	Lachnospirales	Lachnospiraceae			Lachnospiraceae	FALSE	FALSE	0
154	ASV62	-0.122459	0.810852	Bacteria	Firmicutes	Clostridia	Lachnospirales	Lachnospiraceae	Lachnoclostridium		Lachnoclostridium	FALSE	FALSE	0
155	ASV136	-0.204373	0.80351	Bacteria	Bacteroidota	Bacteroidia	Bacteroidales	Bacteroidaceae	Bacteroides		Bacteroides	FALSE	FALSE	0
156	ASV142	0.0843208	0.852473	Bacteria	Verrucomicrobiota	Verrucomicrobiae	Verrucomicrobiales	Akkermansiaceae	Akkermansia		Akkermansia	FALSE	FALSE	0
157	ASV67	0.506384	0.37948	Bacteria	Firmicutes	Clostridia	Oscillospirales	[Eubacterium] coprostanoligenes group			[Eubacterium] coprostanoligenes group	FALSE	FALSE	0
158	ASV333	-2.09469	0.225838	Bacteria	Firmicutes	Clostridia	Lachnospirales	Lachnospiraceae	Lachnospiraceae UCG-004		Lachnospiraceae UCG-004	FALSE	FALSE	0
159	ASV233	-0.540294	0.591889	Bacteria	Firmicutes	Clostridia	Clostridia vadinBB60 group				Clostridia vadinBB60 group	FALSE	FALSE	0
160	ASV297	-1.15814	0.275679	Bacteria	Firmicutes	Clostridia	Lachnospirales	Lachnospiraceae	Sellimonas	intestinalis	Sellimonas intestinalis	FALSE	FALSE	0
161	ASV161	0.0821372	0.860094	Bacteria	Verrucomicrobiota	Verrucomicrobiae	Verrucomicrobiales	Akkermansiaceae	Akkermansia		Akkermansia	FALSE	FALSE	0
162	ASV108	0.217002	0.479514	Bacteria	Bacteroidota	Bacteroidia	Bacteroidales	Marinifilaceae	Odoribacter	splanchnicus	Odoribacter splanchnicus	FALSE	FALSE	0
163	ASV146	0.108226	0.872059	Bacteria	Firmicutes	Clostridia	Oscillospirales	Ruminococcaceae			Ruminococcaceae	FALSE	FALSE	0
164	ASV311	0.0136023	0.997448	Bacteria	Firmicutes	Clostridia	Oscillospirales	Ruminococcaceae			Ruminococcaceae	FALSE	FALSE	0
165	ASV112	0.529267	0.719334	Bacteria	Firmicutes	Clostridia	Oscillospirales	Oscillospiraceae	Flavonifractor		Flavonifractor	FALSE	FALSE	0
166	ASV61	0.258572	0.502981	Bacteria	Firmicutes	Clostridia	Lachnospirales	Lachnospiraceae			Lachnospiraceae	FALSE	FALSE	0
167	ASV209	0.128903	0.852473	Bacteria	Firmicutes	Clostridia	Lachnospirales	Lachnospiraceae			Lachnospiraceae	FALSE	FALSE	0
168	ASV151	0.19585	0.8259	Bacteria	Firmicutes	Clostridia	Oscillospirales	Oscillospiraceae	Colidextribacter		Colidextribacter	FALSE	FALSE	0
169	ASV110	0.857507	0.354467	Bacteria	Firmicutes	Clostridia	Oscillospirales	Oscillospiraceae	Colidextribacter		Colidextribacter	FALSE	FALSE	0
170	ASV182	0.475775	0.322369	Bacteria	Verrucomicrobiota	Verrucomicrobiae	Verrucomicrobiales	Akkermansiaceae	Akkermansia		Akkermansia	FALSE	FALSE	0
171	ASV41	0.198787	0.832651	Bacteria	Bacteroidota	Bacteroidia	Bacteroidales	Tannerellaceae	Parabacteroides		Parabacteroides	FALSE	FALSE	0
172	ASV40	0.498437	0.157723	Bacteria	Firmicutes	Clostridia	Clostridia UCG-014				Clostridia UCG-014	FALSE	FALSE	0
173	ASV118	0.297044	0.306991	Bacteria	Verrucomicrobiota	Verrucomicrobiae	Verrucomicrobiales	Akkermansiaceae	Akkermansia		Akkermansia	FALSE	FALSE	0
174	ASV21	0.746255	0.328921	Bacteria	Firmicutes	Clostridia	Lachnospirales	Lachnospiraceae	Hungatella	hathewayi	Hungatella hathewayi	FALSE	FALSE	0
175	ASV382	0.9974	0.701435	Bacteria	Firmicutes	Clostridia	Oscillospirales				Oscillospirales	FALSE	FALSE	0
176	ASV210	0.150916	0.850552	Bacteria	Bacteroidota	Bacteroidia	Bacteroidales	Tannerellaceae	Parabacteroides		Parabacteroides	FALSE	FALSE	0
177	ASV278	1.41968	0.163617	Bacteria	Firmicutes	Clostridia	Peptostreptococcales-Tissierellales	Anaerovoracaceae	[Eubacterium] brachy group		[Eubacterium] brachy group	FALSE	FALSE	0
178	ASV358	1.74022	0.273387	Bacteria	Bacteroidota	Bacteroidia	Bacteroidales	Bacteroidaceae	Bacteroides		Bacteroides	FALSE	FALSE	0
179	ASV179	-0.146187	0.855625	Bacteria	Firmicutes	Clostridia	Oscillospirales	Oscillospiraceae	Intestinimonas		Intestinimonas	FALSE	FALSE	0
180	ASV240	3.82312	0.29667	Bacteria	Firmicutes	Clostridia	Oscillospirales	Oscillospiraceae	UCG-002		UCG-002	FALSE	FALSE	0
181	ASV147	0.452932	0.240969	Bacteria	Verrucomicrobiota	Verrucomicrobiae	Verrucomicrobiales	Akkermansiaceae	Akkermansia		Akkermansia	FALSE	FALSE	0
182	ASV84	0.469502	0.357268	Bacteria	Firmicutes	Clostridia	Lachnospirales	Lachnospiraceae	[Eubacterium] fissicatena group		[Eubacterium] fissicatena group	FALSE	FALSE	0
183	ASV65	0.978768	0.0988051	Bacteria	Firmicutes	Clostridia	Lachnospirales	Lachnospiraceae	Blautia		Blautia	FALSE	FALSE	0
184	ASV204	0.659992	0.275679	Bacteria	Cyanobacteria	Vampirivibrionia	Gastranaerophilales				Gastranaerophilales	FALSE	FALSE	0
185	ASV53	0.457418	0.370425	Bacteria	Firmicutes	Clostridia	Lachnospirales	Lachnospiraceae			Lachnospiraceae	FALSE	FALSE	0
186	ASV165	0.429442	0.357268	Bacteria	Verrucomicrobiota	Verrucomicrobiae	Verrucomicrobiales	Akkermansiaceae	Akkermansia		Akkermansia	FALSE	FALSE	0
187	ASV249	1.62009	0.232328	Bacteria	Firmicutes	Clostridia	Lachnospirales	Lachnospiraceae	[Ruminococcus] gauvreauii group		[Ruminococcus] gauvreauii group	FALSE	FALSE	0
188	ASV38	1.49889	0.0667874	Bacteria	Cyanobacteria	Vampirivibrionia	Gastranaerophilales				Gastranaerophilales	FALSE	FALSE	0
189	ASV31	1.40635	0.00608966	Bacteria	Firmicutes	Clostridia	Lachnospirales	Lachnospiraceae			Lachnospiraceae	FALSE	FALSE	0
190	ASV25	0.62012	0.0452652	Bacteria	Firmicutes	Clostridia	Lachnospirales	Lachnospiraceae	Eisenbergiella	tayi	Eisenbergiella tayi	FALSE	FALSE	0
191	ASV346	1.67017	0.386785	Bacteria	Verrucomicrobiota	Verrucomicrobiae	Verrucomicrobiales	Akkermansiaceae	Akkermansia		Akkermansia	FALSE	FALSE	0
192	ASV378	1.49254	0.713571	Bacteria	Firmicutes	Clostridia	Oscillospirales	Oscillospiraceae			Oscillospiraceae	FALSE	FALSE	0
193	ASV42	1.08704	0.0182064	Bacteria	Firmicutes	Clostridia	Lachnospirales	Lachnospiraceae			Lachnospiraceae	FALSE	FALSE	0
194	ASV227	1.4452	0.039677	Bacteria	Bacteroidota	Bacteroidia	Bacteroidales	Bacteroidaceae	Bacteroides		Bacteroides	FALSE	FALSE	0
195	ASV155	0.650102	0.0807841	Bacteria	Verrucomicrobiota	Verrucomicrobiae	Verrucomicrobiales	Akkermansiaceae	Akkermansia		Akkermansia	FALSE	FALSE	0
196	ASV34	2.25119	0.0027512	Bacteria	Bacteroidota	Bacteroidia	Bacteroidales	Rikenellaceae	Alistipes	putredinis	Alistipes putredinis	FALSE	FALSE	0
197	ASV266	2.7234	0.421351	Bacteria	Firmicutes	Clostridia	Oscillospirales	Butyricicoccaceae	Butyricicoccus		Butyricicoccus	FALSE	FALSE	0
198	ASV217	3.84162	0.222648	Bacteria	Firmicutes	Clostridia	Oscillospirales	Butyricicoccaceae	Butyricicoccus		Butyricicoccus	FALSE	FALSE	0
199	ASV17	2.29736	0.0147249	Bacteria	Bacteroidota	Bacteroidia	Bacteroidales	Bacteroidaceae	Bacteroides	ovatus	Bacteroides ovatus	FALSE	FALSE	0
200	ASV80	2.50862	0.0534273	Bacteria	Firmicutes	Clostridia	Oscillospirales	Ruminococcaceae	Faecalibacterium	prausnitzii	Faecalibacterium prausnitzii	FALSE	FALSE	0
201	ASV9	0.397855	0.0893477	Bacteria	Bacteroidota	Bacteroidia	Bacteroidales	Barnesiellaceae	Barnesiella		Barnesiella	FALSE	FALSE	0
202	ASV28	1.3646	0.0102441	Bacteria	Firmicutes	Clostridia	Lachnospirales	Lachnospiraceae	Lachnoclostridium		Lachnoclostridium	FALSE	FALSE	0
203	ASV104	10.0514	0.00141162	Bacteria	Firmicutes	Clostridia	Lachnospirales	Lachnospiraceae	Coprococcus	comes	Coprococcus comes	FALSE	FALSE	0
204	ASV2	0.362704	0.0194833	Bacteria	Verrucomicrobiota	Verrucomicrobiae	Verrucomicrobiales	Akkermansiaceae	Akkermansia	muciniphila	Akkermansia muciniphila	FALSE	FALSE	0
205	ASV18	2.22558	5.62918e-05	Bacteria	Bacteroidota	Bacteroidia	Bacteroidales	Bacteroidaceae	Bacteroides		Bacteroides	FALSE	FALSE	0
206	ASV275	1.5582	0.12291	Bacteria	Bacteroidota	Bacteroidia	Bacteroidales	Rikenellaceae	Alistipes		Alistipes	FALSE	FALSE	0
207	ASV8	2.26071	2.61672e-05	Bacteria	Bacteroidota	Bacteroidia	Bacteroidales	Bacteroidaceae	Bacteroides		Bacteroides	FALSE	FALSE	0
208	ASV20	2.19152	0.000100481	Bacteria	Bacteroidota	Bacteroidia	Bacteroidales	Bacteroidaceae	Bacteroides	ovatus	Bacteroides ovatus	FALSE	FALSE	0
209	ASV349	2.09195	0.1692	Bacteria	Verrucomicrobiota	Verrucomicrobiae	Verrucomicrobiales	Akkermansiaceae	Akkermansia		Akkermansia	FALSE	FALSE	0
210	ASV22	2.34008	4.04086e-05	Bacteria	Bacteroidota	Bacteroidia	Bacteroidales	Bacteroidaceae	Bacteroides		Bacteroides	FALSE	FALSE	0
211	ASV203	1.48732	0.129121	Bacteria	Firmicutes	Clostridia	Oscillospirales	Oscillospiraceae	Intestinimonas		Intestinimonas	FALSE	FALSE	0
212	ASV59	0.968336	0.00798695	Bacteria	Firmicutes	Clostridia	Lachnospirales	Lachnospiraceae	Lachnoclostridium		Lachnoclostridium	FALSE	FALSE	0
213	ASV132	6.72159	0.048085	Bacteria	Bacteroidota	Bacteroidia	Bacteroidales	Muribaculaceae			Muribaculaceae	FALSE	FALSE	0
214	ASV253	5.65056	0.0818949	Bacteria	Firmicutes	Clostridia	Lachnospirales	Lachnospiraceae	Blautia		Blautia	FALSE	FALSE	0
215	ASV72	10.6738	7.88796e-05	Bacteria	Firmicutes	Clostridia	Lachnospirales	Lachnospiraceae	Lachnospiraceae NK4A136 group		Lachnospiraceae NK4A136 group	FALSE	FALSE	0
216	ASV298	3.33955	0.133732	Bacteria	Firmicutes	Clostridia	Oscillospirales	Oscillospiraceae			Oscillospiraceae	FALSE	FALSE	0
217	ASV343	2.81184	0.0594334	Bacteria	Firmicutes	Clostridia	Oscillospirales	Oscillospiraceae	Oscillibacter		Oscillibacter	FALSE	FALSE	0
218	ASV198	3.90798	0.213162	Bacteria	Firmicutes	Clostridia	Oscillospirales	Butyricicoccaceae	Butyricicoccus		Butyricicoccus	FALSE	FALSE	0
219	ASV23	2.60003	0.00571831	Bacteria	Bacteroidota	Bacteroidia	Bacteroidales	Bacteroidaceae	Bacteroides		Bacteroides	FALSE	FALSE	0
220	ASV66	2.27439	0.0700067	Bacteria	Firmicutes	Clostridia	Oscillospirales	Ruminococcaceae	Faecalibacterium	prausnitzii	Faecalibacterium prausnitzii	FALSE	FALSE	0
221	ASV176	5.954	0.0680316	Bacteria	Bacteroidota	Bacteroidia	Bacteroidales	Muribaculaceae			Muribaculaceae	FALSE	FALSE	0
222	ASV322	2.74027	0.0251535	Bacteria	Firmicutes	Clostridia	Oscillospirales	Ruminococcaceae	Incertae Sedis		Incertae Sedis	FALSE	FALSE	0
223	ASV139	6.61256	0.0503296	Bacteria	Bacteroidota	Bacteroidia	Bacteroidales	Muribaculaceae			Muribaculaceae	FALSE	FALSE	0
224	ASV189	2.38742	1.9876e-05	Bacteria	Bacteroidota	Bacteroidia	Bacteroidales	Bacteroidaceae	Bacteroides		Bacteroides	FALSE	FALSE	0
225	ASV183	6.62739	4.99485e-06	Bacteria	Firmicutes	Clostridia	Oscillospirales	Oscillospiraceae	Intestinimonas	massiliensis	Intestinimonas massiliensis	FALSE	FALSE	0
226	ASV379	1.23729	0.77084	Bacteria	Firmicutes	Clostridia	Oscillospirales	Oscillospiraceae	Intestinimonas		Intestinimonas	FALSE	FALSE	0
227	ASV293	3.23607	0.00239453	Bacteria	Firmicutes	Clostridia	Peptostreptococcales-Tissierellales	Anaerovoracaceae	Family XIII AD3011 group		Family XIII AD3011 group	FALSE	FALSE	0
228	ASV64	11.0478	5.29248e-10	Bacteria	Firmicutes	Clostridia	Lachnospirales	Lachnospiraceae	Roseburia	hominis	Roseburia hominis	FALSE	FALSE	0
229	ASV197	1.03608	0.0578759	Bacteria	Actinobacteriota	Coriobacteriia	Coriobacteriales	Coriobacteriaceae	Collinsella	aerofaciens	Collinsella aerofaciens	FALSE	FALSE	0
230	ASV263	4.82686	0.00219138	Bacteria	Firmicutes	Clostridia	Oscillospirales	Oscillospiraceae	Intestinimonas		Intestinimonas	FALSE	FALSE	0
231	ASV172	7.15578	0.000586205	Bacteria	Firmicutes	Clostridia	Oscillospirales	Ruminococcaceae			Ruminococcaceae	FALSE	FALSE	0
232	ASV184	2.99363	5.14339e-05	Bacteria	Firmicutes	Clostridia	Oscillospirales	Ruminococcaceae			Ruminococcaceae	FALSE	FALSE	0
233	ASV211	2.26395	0.0217376	Bacteria	Firmicutes	Bacilli	Erysipelotrichales	Erysipelatoclostridiaceae	Erysipelatoclostridium		Erysipelatoclostridium	FALSE	FALSE	0
234	ASV7	0.976734	0.00364346	Bacteria	Cyanobacteria	Vampirivibrionia	Gastranaerophilales				Gastranaerophilales	FALSE	FALSE	0
235	ASV181	1.79092	9.88839e-05	Bacteria	Firmicutes	Clostridia	Clostridia vadinBB60 group				Clostridia vadinBB60 group	FALSE	FALSE	0
236	ASV109	23.7923	6.46329e-27	Bacteria	Firmicutes	Clostridia	Oscillospirales	Oscillospiraceae	Colidextribacter		Colidextribacter	FALSE	FALSE	0
237	ASV36	2.13498	0.000868384	Bacteria	Bacteroidota	Bacteroidia	Bacteroidales	Bacteroidaceae	Bacteroides		Bacteroides	FALSE	FALSE	0
238	ASV160	2.46929	1.88232e-05	Bacteria	Firmicutes	Clostridia	Lachnospirales	Lachnospiraceae	Lachnoclostridium		Lachnoclostridium	FALSE	FALSE	0
239	ASV127	5.26276	1.86211e-07	Bacteria	Firmicutes	Clostridia	Oscillospirales	Oscillospiraceae	Colidextribacter		Colidextribacter	FALSE	FALSE	0
240	ASV283	3.10715	0.0127034	Bacteria	Firmicutes	Clostridia	Lachnospirales	Lachnospiraceae	[Ruminococcus] torques group		[Ruminococcus] torques group	FALSE	FALSE	0
241	ASV32	1.254	4.26869e-05	Bacteria	Bacteroidota	Bacteroidia	Bacteroidales	Rikenellaceae	Alistipes		Alistipes	FALSE	FALSE	0
242	ASV186	6.02925	1.34394e-05	Bacteria	Firmicutes	Clostridia	Peptococcales	Peptococcaceae			Peptococcaceae	FALSE	FALSE	0
243	ASV150	2.21967	0.00228652	Bacteria	Firmicutes	Clostridia	Clostridia vadinBB60 group				Clostridia vadinBB60 group	FALSE	FALSE	0
244	ASV255	5.01439	6.24441e-05	Bacteria	Firmicutes	Clostridia	Lachnospirales	Lachnospiraceae	Blautia		Blautia	FALSE	FALSE	0
245	ASV138	7.28464	1.24786e-08	Bacteria	Firmicutes	Clostridia	Lachnospirales	Lachnospiraceae	Blautia		Blautia	FALSE	FALSE	0
246	ASV131	2.3004	0.000496572	Bacteria	Firmicutes	Clostridia	Oscillospirales	Ruminococcaceae	Negativibacillus		Negativibacillus	FALSE	FALSE	0
247	ASV323	3.75267	0.000130418	Bacteria	Firmicutes	Clostridia	Oscillospirales	Oscillospiraceae	Oscillibacter		Oscillibacter	FALSE	FALSE	0
248	ASV243	4.89017	1.16107e-05	Bacteria	Firmicutes	Clostridia	Lachnospirales	Lachnospiraceae	Blautia		Blautia	FALSE	FALSE	0
249	ASV37	2.34058	6.3358e-08	Bacteria	Desulfobacterota	Desulfovibrionia	Desulfovibrionales	Desulfovibrionaceae	Bilophila	wadsworthia	Bilophila wadsworthia	FALSE	FALSE	0
250	ASV85	9.20991	1.41405e-12	Bacteria	Cyanobacteria	Vampirivibrionia	Gastranaerophilales				Gastranaerophilales	FALSE	FALSE	0
251	ASV207	5.54535	4.34954e-05	Bacteria	Firmicutes	Clostridia	Peptococcales	Peptococcaceae			Peptococcaceae	FALSE	FALSE	0
252	ASV54	2.40537	1.30136e-07	Bacteria	Desulfobacterota	Desulfovibrionia	Desulfovibrionales	Desulfovibrionaceae	Bilophila		Bilophila	FALSE	FALSE	0
253	ASV177	5.06769	2.98699e-10	Bacteria	Firmicutes	Clostridia	Lachnospirales	Lachnospiraceae	Tuzzerella		Tuzzerella	FALSE	FALSE	0
254	ASV246	5.28601	0.0018021	Bacteria	Firmicutes	Clostridia	Clostridia vadinBB60 group				Clostridia vadinBB60 group	FALSE	FALSE	0
255	ASV119	3.18406	2.04664e-09	Bacteria	Firmicutes	Clostridia	Oscillospirales	Ruminococcaceae	Phocea	massiliensis	Phocea massiliensis	FALSE	FALSE	0
256	ASV162	7.16697	2.12146e-16	Bacteria	Firmicutes	Clostridia	Lachnospirales	Lachnospiraceae	Lachnospiraceae UCG-004		Lachnospiraceae UCG-004	FALSE	FALSE	0
257	ASV57	2.55219	3.77767e-08	Bacteria	Desulfobacterota	Desulfovibrionia	Desulfovibrionales	Desulfovibrionaceae	Bilophila		Bilophila	FALSE	FALSE	0
258	ASV158	3.12054	3.10576e-08	Bacteria	Firmicutes	Clostridia	Lachnospirales	Lachnospiraceae	Lachnoclostridium		Lachnoclostridium	FALSE	FALSE	0
259	ASV169	1.99517	2.02507e-06	Bacteria	Firmicutes	Clostridia	Clostridia vadinBB60 group				Clostridia vadinBB60 group	FALSE	FALSE	0
260	ASV254	4.53462	2.95705e-07	Bacteria	Firmicutes	Clostridia	Oscillospirales	Ethanoligenenaceae	Acetanaerobacterium		Acetanaerobacterium	FALSE	FALSE	0
261	ASV121	3.06124	4.12641e-09	Bacteria	Firmicutes	Clostridia	Lachnospirales	Lachnospiraceae	Lachnoclostridium		Lachnoclostridium	FALSE	FALSE	0
262	ASV229	5.13683	7.35584e-10	Bacteria	Firmicutes						Firmicutes	FALSE	FALSE	0
263	ASV5	3.12545	4.34954e-05	Bacteria	Proteobacteria	Gammaproteobacteria	Enterobacterales	Enterobacteriaceae	Enterobacter		Enterobacter	FALSE	FALSE	0
264	ASV290	3.34707	0.00153833	Bacteria	Firmicutes	Clostridia	Christensenellales	Christensenellaceae	Christensenellaceae R-7 group		Christensenellaceae R-7 group	FALSE	FALSE	0
265	ASV268	4.72734	2.10729e-05	Bacteria	Firmicutes	Clostridia	Oscillospirales	Oscillospiraceae			Oscillospiraceae	FALSE	FALSE	0
266	ASV238	4.20656	5.82751e-07	Bacteria	Firmicutes	Clostridia	Oscillospirales	Ruminococcaceae	Incertae Sedis		Incertae Sedis	FALSE	FALSE	0
267	ASV88	8.55258	3.49569e-29	Bacteria	Firmicutes	Clostridia	Lachnospirales	Lachnospiraceae	Lachnospiraceae UCG-010		Lachnospiraceae UCG-010	FALSE	FALSE	0
268	ASV239	5.32525	2.07921e-07	Bacteria	Firmicutes	Clostridia	Oscillospirales	Oscillospiraceae			Oscillospiraceae	FALSE	FALSE	0
269	ASV124	6.68299	4.97372e-18	Bacteria	Firmicutes	Clostridia	Monoglobales	Monoglobaceae	Monoglobus	pectinilyticus	Monoglobus pectinilyticus	FALSE	FALSE	0
270	ASV50	10.2138	8.36505e-34	Bacteria	Firmicutes	Clostridia	Oscillospirales	Ruminococcaceae	Incertae Sedis		Incertae Sedis	FALSE	FALSE	0
271	ASV175	4.96123	6.3358e-08	Bacteria	Firmicutes	Clostridia	Oscillospirales	Oscillospiraceae	Oscillibacter		Oscillibacter	FALSE	FALSE	0
272	ASV116	8.47361	7.21252e-25	Bacteria	Firmicutes	Clostridia	Lachnospirales	Lachnospiraceae	Lachnospiraceae UCG-009		Lachnospiraceae UCG-009	TRUE	TRUE	0.154326
273	ASV163	6.34301	2.37511e-12	Bacteria	Firmicutes	Clostridia	Oscillospirales	Oscillospiraceae	UCG-005		UCG-005	FALSE	FALSE	0
274	ASV143	6.33201	2.42781e-13	Bacteria	Firmicutes	Clostridia	Monoglobales	Monoglobaceae	Monoglobus		Monoglobus	FALSE	FALSE	0
275	ASV216	1.59445	0.00374048	Bacteria	Cyanobacteria	Vampirivibrionia	Gastranaerophilales				Gastranaerophilales	TRUE	FALSE	0
276	ASV78	8.47114	3.02954e-30	Bacteria	Firmicutes	Clostridia	Lachnospirales	Lachnospiraceae	GCA-900066755		GCA-900066755	TRUE	FALSE	0
277	ASV114	8.59242	1.71505e-17	Bacteria	Firmicutes	Clostridia	Oscillospirales	Ruminococcaceae			Ruminococcaceae	TRUE	FALSE	0
278	ASV100	7.61274	6.31882e-15	Bacteria	Cyanobacteria	Vampirivibrionia	Gastranaerophilales				Gastranaerophilales	TRUE	FALSE	0
279	ASV79	8.49552	5.41878e-29	Bacteria	Firmicutes	Bacilli	Erysipelotrichales	Erysipelotrichaceae	[Clostridium] innocuum group		[Clostridium] innocuum group	TRUE	TRUE	0.0548142
280	ASV68	9.26545	9.60151e-27	Bacteria	Firmicutes	Clostridia	Oscillospirales	Ruminococcaceae	Incertae Sedis		Incertae Sedis	TRUE	FALSE	0
281	ASV196	6.40082	5.216e-13	Bacteria	Firmicutes	Clostridia	Lachnospirales	Lachnospiraceae	Lachnospiraceae UCG-009		Lachnospiraceae UCG-009	TRUE	FALSE	0
282	ASV235	4.19913	7.10151e-07	Bacteria	Firmicutes	Clostridia	Oscillospirales	Oscillospiraceae	UCG-007		UCG-007	TRUE	TRUE	0.0278769
283	ASV129	7.24195	9.76913e-18	Bacteria	Firmicutes	Clostridia	Oscillospirales	Ruminococcaceae			Ruminococcaceae	TRUE	TRUE	0.0839951
284	ASV134	7.30872	2.07447e-16	Bacteria	Firmicutes	Clostridia	Lachnospirales	Lachnospiraceae	Lachnoclostridium		Lachnoclostridium	TRUE	TRUE	0.150436

## Sheet: spleen.imm.cca
order	immune_parameter [unit, parent, subset_id]	glmm_padj	wmw_padj	unit	parent	subset_id	subset_annotation	subset_differentiation	label	label_experience	label_lineage	top	bic	wbic
1	freq__CD19-TCRb-CD3-NK1.1- cells__7_18,4,7,8	0.250219	0.0050113	freq	CD19-TCRb-CD3-NK1.1- cells	7_18,4,7,8	CD62L+ monocytes		CD62L+ monocytes	n.a.	innate	TRUE	TRUE	-0.0167036
2	freq__TCRb+CD3+ T cells__15_DN Tcells	0.401257	0.0252734	freq	TCRb+CD3+ T cells	15_DN Tcells	CD38+CD69+DN TEM	effector	CD38+CD69+DN TEM	effector/switched	T cells	TRUE	TRUE	-0.0100947
3	freq__CD19-TCRb-CD3-NK1.1- cells__5_14,15,2,20,21,5	0.247845	0.0113282	freq	CD19-TCRb-CD3-NK1.1- cells	5_14,15,2,20,21,5	undefined		innate cluster_5	n.a.	innate	TRUE	FALSE	0
4	abso__lineages__21_CD19+B220+ B cells	NA	0.19237	abso	lineages	21_CD19+B220+ B cells	IgD-IgM- B cells	switched	IgD-IgM- B cells	effector/switched	B cells	TRUE	TRUE	-0.0539437
5	freq__CD19-TCRb-CD3-NK1.1- cells__22_10,12,17,22	0.442486	0.0601688	freq	CD19-TCRb-CD3-NK1.1- cells	22_10,12,17,22	CD103+ dendritic cells		CD103+ dendritic cells	n.a.	innate	TRUE	FALSE	0
6	freq__TCRb+CD3+ T cells__1_CD8+Tcells	0.244303	0.0488734	freq	TCRb+CD3+ T cells	1_CD8+Tcells	CD8+ TEFF	effector	CD8+ TEFF	effector/switched	T cells	TRUE	FALSE	0
7	freq__CD19-TCRb-CD3-NK1.1- cells__18,4,7,8	0.13572	0.0601688	freq	CD19-TCRb-CD3-NK1.1- cells	18,4,7,8	monocytes		monocytes	n.a.	innate	TRUE	FALSE	0
8	freq__CD19-TCRb-CD3-NK1.1- cells__8_18,4,7,8	0.0378175	0.0303347	freq	CD19-TCRb-CD3-NK1.1- cells	8_18,4,7,8	PDL1+ monocytes		PDL1+ monocytes	n.a.	innate	TRUE	TRUE	-0.195382
9	freq__lineages__6_CD8+Tcells	0.41124	0.0303347	freq	lineages	6_CD8+Tcells	Ly6C+CD8+ TCM	memory	Ly6C+CD8+ TCM	memory	T cells	TRUE	FALSE	0
10	abso__lineages__27_CD19+B220+ B cells	NA	0.246859	abso	lineages	27_CD19+B220+ B cells	IgD-IgM+ B cells	marginal zone	IgD-IgM+ B cells	effector/switched	B cells	TRUE	FALSE	0
11	freq__TCRb+CD3+ T cells__6_CD8+Tcells	0.217855	0.0726888	freq	TCRb+CD3+ T cells	6_CD8+Tcells	Ly6C+CD8+ TEM	effector	Ly6C+CD8+ TEM	effector/switched	T cells	FALSE	FALSE	0
12	freq__lineages__21_CD19+B220+ B cells	0.244303	0.172144	freq	lineages	21_CD19+B220+ B cells	IgD-IgM- B cells	switched	IgD-IgM- B cells	effector/switched	B cells	FALSE	FALSE	0
13	freq__lineages__CD19+B220+ B cells	0.0476292	0.0488734	freq	lineages	CD19+B220+ B cells	B cells		B cells	n.a.	B cells	FALSE	FALSE	0
14	freq__TCRb+CD3+ T cells__14_CD4+Tcells	0.674889	0.100666	freq	TCRb+CD3+ T cells	14_CD4+Tcells	naive CD4+ T cells	naive	naive CD4+ T cells	immature/naive	T cells	FALSE	FALSE	0
15	freq__lineages__27_CD19+B220+ B cells	0.442486	0.255645	freq	lineages	27_CD19+B220+ B cells	IgD-IgM+ B cells	marginal zone	IgD-IgM+ B cells	effector/switched	B cells	FALSE	FALSE	0
16	abso__manual__IgD-IgM-	NA	0.217589	abso	manual	IgD-IgM-	IgD-IgM- B cells	switched	IgD-IgM- B cells	effector/switched	B cells	FALSE	FALSE	0
17	freq__TCRb+CD3+ T cells__8_CD4+Tcells	0.305413	0.172144	freq	TCRb+CD3+ T cells	8_CD4+Tcells	CD4+ TEFF	effector	CD4+ TEFF	effector/switched	T cells	FALSE	FALSE	0
18	abso__lineages__24_CD19+B220+ B cells	NA	0.225519	abso	lineages	24_CD19+B220+ B cells	CD62L+IgD+IgM+ B cells	naive	CD62L+IgD+IgM+ B cells	immature/naive	B cells	TRUE	TRUE	-0.0684744
19	freq__lineages__19_CD8+Tcells	0.288761	0.132031	freq	lineages	19_CD8+Tcells	Ly6C+ CD8+ TEM	effector	Ly6C+ CD8+ TEM	effector/switched	T cells	FALSE	FALSE	0
20	freq__manual__IgD+IgM-	0.149203	0.132031	freq	manual	IgD+IgM-	IgD+IgM- B cells	naive	IgD+IgM- B cells	immature/naive	B cells	FALSE	FALSE	0
21	abso__lineages__16_CD19+B220+ B cells	NA	0.302214	abso	lineages	16_CD19+B220+ B cells	CD62L+IgD+IgM+ B cells	naive	CD62L+IgD+IgM+ B cells	immature/naive	B cells	FALSE	FALSE	0
22	freq__lineages__16_CD19+B220+ B cells	0.442486	0.255645	freq	lineages	16_CD19+B220+ B cells	CD62L+IgD+IgM+ B cells	naive	CD62L+IgD+IgM+ B cells	immature/naive	B cells	FALSE	FALSE	0
23	freq__lineages__26_CD19-TCRb-CD3-NK1.1- cells	0.665643	0.153798	freq	lineages	26_CD19-TCRb-CD3-NK1.1- cells	undefined		innate cluster_26	n.a.	innate	FALSE	FALSE	0
24	freq__manual__DN Tcells	0.242272	0.172144	freq	manual	DN Tcells	DN T cells		DN T cells	n.a.	T cells	FALSE	FALSE	0
25	freq__lineages__1_CD19-TCRb-CD3-NK1.1- cells	0.423036	0.224588	freq	lineages	1_CD19-TCRb-CD3-NK1.1- cells	neutrophils		neutrophils	n.a.	innate	FALSE	FALSE	0
26	freq__manual__CD62L-CD11b-NK	0.392361	0.172144	freq	manual	CD62L-CD11b-NK	CD62L-CD11b- NK cells	immature	CD62L-CD11b- NK cells	immature/naive	NK cells	FALSE	FALSE	0
27	freq__CD19-TCRb-CD3-NK1.1- cells__18_18,4,7,8	0.524671	0.286392	freq	CD19-TCRb-CD3-NK1.1- cells	18_18,4,7,8	monocytes		monocytes	n.a.	innate	FALSE	FALSE	0
28	freq__lineages__24_CD19+B220+ B cells	0.226672	0.255645	freq	lineages	24_CD19+B220+ B cells	CD62L+IgD+IgM+ B cells	naive	CD62L+IgD+IgM+ B cells	immature/naive	B cells	FALSE	FALSE	0
29	freq__manual__CD19+B220+ B cells	0.125172	0.172144	freq	manual	CD19+B220+ B cells	B cells		B cells	n.a.	B cells	FALSE	FALSE	0
30	freq__manual__IgD-IgM-	0.128689	0.224588	freq	manual	IgD-IgM-	IgD-IgM- B cells	switched	IgD-IgM- B cells	effector/switched	B cells	FALSE	FALSE	0
31	freq__TCRb+CD3+ T cells__DN Tcells	0.32667	0.224588	freq	TCRb+CD3+ T cells	DN Tcells	DN T cells		DN T cells	n.a.	T cells	FALSE	FALSE	0
32	abso__manual__IgD+IgM-	NA	0.336931	abso	manual	IgD+IgM-	IgD+IgM- B cells	naive	IgD+IgM- B cells	immature/naive	B cells	FALSE	FALSE	0
33	freq__lineages__3_CD19-TCRb-CD3-NK1.1- cells	0.65045	0.43049	freq	lineages	3_CD19-TCRb-CD3-NK1.1- cells	F4/80+ macrophages		F4/80+ macrophages	n.a.	innate	FALSE	FALSE	0
34	freq__TCRb+CD3+ T cells__18_CD8+Tcells	0.311631	0.286392	freq	TCRb+CD3+ T cells	18_CD8+Tcells	Ly6C+CD8+ TEM	effector	Ly6C+CD8+ TEM	effector/switched	T cells	FALSE	FALSE	0
35	freq__lineages__11_CD19-TCRb-CD3-NK1.1- cells	0.508727	0.32224	freq	lineages	11_CD19-TCRb-CD3-NK1.1- cells	monocytes		monocytes	n.a.	innate	FALSE	FALSE	0
36	abso__lineages__1_CD19-TCRb-CD3-NK1.1- cells	NA	0.504408	abso	lineages	1_CD19-TCRb-CD3-NK1.1- cells	neutrophils		neutrophils	n.a.	innate	FALSE	FALSE	0
37	freq__manual__CD8+EM	0.738888	0.43049	freq	manual	CD8+EM	CD8+ TEM	effector	CD8+ TEM	effector/switched	T cells	FALSE	FALSE	0
38	freq__CD19-TCRb-CD3-NK1.1- cells__15_14,15,2,20,21,5	0.31092	0.391051	freq	CD19-TCRb-CD3-NK1.1- cells	15_14,15,2,20,21,5	PDL1+PDL2+ cells		PDL1+PDL2+ cells	n.a.	innate	FALSE	FALSE	0
39	freq__CD19-TCRb-CD3-NK1.1- cells__16_16,9	0.733044	0.286392	freq	CD19-TCRb-CD3-NK1.1- cells	16_16,9	Ly6C+ innate cells		Ly6C+ innate cells	n.a.	innate	FALSE	FALSE	0
40	freq__CD19-TCRb-CD3-NK1.1- cells__3,6	0.673672	0.42499	freq	CD19-TCRb-CD3-NK1.1- cells	3,6	Ly6C+ monocytes		Ly6C+ monocytes	n.a.	innate	FALSE	FALSE	0
41	freq__lineages__10_CD19+B220+ B cells	0.843801	0.7212	freq	lineages	10_CD19+B220+ B cells	PDL2+IgD-IgM+ B cells	marginal zone	PDL2+IgD-IgM+ B cells	effector/switched	B cells	FALSE	FALSE	0
42	freq__CD19-TCRb-CD3-NK1.1- cells__6_3,6	0.583005	0.465993	freq	CD19-TCRb-CD3-NK1.1- cells	6_3,6	Ly6C+ monocytes		Ly6C+ monocytes	n.a.	innate	FALSE	FALSE	0
43	freq__lineages__13_CD19+B220+ B cells	0.723808	0.358798	freq	lineages	13_CD19+B220+ B cells	IgD-IgM+ B cells	marginal zone	IgD-IgM+ B cells	effector/switched	B cells	FALSE	FALSE	0
44	abso__lineages__11_CD19-TCRb-CD3-NK1.1- cells	NA	0.565	abso	lineages	11_CD19-TCRb-CD3-NK1.1- cells	monocytes		monocytes	n.a.	innate	FALSE	FALSE	0
45	freq__manual__CD19-TCRb-CD3-NK1.1- cells	0.971951	0.592149	freq	manual	CD19-TCRb-CD3-NK1.1- cells	CD19-TCRb-CD3-NK1.1- innate		CD19-TCRb-CD3-NK1.1- innate	n.a.	innate	FALSE	FALSE	0
46	freq__CD19-TCRb-CD3-NK1.1- cells__19_19	0.822365	0.76267	freq	CD19-TCRb-CD3-NK1.1- cells	19_19	neutrophils		neutrophils	n.a.	innate	FALSE	FALSE	0
47	abso__lineages__3_CD19-TCRb-CD3-NK1.1- cells	NA	0.9427	abso	lineages	3_CD19-TCRb-CD3-NK1.1- cells	F4/80+ macrophages		F4/80+ macrophages	n.a.	innate	FALSE	FALSE	0
48	freq__manual__CD8+Tcells	0.695996	0.465993	freq	manual	CD8+Tcells	CD8+ T cells		CD8+ T cells	n.a.	T cells	FALSE	FALSE	0
49	abso__lineages__10_CD19+B220+ B cells	NA	0.911848	abso	lineages	10_CD19+B220+ B cells	PDL2+IgD-IgM+ B cells	marginal zone	PDL2+IgD-IgM+ B cells	effector/switched	B cells	FALSE	FALSE	0
50	abso__manual__CD62L-CD11b-NK	NA	0.710758	abso	manual	CD62L-CD11b-NK	CD62L-CD11b- NK cells	immature	CD62L-CD11b- NK cells	immature/naive	NK cells	FALSE	FALSE	0
51	abso__manual__DN Tcells	NA	0.9427	abso	manual	DN Tcells	DN T cells		DN T cells	n.a.	T cells	FALSE	FALSE	0
52	freq__manual__CD4+TEMra	0.790269	0.841479	freq	manual	CD4+TEMra	CD4+ TEFF	effector	CD4+ TEFF	effector/switched	T cells	FALSE	FALSE	0
53	abso__lineages__NK cells	NA	0.994074	abso	lineages	NK cells	NK cells		NK cells	n.a.	NK cells	FALSE	FALSE	0
54	abso__manual__CD19-TCRb-CD3-NK1.1- cells	NA	0.911848	abso	manual	CD19-TCRb-CD3-NK1.1- cells	CD19-TCRb-CD3-NK1.1- innate		CD19-TCRb-CD3-NK1.1- innate	n.a.	innate	FALSE	FALSE	0
55	freq__lineages__CD19-TCRb-CD3-NK1.1- cells	0.73996	0.800676	freq	lineages	CD19-TCRb-CD3-NK1.1- cells	CD19-TCRb-CD3-NK1.1- innate		CD19-TCRb-CD3-NK1.1- innate	n.a.	innate	FALSE	FALSE	0
56	freq__lineages__17_CD4+Tcells	0.739416	0.636493	freq	lineages	17_CD4+Tcells	naive CD4+ T cells	naive	naive CD4+ T cells	immature/naive	T cells	FALSE	FALSE	0
57	freq__CD19-TCRb-CD3-NK1.1- cells__16,9	0.765143	0.7212	freq	CD19-TCRb-CD3-NK1.1- cells	16,9	Ly6C+ innate cells		Ly6C+ innate cells	n.a.	innate	FALSE	FALSE	0
58	freq__CD19-TCRb-CD3-NK1.1- cells__13_13	NA	0.954286	freq	CD19-TCRb-CD3-NK1.1- cells	13_13	CD25+CD44+ cells		CD25+CD44+ cells	n.a.	innate	FALSE	FALSE	0
59	freq__CD19-TCRb-CD3-NK1.1- cells__20_14,15,2,20,21,5	0.739392	0.636493	freq	CD19-TCRb-CD3-NK1.1- cells	20_14,15,2,20,21,5	undefined		innate cluster_20	n.a.	innate	FALSE	FALSE	0
60	abso__lineages__CD19+B220+ B cells	NA	0.979422	abso	lineages	CD19+B220+ B cells	B cells		B cells	n.a.	B cells	FALSE	FALSE	0
61	abso__manual__CD19+B220+ B cells	NA	0.994074	abso	manual	CD19+B220+ B cells	B cells		B cells	n.a.	B cells	FALSE	FALSE	0
62	freq__manual__CD8+TEMra	0.70428	0.800676	freq	manual	CD8+TEMra	CD8+ TEFF	effector	CD8+ TEFF	effector/switched	T cells	FALSE	FALSE	0
63	abso__manual__IgD+IgM+	NA	1	abso	manual	IgD+IgM+	IgD+IgM+ B cells	naive	IgD+IgM+ B cells	immature/naive	B cells	FALSE	FALSE	0
64	abso__manual__CD62L-CD11b+NK	NA	0.994074	abso	manual	CD62L-CD11b+NK	CD62L-CD11b+ NK cells	effector	CD62L-CD11b+ NK cells	effector/switched	NK cells	FALSE	FALSE	0
65	freq__CD19-TCRb-CD3-NK1.1- cells__9_16,9	0.969748	0.931998	freq	CD19-TCRb-CD3-NK1.1- cells	9_16,9	CD62L+Ly6C+ innate cells		CD62L+Ly6C+ innate cells	n.a.	innate	FALSE	FALSE	0
66	abso__manual__NK cells	NA	0.979422	abso	manual	NK cells	NK cells		NK cells	n.a.	NK cells	FALSE	FALSE	0
67	abso__lineages__26_CD19-TCRb-CD3-NK1.1- cells	NA	0.994074	abso	lineages	26_CD19-TCRb-CD3-NK1.1- cells	undefined		innate cluster_26	n.a.	innate	FALSE	FALSE	0
68	freq__CD19-TCRb-CD3-NK1.1- cells__14,15,2,20,21,5	0.680258	0.7212	freq	CD19-TCRb-CD3-NK1.1- cells	14,15,2,20,21,5	other innate cells		other innate cells	n.a.	innate	FALSE	FALSE	0
69	freq__lineages__14_NK cells	0.971951	0.954286	freq	lineages	14_NK cells	NK cells		NK cells	n.a.	NK cells	FALSE	FALSE	0
70	abso__lineages__12_CD19+B220+ B cells	NA	0.994074	abso	lineages	12_CD19+B220+ B cells	IgD+IgM+ B cells	naive	IgD+IgM+ B cells	immature/naive	B cells	FALSE	FALSE	0
71	freq__manual__CD62L+CD11b-NK	0.993774	0.841479	freq	manual	CD62L+CD11b-NK	CD62L+CD11b- NK cells	immature	CD62L+CD11b- NK cells	immature/naive	NK cells	FALSE	FALSE	0
72	abso__lineages__13_CD19+B220+ B cells	NA	0.9427	abso	lineages	13_CD19+B220+ B cells	IgD-IgM+ B cells	marginal zone	IgD-IgM+ B cells	effector/switched	B cells	FALSE	FALSE	0
73	freq__manual__NK cells	0.967847	0.800676	freq	manual	NK cells	NK cells		NK cells	n.a.	NK cells	FALSE	FALSE	0
74	abso__manual__CD45	NA	1	abso	manual	CD45	total cell count		total cell count	n.a.	total count	FALSE	FALSE	0
75	freq__lineages__12_CD19+B220+ B cells	0.920346	0.88547	freq	lineages	12_CD19+B220+ B cells	IgD+IgM+ B cells	naive	IgD+IgM+ B cells	immature/naive	B cells	FALSE	FALSE	0
76	abso__lineages__18_CD19+B220+ B cells	NA	1	abso	lineages	18_CD19+B220+ B cells	IgD+IgM+ B cells	naive	IgD+IgM+ B cells	immature/naive	B cells	FALSE	FALSE	0
77	abso__manual__CD62L+CD11b-NK	NA	1	abso	manual	CD62L+CD11b-NK	CD62L+CD11b- NK cells	immature	CD62L+CD11b- NK cells	immature/naive	NK cells	FALSE	FALSE	0
78	abso__manual__CD62L+CD11b+NK	NA	1	abso	manual	CD62L+CD11b+NK	CD62L+CD11b+ NK cells	mature	CD62L+CD11b+ NK cells	immature/naive	NK cells	FALSE	FALSE	0
79	abso__lineages__CD19-TCRb-CD3-NK1.1- cells	NA	1	abso	lineages	CD19-TCRb-CD3-NK1.1- cells	CD19-TCRb-CD3-NK1.1- innate		CD19-TCRb-CD3-NK1.1- innate	n.a.	innate	FALSE	FALSE	0
80	freq__manual__CD62L-CD11b+NK	0.956848	0.986554	freq	manual	CD62L-CD11b+NK	CD62L-CD11b+ NK cells	effector	CD62L-CD11b+ NK cells	effector/switched	NK cells	FALSE	FALSE	0
81	freq__lineages__18_CD19+B220+ B cells	0.966767	1	freq	lineages	18_CD19+B220+ B cells	IgD+IgM+ B cells	naive	IgD+IgM+ B cells	immature/naive	B cells	FALSE	FALSE	0
82	freq__CD19-TCRb-CD3-NK1.1- cells__2_14,15,2,20,21,5	0.892685	0.954286	freq	CD19-TCRb-CD3-NK1.1- cells	2_14,15,2,20,21,5	undefined		innate cluster_2	n.a.	innate	FALSE	FALSE	0
83	freq__lineages__20_CD4+Tcells	0.820661	0.841479	freq	lineages	20_CD4+Tcells	CD4+ TEM	effector	CD4+ TEM	effector/switched	T cells	FALSE	FALSE	0
84	freq__TCRb+CD3+ T cells__CD8+Tcells	0.848275	0.986554	freq	TCRb+CD3+ T cells	CD8+Tcells	CD8+ T cells		CD8+ T cells	n.a.	T cells	FALSE	FALSE	0
85	freq__manual__IgD+IgM+	0.760466	0.841479	freq	manual	IgD+IgM+	IgD+IgM+ B cells	naive	IgD+IgM+ B cells	immature/naive	B cells	FALSE	FALSE	0
86	freq__manual__CD4+Naive	0.994839	0.986554	freq	manual	CD4+Naive	naive CD4+ T cells	naive	naive CD4+ T cells	immature/naive	T cells	FALSE	FALSE	0
87	freq__TCRb+CD3+ T cells__9_CD4+Tcells	0.836367	0.800676	freq	TCRb+CD3+ T cells	9_CD4+Tcells	CD38+CD69+CD4+ TEM	effector	CD38+CD69+CD4+ TEM	effector/switched	T cells	FALSE	FALSE	0
88	abso__manual__IgD-IgM+	NA	1	abso	manual	IgD-IgM+	IgD-IgM+ B cells	marginal zone	IgD-IgM+ B cells	effector/switched	B cells	FALSE	FALSE	0
89	freq__manual__IgD-IgM+	0.89346	0.954286	freq	manual	IgD-IgM+	IgD-IgM+ B cells	marginal zone	IgD-IgM+ B cells	effector/switched	B cells	FALSE	FALSE	0
90	abso__lineages__25_CD19+B220+ B cells	NA	1	abso	lineages	25_CD19+B220+ B cells	CD25+IgD+IgM+ B cells	naive	CD25+IgD+IgM+ B cells	immature/naive	B cells	FALSE	FALSE	0
91	abso__lineages__6_CD8+Tcells	NA	0.994074	abso	lineages	6_CD8+Tcells	Ly6C+CD8+ TCM	memory	Ly6C+CD8+ TCM	memory	T cells	FALSE	FALSE	0
92	freq__TCRb+CD3+ T cells__CD4+Tcells	0.949049	0.67788	freq	TCRb+CD3+ T cells	CD4+Tcells	CD4+ T cells		CD4+ T cells	n.a.	T cells	FALSE	FALSE	0
93	freq__TCRb+CD3+ T cells__17_CD4+Tcells	0.926865	0.67788	freq	TCRb+CD3+ T cells	17_CD4+Tcells	CD4+ TCM	memory	CD4+ TCM	memory	T cells	FALSE	FALSE	0
94	freq__TCRb+CD3+ T cells__4_CD4+Tcells	0.89346	0.800676	freq	TCRb+CD3+ T cells	4_CD4+Tcells	CD4+ TEM	effector	CD4+ TEM	effector/switched	T cells	FALSE	FALSE	0
95	freq__lineages__7_CD4+Tcells	0.843801	0.67788	freq	lineages	7_CD4+Tcells	Ly6C+CD4+ TCM	memory	Ly6C+CD4+ TCM	memory	T cells	FALSE	FALSE	0
96	abso__manual__CD8+TEMra	NA	0.994074	abso	manual	CD8+TEMra	CD8+ TEFF	effector	CD8+ TEFF	effector/switched	T cells	FALSE	FALSE	0
97	abso__manual__CD8+EM	NA	0.994074	abso	manual	CD8+EM	CD8+ TEM	effector	CD8+ TEM	effector/switched	T cells	FALSE	FALSE	0
98	freq__TCRb+CD3+ T cells__3_CD4+Tcells	0.927579	0.954286	freq	TCRb+CD3+ T cells	3_CD4+Tcells	naive CD4+ T cells	naive	naive CD4+ T cells	immature/naive	T cells	FALSE	FALSE	0
99	abso__lineages__15_CD19+B220+ B cells	NA	0.911848	abso	lineages	15_CD19+B220+ B cells	PDL1+IgD-IgM+ B cells	marginal zone	PDL1+IgD-IgM+ B cells	effector/switched	B cells	FALSE	FALSE	0
100	abso__lineages__5_CD19+B220+ B cells	NA	0.810124	abso	lineages	5_CD19+B220+ B cells	CD62L+IgD+IgM+ B cells	naive	CD62L+IgD+IgM+ B cells	immature/naive	B cells	FALSE	FALSE	0
101	abso__lineages__19_CD8+Tcells	NA	0.994074	abso	lineages	19_CD8+Tcells	Ly6C+ CD8+ TEM	effector	Ly6C+ CD8+ TEM	effector/switched	T cells	FALSE	FALSE	0
102	freq__lineages__25_CD19+B220+ B cells	NA	0.662309	freq	lineages	25_CD19+B220+ B cells	CD25+IgD+IgM+ B cells	naive	CD25+IgD+IgM+ B cells	immature/naive	B cells	FALSE	FALSE	0
103	freq__CD19-TCRb-CD3-NK1.1- cells__10_10,12,17,22	0.833495	0.636493	freq	CD19-TCRb-CD3-NK1.1- cells	10_10,12,17,22	CD83+CD86+ dendritic cells		CD83+CD86+ dendritic cells	n.a.	innate	FALSE	FALSE	0
104	freq__TCRb+CD3+ T cells__7_CD4+Tcells	0.877244	0.7212	freq	TCRb+CD3+ T cells	7_CD4+Tcells	CD4+ TCM	memory	CD4+ TCM	memory	T cells	FALSE	FALSE	0
105	freq__TCRb+CD3+ T cells__5_CD8+Tcells	0.83079	0.465993	freq	TCRb+CD3+ T cells	5_CD8+Tcells	CD103+CD8+ TEFF	effector	CD103+CD8+ TEFF	effector/switched	T cells	FALSE	FALSE	0
106	freq__manual__CD8+Naive	0.53362	0.636493	freq	manual	CD8+Naive	naive CD8+ T cells	naive	naive CD8+ T cells	immature/naive	T cells	FALSE	FALSE	0
107	freq__CD19-TCRb-CD3-NK1.1- cells__3_3,6	0.766508	0.552535	freq	CD19-TCRb-CD3-NK1.1- cells	3_3,6	CD62L+Ly6C+ monocytes		CD62L+Ly6C+ monocytes	n.a.	innate	FALSE	FALSE	0
108	freq__TCRb+CD3+ T cells__13_CD4+Tcells	0.628547	0.43049	freq	TCRb+CD3+ T cells	13_CD4+Tcells	CD4+ TEM	effector	CD4+ TEM	effector/switched	T cells	FALSE	FALSE	0
109	freq__TCRb+CD3+ T cells__16_CD8+Tcells	0.765143	0.636493	freq	TCRb+CD3+ T cells	16_CD8+Tcells	CD103+CD8+ TEFF	effector	CD103+CD8+ TEFF	effector/switched	T cells	FALSE	FALSE	0
110	freq__CD19-TCRb-CD3-NK1.1- cells__1_1	0.89346	0.586589	freq	CD19-TCRb-CD3-NK1.1- cells	1_1	F4/80+ macrophages		F4/80+ macrophages	n.a.	innate	FALSE	FALSE	0
111	freq__manual__CD62L+CD11b+NK	0.593974	0.43049	freq	manual	CD62L+CD11b+NK	CD62L+CD11b+ NK cells	mature	CD62L+CD11b+ NK cells	immature/naive	NK cells	FALSE	FALSE	0
112	freq__CD19-TCRb-CD3-NK1.1- cells__12_10,12,17,22	0.848812	0.391051	freq	CD19-TCRb-CD3-NK1.1- cells	12_10,12,17,22	PDL1+CD80+ dendritic cells		PDL1+CD80+ dendritic cells	n.a.	innate	FALSE	FALSE	0
113	abso__lineages__4_CD19-TCRb-CD3-NK1.1- cells	NA	0.810124	abso	lineages	4_CD19-TCRb-CD3-NK1.1- cells	undefined		innate cluster_4	n.a.	innate	FALSE	FALSE	0
114	abso__lineages__CD8+Tcells	NA	0.613796	abso	lineages	CD8+Tcells	CD8+ T cells		CD8+ T cells	n.a.	T cells	FALSE	FALSE	0
115	abso__manual__CD8+Tcells	NA	0.613796	abso	manual	CD8+Tcells	CD8+ T cells		CD8+ T cells	n.a.	T cells	FALSE	FALSE	0
116	freq__manual__CD4+Tcells	0.507221	0.32224	freq	manual	CD4+Tcells	CD4+ T cells		CD4+ T cells	n.a.	T cells	FALSE	FALSE	0
117	freq__manual__CD8+CM	0.488367	0.358798	freq	manual	CD8+CM	CD8+ TCM	memory	CD8+ TCM	memory	T cells	FALSE	FALSE	0
118	freq__CD19-TCRb-CD3-NK1.1- cells__14_14,15,2,20,21,5	0.742151	0.592149	freq	CD19-TCRb-CD3-NK1.1- cells	14_14,15,2,20,21,5	undefined		innate cluster_14	n.a.	innate	FALSE	FALSE	0
119	freq__manual__CD4+EM	0.422436	0.32224	freq	manual	CD4+EM	CD4+ TEM	effector	CD4+ TEM	effector/switched	T cells	FALSE	FALSE	0
120	freq__manual__CD4+CM	0.283456	0.32224	freq	manual	CD4+CM	CD4+ TCM	memory	CD4+ TCM	memory	T cells	FALSE	FALSE	0
121	freq__CD19-TCRb-CD3-NK1.1- cells__4_18,4,7,8	0.430114	0.286392	freq	CD19-TCRb-CD3-NK1.1- cells	4_18,4,7,8	monocytes		monocytes	n.a.	innate	FALSE	FALSE	0
122	freq__CD19-TCRb-CD3-NK1.1- cells__10,12,17,22	0.531449	0.224588	freq	CD19-TCRb-CD3-NK1.1- cells	10,12,17,22	dendritic cells		dendritic cells	n.a.	innate	FALSE	FALSE	0
123	abso__lineages__17_CD4+Tcells	NA	0.462235	abso	lineages	17_CD4+Tcells	naive CD4+ T cells	naive	naive CD4+ T cells	immature/naive	T cells	FALSE	FALSE	0
124	abso__manual__CD4+TEMra	NA	0.302214	abso	manual	CD4+TEMra	CD4+ TEFF	effector	CD4+ TEFF	effector/switched	T cells	FALSE	FALSE	0
125	abso__lineages__23_CD19-TCRb-CD3-NK1.1- cells	NA	0.425535	abso	lineages	23_CD19-TCRb-CD3-NK1.1- cells	dendritic cells		dendritic cells	n.a.	innate	FALSE	FALSE	0
126	abso__lineages__7_CD4+Tcells	NA	0.266363	abso	lineages	7_CD4+Tcells	Ly6C+CD4+ TCM	memory	Ly6C+CD4+ TCM	memory	T cells	FALSE	FALSE	0
127	abso__manual__CD8+CM	NA	0.336931	abso	manual	CD8+CM	CD8+ TCM	memory	CD8+ TCM	memory	T cells	FALSE	FALSE	0
128	abso__lineages__22_CD19-TCRb-CD3-NK1.1- cells	NA	0.504408	abso	lineages	22_CD19-TCRb-CD3-NK1.1- cells	plasmacytoid dendritic cells		plasmacytoid DC	n.a.	innate	FALSE	FALSE	0
129	abso__manual__TCRb+CD3+ T cells	NA	0.266363	abso	manual	TCRb+CD3+ T cells	T cells		T cells	n.a.	T cells	FALSE	FALSE	0
130	abso__manual__CD4+Tcells	NA	0.246859	abso	manual	CD4+Tcells	CD4+ T cells		CD4+ T cells	n.a.	T cells	FALSE	FALSE	0
131	freq__TCRb+CD3+ T cells__11_CD4+Tcells	0.506865	0.286392	freq	TCRb+CD3+ T cells	11_CD4+Tcells	CD4+ TCM	memory	CD4+ TCM	memory	T cells	FALSE	FALSE	0
132	freq__TCRb+CD3+ T cells__12_CD8+Tcells	0.18943	0.172144	freq	TCRb+CD3+ T cells	12_CD8+Tcells	naive CD103+CD8+ T cells	naive	naive CD103+CD8+ T cells	immature/naive	T cells	FALSE	FALSE	0
133	freq__CD19-TCRb-CD3-NK1.1- cells__17_10,12,17,22	0.227681	0.153798	freq	CD19-TCRb-CD3-NK1.1- cells	17_10,12,17,22	PDL1+CD80+ dendritic cells		PDL1+CD80+ dendritic cells	n.a.	innate	FALSE	FALSE	0
134	freq__lineages__23_CD19-TCRb-CD3-NK1.1- cells	0.470213	0.153798	freq	lineages	23_CD19-TCRb-CD3-NK1.1- cells	dendritic cells		dendritic cells	n.a.	innate	FALSE	FALSE	0
135	freq__manual__TCRb+CD3+ T cells	0.0640868	0.116307	freq	manual	TCRb+CD3+ T cells	T cells		T cells	n.a.	T cells	FALSE	FALSE	0
136	freq__TCRb+CD3+ T cells__20_CD8+Tcells	0.34223	0.116307	freq	TCRb+CD3+ T cells	20_CD8+Tcells	naive CD8+ T cells	naive	naive CD8+ T cells	immature/naive	T cells	FALSE	FALSE	0
137	abso__manual__CD8+Naive	NA	0.225519	abso	manual	CD8+Naive	naive CD8+ T cells	naive	naive CD8+ T cells	immature/naive	T cells	FALSE	FALSE	0
138	abso__manual__CD4+EM	NA	0.202045	abso	manual	CD4+EM	CD4+ TEM	effector	CD4+ TEM	effector/switched	T cells	FALSE	FALSE	0
139	abso__lineages__CD4+Tcells	NA	0.202045	abso	lineages	CD4+Tcells	CD4+ T cells		CD4+ T cells	n.a.	T cells	FALSE	FALSE	0
140	freq__lineages__CD8+Tcells	0.0976965	0.100666	freq	lineages	CD8+Tcells	CD8+ T cells		CD8+ T cells	n.a.	T cells	FALSE	FALSE	0
141	abso__lineages__20_CD4+Tcells	NA	0.161727	abso	lineages	20_CD4+Tcells	CD4+ TEM	effector	CD4+ TEM	effector/switched	T cells	FALSE	FALSE	0
142	freq__lineages__CD4+Tcells	0.047861	0.0726888	freq	lineages	CD4+Tcells	CD4+ T cells		CD4+ T cells	n.a.	T cells	FALSE	FALSE	0
143	abso__manual__CD4+Naive	NA	0.217589	abso	manual	CD4+Naive	naive CD4+ T cells	naive	naive CD4+ T cells	immature/naive	T cells	FALSE	FALSE	0
144	freq__CD19-TCRb-CD3-NK1.1- cells__23_11,23	0.362702	0.153798	freq	CD19-TCRb-CD3-NK1.1- cells	23_11,23	CD4+ plasmacytoid dendritic cells		CD4+ plasmacytoid DC	n.a.	innate	FALSE	FALSE	0
145	abso__manual__CD4+CM	NA	0.202045	abso	manual	CD4+CM	CD4+ TCM	memory	CD4+ TCM	memory	T cells	FALSE	FALSE	0
146	abso__lineages__9_CD8+Tcells	NA	0.149295	abso	lineages	9_CD8+Tcells	naive CD8+ T cells	naive	naive CD8+ T cells	immature/naive	T cells	FALSE	FALSE	0
147	freq__CD19-TCRb-CD3-NK1.1- cells__11,23	0.285208	0.153798	freq	CD19-TCRb-CD3-NK1.1- cells	11,23	plasmacytoid dendritic cells		plasmacytoid DC	n.a.	innate	FALSE	FALSE	0
148	freq__lineages__5_CD19+B220+ B cells	0.0600458	0.0601688	freq	lineages	5_CD19+B220+ B cells	CD62L+IgD+IgM+ B cells	naive	CD62L+IgD+IgM+ B cells	immature/naive	B cells	TRUE	FALSE	0
149	freq__lineages__9_CD8+Tcells	0.0600458	0.0303347	freq	lineages	9_CD8+Tcells	naive CD8+ T cells	naive	naive CD8+ T cells	immature/naive	T cells	TRUE	FALSE	0
150	freq__lineages__15_CD19+B220+ B cells	0.0443127	0.0303347	freq	lineages	15_CD19+B220+ B cells	PDL1+IgD-IgM+ B cells	marginal zone	PDL1+IgD-IgM+ B cells	effector/switched	B cells	TRUE	FALSE	0
151	freq__lineages__22_CD19-TCRb-CD3-NK1.1- cells	0.466296	0.0601688	freq	lineages	22_CD19-TCRb-CD3-NK1.1- cells	plasmacytoid dendritic cells		plasmacytoid DC	n.a.	innate	TRUE	TRUE	0.0269293
152	freq__TCRb+CD3+ T cells__10_CD8+Tcells	0.397542	0.0601688	freq	TCRb+CD3+ T cells	10_CD8+Tcells	Ly6C+CD8+ TCM	memory	Ly6C+CD8+ TCM	memory	T cells	TRUE	FALSE	0
153	freq__CD19-TCRb-CD3-NK1.1- cells__11_11,23	0.298717	0.085299	freq	CD19-TCRb-CD3-NK1.1- cells	11_11,23	plasmacytoid dendritic cells		plasmacytoid DC	n.a.	innate	TRUE	TRUE	0.0206814
154	freq__TCRb+CD3+ T cells__2_DN Tcells	0.401257	0.0252734	freq	TCRb+CD3+ T cells	2_DN Tcells	Ly6C+NK1.1+DN TEM	effector	Ly6C+NK1.1+DN TEM	effector/switched	T cells	TRUE	TRUE	0.0103704
155	freq__CD19-TCRb-CD3-NK1.1- cells__21_14,15,2,20,21,5	0.362702	0.00321798	freq	CD19-TCRb-CD3-NK1.1- cells	21_14,15,2,20,21,5	undefined		innate cluster_21	n.a.	innate	TRUE	TRUE	0.293885
156	freq__TCRb+CD3+ T cells__19_CD4+Tcells	0.653446	0.000760849	freq	TCRb+CD3+ T cells	19_CD4+Tcells	CD25+CD4+ TCM	memory	CD25+CD4+ TCM	memory	T cells	TRUE	TRUE	0.132312
157	freq__lineages__4_CD19-TCRb-CD3-NK1.1- cells	0.479489	0.000760849	freq	lineages	4_CD19-TCRb-CD3-NK1.1- cells	undefined		innate cluster_4	n.a.	innate	TRUE	TRUE	0.408331
